# Supplementary material for: Integrated analysis of microRNAs, circular RNAs, long non-coding RNAs, and mRNAs revealed competing endogenous RNA networks involved in brown adipose tissue whitening in rabbits
Source: BMC Genomics. 2022 Nov 28;23:779. doi: 10.1186/s12864-022-09025-2 (PMC9703717; doi:10.1186/s12864-022-09025-2)
Supplement: Supplementary file 11 — Additional file 11: Table S2. The expression of miRNAs. [file 12864_2022_9025_MOESM11_ESM.xlsx]

## Sheet: 1
Table S2 The expression of miRNAs
Type	ID	D0_1	D0_2	D0_3	D15_1	D15_2	D15_3	D85_1	D85_2	D85_3	Y2_1	Y2_2	Y3_3
Known miRNA	ocu-miR-500-3p	2462.11	4051.39	4341.32	2237.59	2309.95	3208.98	5404.24	5561.45	4347.83	12340.2	7245.74	4596.59
Known miRNA	ocu-miR-183-5p	104.154	31.0836	130.914	247.683	273.812	398.394	40.7447	105.06	210.856	111.114	267.571	346.876
Known miRNA	ocu-miR-105a-3p	7.51624	5.48535	3.6591	0	1.05719	4.36596	0.926017	1.11766	1.74262	1.63403	0	0
Known miRNA	ocu-miR-872-5p	423.057	789.89	779.388	664.241	1150.22	919.035	1471.44	1654.13	1141.41	3038.48	2147.68	1187.9
Known miRNA	ocu-miR-33a-3p	13.9587	17.3703	11.3839	5.62916	8.4575	6.54894	20.3724	22.3531	17.4262	21.2424	14.223	13.565
Known miRNA	ocu-miR-2355-3p	0	0	0	0	0	0	0	0	0	0	0	0
Known miRNA	ocu-miR-146a-3p	0	0	0	0	1.05719	0	0	0	1.74262	0	0	0
Known miRNA	ocu-miR-196a-5p	34.36	39.3116	45.5355	56.2916	98.3184	86.2277	133.809	124.06	277.076	570.277	9837.89	315.87
Known miRNA	ocu-miR-122-5p	2.1475	4.57112	2.4394	5.62916	1188.28	2619.58	17.5943	19.0001	102.814	290.04	1881.88	10915.9
Known miRNA	ocu-miR-216b-5p	0	0.914224	1.2197	2.81458	2.11437	5.45745	0.926017	0	1.74262	0	4.4447	1.93785
Known miRNA	ocu-miR-181c-3p	105.227	217.585	232.556	115.398	119.462	108.058	238.912	190.001	116.755	250.007	320.018	240.294
Known miRNA	ocu-miR-498	0	0	0	0	0	0	0	0	0	0	0	0
Known miRNA	ocu-miR-875-5p	0	0.457112	0	0	0	0	0	0	0	0	0	0
Known miRNA	ocu-miR-495-5p	9.66374	4.57112	1.62627	5.62916	3.17156	16.3724	2.77805	1.11766	3.48523	0	0.888939	1.93785
Known miRNA	ocu-miR-760-5p	0	1.82845	0	0	1.05719	1.09149	0	1.11766	1.74262	0	4.4447	0
Known miRNA	ocu-miR-502b-5p	159.989	89.1369	87.4118	166.06	120.519	145.168	64.3582	147.53	217.827	89.0547	66.6704	104.644
Known miRNA	ocu-miR-448-3p	0	0	0	0	0	0	0	0	0	0	0	0
Known miRNA	ocu-miR-3613-5p	1530.09	1929.01	1846.22	1742.23	2179.92	1460.41	1070.01	1819.54	2401.32	1839.92	1845.44	1149.15
Known miRNA	ocu-miR-509b-5p	67.6462	76.7948	13.4167	30.9604	10.5719	39.2936	20.3724	31.2943	38.3375	40.8508	17.7788	36.8192
Known miRNA	ocu-miR-215-3p	1.07375	0.457112	0.813133	0	1.05719	0	0	4.47062	0	0	0	0
Known miRNA	ocu-miR-758-3p	201.865	222.614	191.899	112.583	74.0031	67.6724	83.8045	36.8826	20.9114	5.71911	7.11151	3.87571
Known miRNA	ocu-miR-181b-5p	5091.72	5448.32	4724.71	4340.09	4697.08	4404.16	4665.27	3925.2	6914.7	2216.56	3503.31	2953.29
Known miRNA	ocu-miR-129-2-3p	170.726	71.3095	140.672	177.319	89.8609	117.881	18.0573	23.4708	12.1983	7.35314	19.5567	1.93785
Known miRNA	ocu-miR-301b-3p	22.5487	21.4843	24.394	5.62916	6.34312	4.36596	3.70407	4.47062	0	0.817015	0	1.93785
Known miRNA	ocu-miR-574-3p	586.267	792.175	989.99	1291.89	871.122	1265.04	2177.99	1324.42	1148.38	1982.9	1894.33	2182.02
Known miRNA	ocu-miR-135b-5p	26.8437	27.4267	20.3283	25.3312	27.4869	28.3787	36.1147	32.412	52.2785	1136.47	202.678	251.921
Known miRNA	ocu-miR-324-5p	92.3424	92.7938	117.904	75.9937	98.3184	78.5873	50.4679	88.2948	97.5865	53.106	50.6695	83.3277
Known miRNA	ocu-miR-217-3p	0	0	0	0	0	0	0	0	0	0	0	0
Known miRNA	ocu-miR-155-5p	3026.9	1808.34	1561.22	3400.02	3619.81	2992.87	1777.03	3817.91	10534.1	3671.67	6843.05	6528.63
Known miRNA	ocu-miR-12092-5p	1503.25	1225.97	1236.37	717.718	723.116	585.039	423.19	301.767	442.624	29.4126	39.1133	42.6328
Known miRNA	ocu-miR-93-3p	21.475	33.8263	34.5582	8.44375	21.1437	16.3724	30.0956	32.412	41.8228	31.8636	55.1142	36.8192
Known miRNA	ocu-miR-708-3p	532.579	1052.27	1337.6	562.916	468.334	384.205	1588.58	1201.48	487.932	4978.07	1424.08	1127.83
Known miRNA	ocu-miR-10a-5p	88951.5	39494.9	51490.9	99684.1	131131	122038	44039.1	124682	93881.7	81918	135421	146052
Known miRNA	ocu-miR-139-3p	196.496	253.24	238.248	92.8812	141.663	99.3256	126.401	87.1771	101.072	89.8717	125.34	114.333
Known miRNA	ocu-miR-98-5p	5423.5	4438.56	4808.46	7250.36	7421.46	8721.01	8057.74	12193.6	9493.77	20438.5	7936.45	17682.9
Known miRNA	ocu-miR-196a-2-3p	0	0	0	0	0	0	0	0	0	0	0	0
Known miRNA	ocu-miR-361-5p	328.567	301.237	292.728	374.339	502.164	432.23	401.428	585.651	547.181	566.192	835.603	687.938
Known miRNA	ocu-miR-409-5p	2630.68	1282.66	466.332	1176.5	459.877	1664.52	262.989	193.354	287.532	18.7914	40.0023	65.887
Known miRNA	ocu-miR-125b-3p	11.8112	19.1987	24.8006	75.9937	50.745	34.9277	153.256	112.883	55.7637	347.232	339.575	397.26
Known miRNA	ocu-miR-485-5p	0	0	0	2.81458	0	0	0	0	0	0	0	0
Known miRNA	ocu-miR-323a-3p	499.293	814.574	614.322	275.829	216.723	243.402	229.652	52.5298	83.6456	12.2552	37.3354	42.6328
Known miRNA	ocu-miR-194-3p	0	0	0	0	0	0	0	0	0	0	0	0
Known miRNA	ocu-miR-423-3p	6033.39	6677.49	6024.91	5423.7	6480.56	6133.08	6970.13	6527.11	8251.28	6819.63	8469.81	6850.31
Known miRNA	ocu-miR-144-5p	1537.61	907.368	1384.36	714.904	660.742	507.543	592.651	1532.31	1995.29	194.45	642.703	496.091
Known miRNA	ocu-miR-139-5p	8533.08	11588.7	10767.5	6163.93	9989.36	5653.92	6795.11	5180.33	4262.44	9519.05	6564.82	6303.84
Known miRNA	ocu-miR-889-5p	17.18	26.0554	19.9218	5.62916	4.22875	16.3724	5.09309	5.58828	0	2.45105	0.888939	0
Known miRNA	ocu-miR-219a-3p	15.0325	3.6569	1.62627	2.81458	2.11437	4.36596	6.01911	6.70593	3.48523	5.71911	2.66682	5.81356
Known miRNA	ocu-miR-20a-5p	12388.9	4890.64	5526.46	13966	15230.9	13383.9	3786.48	11563.3	18219	3440.45	6504.37	8055.66
Known miRNA	ocu-let-7b-3p	85.8999	115.192	130.508	163.246	144.835	171.364	286.602	331.944	226.54	678.123	629.369	786.769
Known miRNA	ocu-miR-135a-5p	13.9587	15.9989	11.7904	50.6625	81.4034	57.849	5.09309	16.7648	20.9114	17.1573	6.22257	34.8814
Known miRNA	ocu-miR-365-3p	13323.1	4750.77	3797.33	17852.9	22969.5	18325	3173.92	11167.6	13825.9	4187.2	3918.44	7615.77
Known miRNA	ocu-miR-20a-3p	21.475	8.22802	10.9773	25.3312	20.0866	13.0979	6.01911	4.47062	10.4557	11.4382	19.5567	27.13
Known miRNA	ocu-miR-497-3p	2.1475	0	0.406567	0	0	0	0.463008	0	3.48523	0	2.66682	0
Known miRNA	ocu-miR-212-3p	8.58999	11.4278	8.5379	2.81458	11.6291	5.45745	7.87114	2.23531	1.74262	8.17015	8.88939	9.68927
Known miRNA	ocu-miR-122-3p	0	0	0	0	0	1.09149	0	0	0	0	3.55576	17.4407
Known miRNA	ocu-miR-541-5p	791.353	182.388	45.942	182.948	39.1159	233.579	14.3533	33.5297	36.5949	3.26806	8.00045	13.565
Known miRNA	ocu-miR-653-5p	95.5636	62.6244	3.25253	45.0333	1.05719	218.298	95.8428	1.11766	8.71308	0.817015	5.33364	0
Known miRNA	ocu-miR-509b-3p	7.51624	6.85668	6.91163	0	0	1.09149	2.77805	4.47062	1.74262	3.26806	6.22257	3.87571
Known miRNA	ocu-let-7a-2-3p	6.44249	21.4843	13.8233	5.62916	7.40031	1.09149	10.1862	15.6472	8.71308	17.9743	12.4451	31.0057
Known miRNA	ocu-miR-302b-5p	0	0	0	0	0	0	0	0	0	0	0	0
Known miRNA	ocu-miR-221-3p	922.35	914.224	1171.73	1086.43	1912.45	1669.98	1414.95	1741.31	3328.4	3653.69	6714.16	7359.97
Known miRNA	ocu-miR-381-5p	576.603	308.551	49.1946	233.61	100.433	372.198	64.3582	25.7061	71.4472	10.6212	14.223	23.2542
Known miRNA	ocu-miR-20b-3p	1.07375	10.5136	4.06567	0	6.34312	2.18298	5.09309	2.23531	0	0.817015	4.4447	0
Known miRNA	ocu-miR-16a-5p	5758.51	4353.54	4947.1	7844.24	9413.2	8382.64	6668.71	10690.4	11581.4	9020.67	11092.2	8321.14
Known miRNA	ocu-miR-410-3p	1300.31	1480.59	306.145	222.352	126.862	222.664	111.122	31.2943	57.5063	8.98717	19.5567	19.3785
Known miRNA	ocu-miR-29b-5p	19.3275	3.19979	8.5379	0	2.11437	7.64043	1.85203	2.23531	3.48523	3.26806	8.00045	9.68927
Known miRNA	ocu-miR-133a-3p	17693.2	9097.45	522.845	12978	574.053	51719.2	21566.9	898.595	6942.58	224.679	4547.81	939.859
Known miRNA	ocu-miR-197-3p	41.8762	49.8252	61.7981	36.5896	44.4019	56.7575	94.4537	93.883	73.1899	147.88	121.785	133.712
Known miRNA	ocu-miR-147-3p	0	0.457112	0.813133	0	0	0	0	0	0	5.71911	5.33364	0
Known miRNA	ocu-miR-496-3p	3.22125	17.3703	6.0985	8.44375	2.11437	3.27447	1.38903	0	0	0	2.66682	0
Known miRNA	ocu-miR-496-5p	0	0.914224	0	0	0	0	0	0	0	0	0	0
Known miRNA	ocu-miR-328-5p	0	0.457112	0	0	1.05719	0	0.463008	0	0	0	0.888939	0
Known miRNA	ocu-miR-1-3p	276471	95637	5463.04	245688	10304.4	1.64806e+06	263488	22963.3	144154	3219.86	65210.8	19082
Known miRNA	ocu-miR-101-5p	3.22125	5.94246	4.8788	2.81458	6.34312	3.27447	4.16708	6.70593	6.97046	10.6212	22.2235	5.81356
Known miRNA	ocu-miR-670-3p	7.51624	5.48535	5.28537	45.0333	9.51469	5.45745	2.31504	1.11766	3.48523	5.71911	6.22257	0
Known miRNA	ocu-miR-190b-3p	0	0	0	0	0	0	0	0	0	0	0	0
Known miRNA	ocu-miR-181a-5p	15915.1	19539.3	18966.7	13766.1	17207.8	15380.2	18078.6	15079.4	18016.9	17606.7	13861.2	12576.7
Known miRNA	ocu-miR-101-3p	20805	22130.2	22243.3	27301.4	39080	39976.9	26451.7	43369.5	24591.8	55734.3	66207.3	33720.6
Known miRNA	ocu-miR-325-3p	1.07375	0	3.25253	0	5.28594	0	0	2.23531	0	0	0	0
Known miRNA	ocu-miR-1298-3p	0	0	0.406567	0	0	0	0	0	0	0	0	0
Known miRNA	ocu-miR-656-5p	4.29499	2.74267	2.84597	0	1.05719	4.36596	2.77805	0	0	0	0	0
Known miRNA	ocu-miR-124-3p	1.07375	5.02823	3.6591	0	9.51469	27.2873	0.926017	0	1.74262	1.63403	21.3345	1.93785
Known miRNA	ocu-miR-433-3p	1300.31	2109.12	642.375	329.306	118.405	546.837	253.266	79.3535	95.8439	18.7914	63.1147	13.565
Known miRNA	ocu-miR-423-5p	6199.83	3558.16	3808.72	5302.67	5546	6769.42	3583.22	5508.92	7442.71	3737.03	4563.81	5377.54
Known miRNA	ocu-miR-30c-3p	118.112	123.42	134.98	84.4375	155.407	100.417	101.399	101.707	78.4177	79.2505	103.117	108.52
Known miRNA	ocu-miR-96-3p	0	0	0	0	0	0	0	0	0	0	0	0
Known miRNA	ocu-miR-223-5p	40.8025	31.5407	19.9218	59.1062	76.1175	76.4043	39.8187	48.0592	47.0506	109.48	47.1138	137.588
Known miRNA	ocu-miR-196a-2-5p	34.36	39.3116	45.5355	56.2916	98.3184	86.2277	133.809	124.06	277.076	570.277	9837.89	315.87
Known miRNA	ocu-miR-17-3p	4.29499	10.5136	22.3612	0	6.34312	6.54894	10.6492	4.47062	8.71308	8.17015	7.11151	3.87571
Known miRNA	ocu-miR-129-3p	4.29499	1.82845	11.7904	8.44375	14.8006	12.0064	17.1313	7.82359	6.97046	90.6887	52.4474	34.8814
Known miRNA	ocu-miR-1343-3p	93.4161	214.843	195.559	47.8479	68.7172	68.7639	141.218	103.942	189.945	128.271	172.454	81.3899
Known miRNA	ocu-miR-660-3p	37.5812	51.1966	51.634	36.5896	22.2009	25.1043	41.6708	41.3532	34.8523	60.4591	59.5589	32.9435
Known miRNA	ocu-miR-299-3p	5469.68	3706.27	1057.07	2034.94	767.518	2363.08	963.984	709.711	660.451	171.573	309.351	234.48
Known miRNA	ocu-miR-450b-5p	12586.5	10571.2	8140.69	6279.33	6534.48	6204.03	1549.69	3080.26	3441.67	324.355	304.017	310.057
Known miRNA	ocu-miR-32-5p	1615.99	1940.9	2642.68	911.925	1099.47	631.973	1281.14	1150.07	791.147	1785.18	611.59	284.865
Known miRNA	ocu-miR-23b-5p	6.44249	15.5418	18.7021	0	6.34312	9.82341	12.0382	13.4119	15.6835	9.80418	25.7792	11.6271
Known miRNA	ocu-miR-138-2-3p	0	0	0	0	0	1.09149	0.926017	0	0	0	2.66682	0
Known miRNA	ocu-miR-92a-5p	16.1062	14.6276	14.2298	19.7021	7.40031	10.9149	5.09309	3.35297	6.97046	13.8893	9.77833	21.3164
Known miRNA	ocu-miR-129-5p	2055.16	1367.68	2019.01	987.918	692.458	693.096	450.97	301.767	207.371	662.599	329.796	339.124
Known miRNA	ocu-miR-1264-3p	0	0	0	0	0	0	0	0	0	0	0	0
Known miRNA	ocu-miR-489-3p	0	0	0	0	0	0	0.926017	0	0	0	0	0
Known miRNA	ocu-miR-194-5p	478.892	510.137	543.58	391.227	645.941	444.236	679.696	642.652	444.367	413.41	390.244	372.068
Known miRNA	ocu-miR-19b-3p	5463.23	1137.75	1151.8	7489.6	7976.48	5504.38	681.548	2931.61	4380.94	708.352	1252.52	1674.31
Known miRNA	ocu-miR-106b-5p	851.483	1229.17	1465.27	658.612	773.861	557.751	808.413	672.828	697.046	630.736	894.273	449.582
Known miRNA	ocu-miR-151-3p	14322.7	27822.6	28999.6	11998.6	11697.8	12550	23857.4	15912.1	8584.12	37975.7	13035.4	18593.7
Known miRNA	ocu-miR-124-5p	0	0.457112	0.406567	0	0	0	0	0	0	0	0.888939	0
Known miRNA	ocu-miR-512b-3p	0	0	0	0	0	0	0	0	0	0	0	0
Known miRNA	ocu-miR-30c-2-3p	1536.53	1374.99	1429.49	1393.22	1588.95	1275.95	1931.21	2686.84	2206.15	2081.76	2097.01	3912.53
Known miRNA	ocu-miR-365-2-5p	42.9499	166.389	58.9522	78.8083	117.348	61.1234	54.635	108.413	139.409	52.289	35.5576	83.3277
Known miRNA	ocu-miR-224-3p	54.7612	31.9979	44.3158	47.8479	67.66	68.7639	28.7065	25.7061	24.3966	19.6084	32.8908	44.5706
Known miRNA	ocu-miR-486-5p	3562.7	3477.25	5196.74	1396.03	921.867	3057.26	4064.29	3773.2	4170.08	997.576	2360.13	2728.5
Known miRNA	ocu-miR-1343-5p	0	0	0	0	0	0	0.926017	3.35297	0	0	0	0
Known miRNA	ocu-miR-432-5p	4523.7	4613.63	1677.9	1719.71	584.625	2730.91	794.523	368.826	318.899	99.6759	220.457	189.91
Known miRNA	ocu-miR-532-5p	16152.4	19685.1	21809.9	13664.8	13169.4	14843.2	20533.5	28746.1	19731.6	33119.3	19525.6	20973.4
Known miRNA	ocu-miR-24-3p	7717.03	15844.4	15719.9	9392.26	13031.9	13479.9	20208.9	12053.9	8075.28	29779.4	45498.6	15202.5
Known miRNA	ocu-miR-133b-3p	1390.5	1256.6	50.0077	683.943	14.8006	2652.32	1245.03	24.5884	123.726	8.98717	202.678	31.0057
Known miRNA	ocu-miR-208b-5p	0	0	0	0	0	0	0	0	0	0	0	0
Known miRNA	ocu-miR-23b-3p	2918.45	3551.3	3405.81	4128.99	5119.96	6874.2	6896.51	7422.35	4847.96	8274.73	22668	16177.2
Known miRNA	ocu-miR-19b-5p	9.66374	3.6569	3.6591	14.0729	15.8578	1.09149	2.77805	2.23531	13.9409	1.63403	3.55576	3.87571
Known miRNA	ocu-miR-3085-3p	0	0	0	0	0	0	0	0	0	0	0	0
Known miRNA	ocu-miR-375-5p	0	0	0	0	0	0	0	0	0	0	0	0
Known miRNA	ocu-miR-136-5p	2790.67	2573.08	2033.65	2164.41	1343.69	2110.94	838.508	611.357	473.991	252.458	141.341	127.898
Known miRNA	ocu-miR-672-5p	5.36874	5.02823	5.28537	11.2583	8.4575	16.3724	21.2984	17.8825	31.3671	1.63403	15.112	3.87571
Known miRNA	ocu-miR-542-5p	50.4662	56.6819	60.985	19.7021	32.7728	14.1894	8.79716	4.47062	3.48523	2.45105	0	1.93785
Known miRNA	ocu-miR-205-5p	28.9912	6.85668	18.7021	11.2583	10.5719	1.09149	10.1862	1.11766	5.22785	89.0547	9.77833	9.68927
Known miRNA	ocu-miR-654-5p	6.44249	10.9707	0.813133	2.81458	1.05719	6.54894	1.38903	0	0	0	0	0
Known miRNA	ocu-miR-9851-3p	7.51624	13.7134	18.7021	19.7021	12.6862	6.54894	21.7614	5.58828	5.22785	14.7063	24.0014	3.87571
Known miRNA	ocu-miR-379-5p	17186.4	23252.8	22599.4	17588.3	10563.4	18144.9	16421.5	9165.89	7404.37	2278.66	3847.33	3579.22
Known miRNA	ocu-miR-137-5p	0	0.914224	0	0	0	1.09149	0	0	0	0	0	0
Known miRNA	ocu-miR-200c-3p	38.655	38.3974	50.4143	42.2187	28.5441	49.1171	32.8736	34.6473	43.5654	424.031	271.126	306.181
Known miRNA	ocu-miR-363-3p	7812.6	11653.6	10312.2	4827.01	5224.62	3701.24	4900.02	3010.96	3710.03	1240.23	1327.19	1091.01
Known miRNA	ocu-miR-301b-5p	3.22125	0	0.813133	0	0	0	0	0	0	1.63403	0	0
Known miRNA	ocu-miR-329-3p	362.927	493.681	230.523	104.14	80.3462	172.455	89.8236	41.3532	40.0802	2.45105	16.8898	21.3164
Known miRNA	ocu-miR-27b-3p	63038.7	98118.7	87404.9	66457.9	87115.4	116576	127575	135242	87326	134112	382881	145480
Known miRNA	ocu-miR-328-3p	103.08	196.558	200.844	87.252	84.575	110.24	218.54	100.589	69.7046	216.509	296.906	98.8305
Known miRNA	ocu-let-7a-5p	76277	77157.3	82343.2	132097	114224	160614	182778	218326	204445	352518	225110	227477
Known miRNA	ocu-miR-181d-5p	1745.92	1790.97	1656.35	1964.58	2351.18	2021.44	1679.79	2320.25	2521.56	2408.56	2924.61	2972.67
Known miRNA	ocu-miR-377-5p	130.997	150.847	98.3891	121.027	50.745	101.509	59.2651	30.1767	29.6245	8.98717	15.112	11.6271
Known miRNA	ocu-miR-181a-2-3p	65.4987	105.136	93.9169	25.3312	39.1159	60.032	80.1005	57.0004	184.717	40.8508	69.3373	48.4463
Known miRNA	ocu-miR-495-3p	8118.61	6424.71	931.444	1787.26	651.227	3363.97	891.291	406.826	263.135	202.62	81.7824	195.723
Known miRNA	ocu-miR-671-5p	76.2362	25.5983	21.9546	61.9208	45.4591	39.2936	29.6325	60.3534	123.726	29.4126	42.6691	85.2656
Known miRNA	ocu-miR-599-3p	0	0	0	0	0	0	0	0	0	0	0	0
Known miRNA	ocu-miR-350-3p	73.0149	67.1955	72.7754	118.212	148.006	142.985	115.289	229.119	242.224	574.362	371.577	323.622
Known miRNA	ocu-miR-362-5p	65.4987	55.7677	57.7325	53.4771	44.4019	31.6532	30.0956	77.1182	85.3882	52.289	58.67	83.3277
Known miRNA	ocu-miR-873-5p	2.1475	4.57112	2.4394	2.81458	0	1.09149	9.72318	0	0	11.4382	37.3354	0
Known miRNA	ocu-miR-520e	0	0	0	0	0	0	0	0	0	0	0	0
Known miRNA	ocu-miR-216b-3p	1.07375	0	1.62627	0	0	2.18298	0	2.23531	0	0	1.77788	0
Known miRNA	ocu-miR-370-5p	30.065	24.6841	16.6692	28.1458	12.6862	30.5617	19.9094	8.94124	12.1983	0.817015	0.888939	1.93785
Known miRNA	ocu-miR-365-5p	681.83	607.959	394.776	636.096	639.598	588.313	189.37	344.238	393.831	100.493	57.7811	137.588
Known miRNA	ocu-miR-99a-3p	3.22125	4.57112	2.84597	0	5.28594	8.73192	10.6492	6.70593	5.22785	11.4382	13.3341	1.93785
Known miRNA	ocu-miR-29c-3p	164.284	170.503	202.064	216.723	366.844	294.702	343.552	526.416	358.979	1663.44	2244.57	736.384
Known miRNA	ocu-miR-9-5p	1375.47	795.832	926.159	1615.57	2590.11	1873	1519.13	3717.32	3152.39	463.248	1276.52	1098.76
Known miRNA	ocu-miR-191-3p	141.735	144.447	158.968	118.212	137.434	134.253	141.218	135.236	142.894	160.135	202.678	108.52
Known miRNA	ocu-miR-370-3p	913.76	618.93	202.877	565.731	154.349	259.775	349.571	93.883	153.35	20.4254	64.8926	34.8814
Known miRNA	ocu-miR-301a-3p	52.6137	46.6254	36.9976	36.5896	51.8022	20.7383	13.4272	29.059	40.0802	19.6084	26.6682	13.565
Known miRNA	ocu-miR-142-5p	85.8999	194.273	257.357	47.8479	76.1175	66.5809	210.669	118.471	254.422	185.462	339.575	17.4407
Known miRNA	ocu-miR-100-5p	42676.1	42984.1	48751.8	51366.1	55378.6	57819.5	47557.5	81663.7	53674.3	126913	133647	146015
Known miRNA	ocu-miR-302b-3p	3.22125	3.19979	1.62627	0	1.05719	1.09149	1.38903	1.11766	1.74262	0	0	0
Known miRNA	ocu-miR-12093-3p	2176.49	3017.85	3105.76	1702.82	1407.12	1747.48	1865.46	871.771	1141.41	1344.81	971.611	680.187
Known miRNA	ocu-miR-410-5p	4.29499	7.31379	0.406567	11.2583	2.11437	8.73192	0.463008	0	0	0	0	0
Known miRNA	ocu-miR-107-5p	5.36874	4.11401	2.84597	2.81458	6.34312	0	0.463008	0	0	0	0.888939	3.87571
Known miRNA	ocu-miR-590-3p	7.51624	97.3649	14.6364	2.81458	23.2581	3.27447	82.8785	5.58828	33.1097	3.26806	2.66682	3.87571
Known miRNA	ocu-miR-654-3p	149.251	472.197	175.637	36.5896	24.3153	163.724	73.6183	12.2942	10.4557	7.35314	16.0009	1.93785
Known miRNA	ocu-miR-143-3p	141794	243672	278825	203902	288299	223271	289429	334449	269942	396995	1.88763e+06	395363
Known miRNA	ocu-miR-208a-5p	0	0	0	0	0	0	0	0	0	0	0	0
Known miRNA	ocu-miR-12091-5p	15.0325	5.02823	1.62627	8.44375	0	6.54894	0.463008	5.58828	8.71308	0.817015	0	0
Known miRNA	ocu-miR-363-5p	13.9587	6.85668	3.6591	16.8875	15.8578	19.6468	5.5561	6.70593	12.1983	0.817015	2.66682	17.4407
Known miRNA	ocu-miR-136-3p	6456.45	4958.3	2770.35	4610.29	2692.66	5527.31	1810.83	2006.19	1491.68	305.564	634.703	602.673
Known miRNA	ocu-miR-152-5p	99.8586	87.3084	79.6871	191.392	128.977	151.717	97.6948	97.236	83.6456	124.186	90.6718	137.588
Known miRNA	ocu-miR-212-5p	53.6874	64.9099	41.8764	61.9208	85.6322	56.7575	14.8163	23.4708	38.3375	16.3403	21.3345	67.8249
Known miRNA	ocu-miR-488-3p	0	0	0	0	0	1.09149	0	0	0	0	0	0
Known miRNA	ocu-miR-127-3p	174792	210499	83387.2	65422.1	29194.2	98150.1	67477	31834.2	25541.5	8561.5	14225.7	13747.1
Known miRNA	ocu-miR-9-3p	33.2862	32.9121	34.9647	28.1458	41.2303	40.3851	34.7256	71.5299	52.2785	17.9743	48.0027	17.4407
Known miRNA	ocu-miR-374b-3p	67.6462	63.0815	65.8638	64.7354	56.0309	46.9341	82.4155	118.471	74.9325	78.4335	49.7806	60.0735
Known miRNA	ocu-miR-503-5p	356.485	355.176	283.377	326.492	182.893	205.2	187.055	203.413	254.422	31.0466	29.335	23.2542
Known miRNA	ocu-miR-367-5p	0	0	0	0	0	0	0	0	0	0	0	0
Known miRNA	ocu-miR-12094-3p	4.29499	15.5418	4.06567	19.7021	0	94.9596	20.8354	2.23531	3.48523	0.817015	4.4447	0
Known miRNA	ocu-miR-186-5p	12639.1	5959.37	6733.96	16822.8	16468.9	12971.3	6929.85	12780.4	20183	8979	14730.6	14299.4
Known miRNA	ocu-miR-889-3p	12095.8	14024.7	9828.75	6740.92	4252.01	8872.72	3967.98	2432.02	1756.56	344.78	1038.28	939.859
Known miRNA	ocu-miR-381-3p	363097	251986	51068.4	121379	54279.2	245462	41308.7	15370	18093.6	8097.44	3945.11	6648.78
Known miRNA	ocu-miR-128b-5p	0	0.457112	0	0	0	0	0	0	0	0	0	0
Known miRNA	ocu-miR-145-5p	32821.3	8716.67	8635.07	58518	71724.9	56708.4	15281.1	62996.6	99914.6	29384.8	110424	137944
Known miRNA	ocu-miR-199a-3p	60327.5	86467.8	102022	127805	100898	128163	173736	155673	150780	182103	209941	113959
Known miRNA	ocu-miR-25-5p	22.5487	16.456	17.4824	16.8875	10.5719	13.0979	13.8903	11.1766	20.9114	13.8893	18.6677	3.87571
Known miRNA	ocu-miR-504-5p	0	1.37134	0.813133	0	0	2.18298	0.926017	2.23531	3.48523	0	0	3.87571
Known miRNA	ocu-miR-758-5p	0	0	0.406567	0	0	0	0.463008	0	0	0	0	0
Known miRNA	ocu-miR-337-3p	882.621	736.408	370.382	301.16	151.178	713.835	204.65	127.413	104.557	35.9487	46.2248	62.0113
Known miRNA	ocu-miR-34c-5p	146.03	122.049	108.96	53.4771	149.063	127.704	23.6134	29.059	74.9325	58.8251	96.8944	129.836
Known miRNA	ocu-miR-487b-5p	15.0325	28.7981	21.9546	5.62916	4.22875	12.0064	15.2793	1.11766	1.74262	0	3.55576	1.93785
Known miRNA	ocu-miR-506-5p	0	2.28556	0	0	0	2.18298	0	0	3.48523	0	0	1.93785
Known miRNA	ocu-miR-10b-5p	396321	143162	185589	646636	682382	715383	155532	421501	657632	350934	348083	916260
Known miRNA	ocu-miR-128a-3p	2580.22	6147.24	4190.48	1182.12	1177.71	2115.31	4055.03	1699.95	1660.71	3072.79	2475.7	999.933
Known miRNA	ocu-miR-744-3p	2.1475	4.57112	8.94447	0	6.34312	2.18298	7.87114	3.35297	3.48523	6.53612	6.22257	9.68927
Known miRNA	ocu-let-7i-5p	754914	344510	345330	1.62841e+06	1.46298e+06	1.65984e+06	813010	1.96296e+06	1.76635e+06	1.69127e+06	928783	2.02719e+06
Known miRNA	ocu-miR-671-3p	16.1062	20.57	17.0758	8.44375	5.28594	8.73192	23.6134	10.0589	17.4262	18.7914	8.88939	17.4407
Known miRNA	ocu-miR-154-5p	446.679	406.373	282.97	264.571	217.781	378.747	194.001	135.236	106.3	29.4126	40.8912	65.887
Known miRNA	ocu-let-7g-3p	3.22125	13.2563	20.3283	8.44375	10.5719	5.45745	7.40814	3.35297	0	3.26806	8.88939	0
Known miRNA	ocu-miR-1296-5p	398.361	506.023	437.466	368.71	498.992	498.811	537.553	553.239	709.245	604.591	1120.06	680.187
Known miRNA	ocu-miR-377-3p	323.198	158.161	115.872	213.908	93.0325	154.992	59.7281	30.1767	31.3671	15.5233	30.2239	15.5028
Known miRNA	ocu-miR-105b-3p	0	0	0	0	0	0	0	0	0	0	0	0
Known miRNA	ocu-miR-6529-3p	52.6137	51.1966	88.6315	53.4771	37.0016	21.8298	27.3175	26.8237	71.4472	24.5105	18.6677	29.0678
Known miRNA	ocu-miR-409-3p	1874.77	1431.22	593.994	1131.46	415.475	663.626	450.97	295.061	388.603	33.4976	58.67	93.017
Known miRNA	ocu-miR-374a-3p	574.456	392.659	427.302	579.804	646.999	540.288	420.875	1009.24	686.591	677.306	597.367	724.757
Known miRNA	ocu-miR-302d-5p	0	0	0	0	0	0	0	0	0	0	0	0
Known miRNA	ocu-miR-190b-5p	20.4012	10.0565	5.28537	16.8875	5.28594	115.698	21.2984	4.47062	10.4557	1.63403	2.66682	5.81356
Known miRNA	ocu-miR-299-5p	238.372	174.617	50.4143	129.471	57.0881	259.775	57.4131	31.2943	38.3375	9.80418	13.3341	29.0678
Known miRNA	ocu-miR-326-5p	0	0.914224	0	0	4.22875	1.09149	0.926017	1.11766	0	4.08508	0	1.93785
Known miRNA	ocu-miR-378-5p	3320.03	5678.7	5001.58	1812.59	1981.17	2043.27	2466.91	1117.66	1299.99	1071.11	880.939	426.328
Known miRNA	ocu-miR-92a-3p	14339.9	22226.6	20988.2	12074.6	14024.6	12954.9	16878.5	15864	16112.2	16569.9	23060.9	16803.1
Known miRNA	ocu-let-7b-5p	41754.9	44083.9	48310.3	62990.3	57725.6	67939.8	72049.7	84821.1	86341.4	127825	100025	102987
Known miRNA	ocu-miR-502a-3p	2462.11	4051.39	4341.32	2237.59	2309.95	3208.98	5404.24	5561.45	4347.83	12340.2	7245.74	4596.59
Known miRNA	ocu-miR-383-3p	0	0	0.406567	0	0	0	0	0	0	0	0	0
Known miRNA	ocu-miR-374b-5p	2918.45	3032.03	3232.61	1365.07	2022.4	1464.78	2343.29	3147.32	2502.4	1185.49	1832.99	1978.55
Known miRNA	ocu-miR-147-5p	0	4.57112	1.2197	5.62916	13.7434	1.09149	5.09309	11.1766	45.308	16.3403	48.0027	32.9435
Known miRNA	ocu-miR-218-3p	0	0	0	0	0	0	0	0	0	0	0	0
Known miRNA	ocu-miR-875-3p	0	0	0	0	0	0	0	0	0	0	0	0
Known miRNA	ocu-miR-509c-3p	1.07375	0.914224	0	0	0	0	0	1.11766	1.74262	0	0	1.93785
Known miRNA	ocu-miR-12092-3p	286.691	264.211	179.702	160.431	168.093	191.011	57.4131	29.059	55.7637	12.2552	7.11151	9.68927
Known miRNA	ocu-miR-137-3p	21.475	2.74267	4.47223	14.0729	9.51469	8.73192	1.38903	11.1766	13.9409	1.63403	8.88939	7.75142
Known miRNA	ocu-miR-802-3p	0	0	0	0	0	0	0	0	0	0	0	0
Known miRNA	ocu-miR-342-3p	1099.52	310.379	328.099	861.262	963.098	697.462	211.132	376.65	1496.91	198.535	366.243	430.204
Known miRNA	ocu-miR-214-5p	613.111	813.203	879.81	757.123	607.883	583.947	1289.48	620.299	381.633	709.986	380.466	284.865
Known miRNA	ocu-miR-508-5p	0	0	0	0	0	0	0	0	0	0	0	0
Known miRNA	ocu-miR-369-3p	0	0	0	0	1.05719	1.09149	0	0	0	0	0	0
Known miRNA	ocu-miR-367-3p	0	0.457112	0	0	0	0	0	0	0	0	0	0
Known miRNA	ocu-miR-369-5p	0	0	0	0	0	0	0	0	0	0	0	0
Known miRNA	ocu-miR-653-3p	3.22125	5.48535	0	0	0	9.82341	6.01911	0	1.74262	0	0	0
Known miRNA	ocu-miR-106b-3p	428.426	836.058	1005.03	315.233	304.47	321.99	694.513	614.71	531.498	463.248	720.93	476.712
Known miRNA	ocu-miR-506-3p	0	3.6569	0.406567	0	0	0	2.77805	1.11766	0	5.71911	0.888939	5.81356
Known miRNA	ocu-miR-532-3p	381.181	769.777	773.29	408.114	371.073	416.949	939.907	842.712	590.747	1214.08	979.611	496.091
Known miRNA	ocu-miR-379-3p	395.14	671.041	324.847	349.008	94.0897	257.592	388.464	209.002	155.093	62.0932	46.2248	42.6328
Known miRNA	ocu-miR-145-3p	3365.13	2141.11	2377.6	5350.52	6045	5467.27	3084.1	8018.06	11093.5	8783.73	29358.1	9640.82
Known miRNA	ocu-miR-378-3p	330429	505268	526500	194032	165465	225261	243410	103137	106629	109484	61295	53161.1
Known miRNA	ocu-miR-512a-3p	0	0	0	0	0	0	0	0	0	0	0	0
Known miRNA	ocu-miR-421-3p	217.971	141.248	137.013	129.471	141.663	89.5022	71.3033	108.413	106.3	43.3018	36.4465	79.452
Known miRNA	ocu-miR-335-5p	732.297	255.983	405.754	1953.32	754.832	785.873	621.82	453.768	538.468	129.905	257.792	189.91
Known miRNA	ocu-miR-331-5p	13.9587	24.6841	34.1516	14.0729	22.2009	25.1043	43.9858	21.2354	17.4262	25.3275	26.6682	19.3785
Known miRNA	ocu-miR-184-3p	16.1062	26.0554	15.043	2.81458	47.5734	98.2341	7.40814	21.2354	1.74262	134.808	1728.99	56.1978
Known miRNA	ocu-miR-105b-5p	5.36874	0.914224	1.2197	0	1.05719	1.09149	0.463008	0	1.74262	0	0	3.87571
Known miRNA	ocu-miR-100-3p	42.9499	62.6244	54.8865	56.2916	47.5734	56.7575	39.3557	82.7065	48.7932	206.705	161.787	170.531
Known miRNA	ocu-miR-133b-5p	3.22125	7.31379	0	0	0	0	0.463008	0	0	0	0	0
Known miRNA	ocu-miR-106a-5p	846.114	360.204	360.625	1038.58	733.688	767.318	215.299	568.886	1228.54	66.9953	216.901	197.661
Known miRNA	ocu-miR-103a-2-5p	1.07375	1.82845	1.62627	5.62916	11.6291	0	0.926017	2.23531	1.74262	0.817015	5.33364	7.75142
Known miRNA	ocu-miR-143-5p	1817.86	3014.2	3146.01	2009.61	2539.36	1607.76	2276.15	4641.62	4248.5	4237.86	22563.9	3742
Known miRNA	ocu-miR-128b-3p	2580.22	6147.24	4190.48	1182.12	1177.71	2115.31	4055.03	1699.95	1660.71	3072.79	2475.7	999.933
Known miRNA	ocu-miR-509a-5p	0	0	0	0	0	0	0	0	0	0	0	0
Known miRNA	ocu-miR-505-5p	8.58999	11.8849	5.69193	8.44375	15.8578	16.3724	12.5012	12.2942	6.97046	7.35314	16.8898	5.81356
Known miRNA	ocu-miR-507-5p	0	0	0	0	0	0	0	0	0	0	0	0
Known miRNA	ocu-miR-216a-3p	0	0	0.813133	0	0	0	0	0	0	0.817015	0	0
Known miRNA	ocu-miR-96-5p	60.1299	10.0565	33.3385	92.8812	134.263	106.966	13.4272	30.1767	81.9029	50.6549	53.3364	73.6384
Known miRNA	ocu-miR-873-3p	1.07375	0.914224	0.406567	0	0	1.09149	0.926017	2.23531	5.22785	2.45105	8.88939	0
Known miRNA	ocu-miR-133a-5p	1243.4	295.294	17.0758	1066.73	42.2875	4697.77	631.081	42.4709	364.207	4.90209	154.675	46.5085
Known miRNA	ocu-miR-7180-3p	129.924	204.329	223.612	101.325	91.9753	65.4894	117.604	73.7652	88.8734	90.6887	83.5603	54.2599
Known miRNA	ocu-miR-487a-5p	34.36	61.7101	29.2728	16.8875	19.0294	27.2873	17.5943	3.35297	5.22785	0.817015	0.888939	0
Known miRNA	ocu-miR-375-3p	18.2537	24.6841	40.2501	8.44375	15.8578	46.9341	12.0382	11.1766	6.97046	91.5057	48.0027	15.5028
Known miRNA	ocu-miR-425-3p	198.644	210.729	273.213	239.239	226.238	166.998	414.393	382.238	367.692	657.697	520.918	432.141
Known miRNA	ocu-miR-30b-5p	9587.5	9578.33	10091.4	10003	13792.1	9577.83	11692.4	11957.8	11156.2	12283.8	13576.8	19490.9
Known miRNA	ocu-miR-153-5p	0	0	0	0	0	2.18298	0	2.23531	0	0	2.66682	0
Known miRNA	ocu-miR-411-3p	2636.05	4229.66	679.373	636.096	119.462	746.579	581.539	245.884	193.43	45.7529	55.1142	54.2599
Known miRNA	ocu-miR-130b-3p	37.5812	86.3942	73.182	11.2583	8.4575	9.82341	13.4272	5.58828	17.4262	1.63403	4.4447	0
Known miRNA	ocu-miR-130b-5p	179.316	383.517	307.364	61.9208	67.66	63.3064	98.6208	52.5298	76.6751	39.2167	25.7792	32.9435
Known miRNA	ocu-miR-105a-5p	16.1062	20.1129	9.35103	8.44375	1.05719	0	3.70407	3.35297	8.71308	4.90209	0.888939	0
Known miRNA	ocu-miR-150-5p	2710.14	7516.75	8191.91	3115.74	5883.25	3320.31	7359.06	4765.68	6642.85	15220.2	16797.4	11601.9
Known miRNA	ocu-miR-660-5p	5618.93	4010.7	4301.48	5479.99	5142.16	5405.06	4098.09	7958.82	9080.77	6079.41	5488.31	6991.78
Known miRNA	ocu-miR-12090-3p	69.7937	127.991	141.892	59.1062	52.8594	49.1171	142.607	91.6477	83.6456	146.246	192.9	79.452
Known miRNA	ocu-miR-599-5p	3.22125	3.19979	0.406567	0	0	5.45745	0	0	1.74262	0	0	0
Known miRNA	ocu-miR-342-5p	0	0	0	0	1.05719	0	0	0	0	0.817015	0	0
Known miRNA	ocu-miR-302d-3p	3.22125	0.914224	0.406567	5.62916	0	4.36596	1.38903	3.35297	0	0	0	0
Known miRNA	ocu-miR-101-2-5p	1.07375	0.914224	0	0	0	0	0	0	0	0	0	0
Known miRNA	ocu-miR-12090-5p	54.7612	84.5658	78.8739	87.252	70.8316	62.2149	109.27	65.9417	69.7046	119.284	119.118	141.463
Known miRNA	ocu-miR-185-5p	4219.83	3568.22	4055.91	5969.73	6861.15	7052.12	8036.44	14085.8	10513.2	14417.9	18609.9	12117.4
Known miRNA	ocu-miR-2355-5p	0	0	0	0	0	0	0	0	0	0	0	0
Known miRNA	ocu-let-7g-5p	534589	333926	333287	688754	638738	760688	379797	734564	860491	365778	315711	407224
Known miRNA	ocu-miR-93-5p	8761.79	4549.18	5431.33	8677.36	8860.29	7282.42	3762.87	7605.64	13510.5	3487.02	5907.89	7177.81
Known miRNA	ocu-miR-219b-5p	1.07375	0	0.406567	0	0	0	0	0	0	0	3.55576	0
Known miRNA	ocu-miR-513-5p	6.44249	0.914224	0	0	0	0	0	0	0	0.817015	0	0
Known miRNA	ocu-miR-449a-5p	16.1062	14.6276	23.5809	53.4771	23.2581	26.1958	19.9094	32.412	17.4262	8.17015	16.8898	25.1921
Known miRNA	ocu-miR-33a-5p	0	9.14224	11.3839	8.44375	0	5.45745	12.0382	6.70593	3.48523	9.80418	1.77788	1.93785
Known miRNA	ocu-miR-107-3p	7497.99	6472.71	6161.11	5769.89	7840.1	7188.55	6138.57	5026.1	7643.11	2732.1	2936.17	1856.46
Known miRNA	ocu-miR-502b-3p	685.052	711.724	765.972	554.473	543.394	652.711	989.449	1129.95	1176.27	1697.76	1181.4	1023.19
Known miRNA	ocu-miR-545-5p	7.51624	23.3127	27.24	2.81458	33.83	16.3724	20.3724	23.4708	6.97046	17.9743	25.7792	9.68927
Known miRNA	ocu-miR-184-5p	0	0	0	0	0	0	0	0	0	0	0	0
Known miRNA	ocu-miR-206-3p	66984.7	43702.2	1156.28	25753.4	297.07	160425	31656.8	440.356	4053.32	558.021	184.01	81.3899
Known miRNA	ocu-miR-350-5p	6.44249	16.9132	15.8561	19.7021	15.8578	8.73192	31.0216	31.2943	20.9114	62.0932	32.8908	56.1978
Known miRNA	ocu-miR-196b-3p	0	0	0	0	0	0	0.926017	0	0	1.63403	11.5562	0
Known miRNA	ocu-miR-376c-5p	82.6787	29.2552	7.72477	56.2916	27.4869	76.4043	4.16708	4.47062	20.9114	4.08508	4.4447	1.93785
Known miRNA	ocu-miR-127-5p	5640.4	4105.78	1866.14	3459.12	1628.07	4399.8	1119.55	1112.07	1113.53	173.207	314.684	372.068
Known miRNA	ocu-miR-373-3p	0	0	0	0	0	0	0	0	0	0	0	0
Known miRNA	ocu-let-7a-3p	1112.4	947.594	872.899	1390.4	1099.47	1030.37	1071.86	1370.25	2091.14	983.686	1032.95	1189.84
Known miRNA	ocu-miR-151-5p	564.792	1290.88	1465.67	602.321	760.118	464.975	1151.97	819.241	475.734	1475.53	1656.09	982.492
Known miRNA	ocu-miR-208b-3p	41.8762	26.5125	2.4394	14.0729	0	108.058	19.9094	0	0	0	0	0
Known miRNA	ocu-miR-19a-3p	1580.56	326.378	333.791	1880.14	2020.29	1379.64	222.707	504.062	623.856	200.169	132.452	182.158
Known miRNA	ocu-miR-141-3p	1.07375	20.57	19.5152	5.62916	7.40031	12.0064	12.5012	11.1766	6.97046	177.292	97.7833	127.898
Known miRNA	ocu-miR-449b-3p	0	0	0	0	0	0	0	0	0	0	0	0
Known miRNA	ocu-miR-500-5p	240.52	119.763	119.531	574.175	367.901	347.094	214.373	542.063	925.329	317.002	224.013	627.865
Known miRNA	ocu-miR-30b-3p	37.5812	51.1966	46.3486	33.775	21.1437	34.9277	46.7639	34.6473	36.5949	62.9102	46.2248	31.0057
Known miRNA	ocu-miR-142-3p	936.309	817.774	1097.32	706.46	1092.07	625.424	631.544	631.475	2507.62	823.551	953.832	426.328
Known miRNA	ocu-miR-199a-5p	27812.2	18348.5	19886.8	50806	41842.4	47471.1	30992.4	49203.6	50415.6	19248.9	34672.2	45208.2
Known miRNA	ocu-miR-188-5p	48.3187	82.2802	84.1593	73.1791	29.6012	27.2873	90.7497	46.9415	50.5359	43.3018	53.3364	29.0678
Known miRNA	ocu-miR-218-2-3p	0	0	0	0	0	0	0	0	0	0	0	0
Known miRNA	ocu-miR-193b-3p	2273.13	2004.89	1680.34	1804.15	2011.83	1344.72	1733.97	1622.84	1883.77	781.067	1851.66	947.611
Known miRNA	ocu-miR-103a-5p	0	0	0	0	0	0	0.463008	0	0	0	0	1.93785
Known miRNA	ocu-miR-29a-5p	26.8437	9.59936	11.3839	16.8875	17.9722	14.1894	4.16708	4.47062	12.1983	7.35314	17.7788	11.6271
Known miRNA	ocu-miR-491-5p	30.065	21.4843	25.6137	45.0333	32.7728	18.5553	20.3724	30.1767	15.6835	22.8764	51.5585	36.8192
Known miRNA	ocu-miR-382-3p	591.636	605.674	397.622	318.048	210.38	511.909	227.337	133.001	139.409	13.8893	20.4456	40.6949
Known miRNA	ocu-miR-504-3p	0	0	0	0	0	0	0	0	0	0	0	0
Known miRNA	ocu-miR-1197-3p	65.4987	69.9382	45.1289	11.2583	13.7434	22.9213	4.63008	2.23531	0	0	1.77788	0
Known miRNA	ocu-miR-99a-5p	169511	220046	266020	271109	308513	322360	450552	380080	262023	725420	352740	326633
Known miRNA	ocu-miR-152-3p	7199.49	13883.9	15835	14430.4	11738	13157.9	26034	22091.6	13003.4	31802.3	37191.4	17489.1
Known miRNA	ocu-miR-26b-5p	21485.7	15347.1	16766.8	49851.9	42030.6	39928.9	30007.1	44678.3	38813.3	101307	45735	96596.2
Known miRNA	ocu-miR-19a-5p	0	0	0	0	0	0	0	0	0	0	0	0
Known miRNA	ocu-miR-29a-3p	1885.5	1787.77	1503.89	3098.85	6043.94	4952.09	5226.9	6743.93	8634.66	24072.5	38405.7	17805
Known miRNA	ocu-miR-371-5p	0	0	0	0	0	0	0	0	0	0	0	0
Known miRNA	ocu-miR-452-3p	391.918	659.613	714.744	211.094	140.606	157.175	229.189	65.9417	62.7342	97.2248	48.8917	56.1978
Known miRNA	ocu-miR-302a-3p	1.07375	2.28556	0.406567	0	1.05719	3.27447	2.31504	0	0	0	0.888939	0
Known miRNA	ocu-miR-140-5p	1365.81	878.57	811.507	2671.04	3516.21	2605.39	1628.86	3311.61	3473.03	2670.01	5368.3	2214.97
Known miRNA	ocu-miR-676-3p	450.974	925.195	765.972	346.194	319.271	586.13	1168.63	496.239	486.19	1523.73	1543.2	430.204
Known miRNA	ocu-miR-455-3p	24.6962	40.683	40.6567	42.2187	35.9444	32.7447	96.7688	87.1771	67.962	62.0932	92.4497	89.1413
Known miRNA	ocu-miR-34b-3p	4.29499	4.11401	4.47223	0	3.17156	0	3.24106	0	0	6.53612	2.66682	1.93785
Known miRNA	ocu-miR-7180-5p	10.7375	15.0847	7.72477	25.3312	11.6291	15.2809	14.8163	7.82359	8.71308	10.6212	8.00045	5.81356
Known miRNA	ocu-miR-1-5p	0	0	0	0	0	1.09149	0	0	3.48523	0	0	0
Known miRNA	ocu-miR-744-5p	624.922	967.706	990.803	644.539	732.631	888.473	1134.83	888.536	848.654	1695.31	1697.87	1065.82
Known miRNA	ocu-miR-30a-3p	3058.04	3705.35	4212.84	2471.2	3386.17	3039.8	5100.04	4802.56	4781.74	5709.3	5434.09	4989.97
Known miRNA	ocu-miR-1277-5p	52.6137	41.1401	47.5683	59.1062	39.1159	24.0128	16.2053	26.8237	20.9114	43.3018	11.5562	7.75142
Known miRNA	ocu-miR-490-3p	12.885	15.0847	16.6692	5.62916	11.6291	10.9149	16.2053	26.8237	10.4557	5.71911	4.4447	21.3164
Known miRNA	ocu-miR-193a-5p	1090.93	2355.04	1622.61	743.05	1424.03	1033.64	1749.71	1896.66	1106.56	3845.69	1627.65	1247.98
Known miRNA	ocu-miR-450a-2-3p	110.596	95.9936	102.048	81.6229	88.8037	69.8554	32.8736	39.1179	64.4768	3.26806	8.00045	7.75142
Known miRNA	ocu-miR-32-3p	16.1062	12.342	22.3612	19.7021	25.3725	16.3724	25.0025	24.5884	22.654	41.6678	29.335	25.1921
Known miRNA	ocu-miR-103a-3p	20716.9	12197.6	14216.4	28838.2	27120	28284.9	24189.9	40516.1	53836.4	28441.1	27752.7	52453.8
Known miRNA	ocu-miR-488-5p	0	0	0	0	0	0	0	0	0	0	0	0
Known miRNA	ocu-miR-30c-5p	104400	102384	90666.4	79323.4	104964	86825.9	74210.1	99449	104871	56195.1	73048.6	64290.2
Known miRNA	ocu-miR-362-3p	12.885	14.1705	15.043	19.7021	14.8006	8.73192	14.8163	30.1767	34.8523	13.8893	31.1129	11.6271
Known miRNA	ocu-miR-491-3p	0	0.457112	0	0	0	0	0	2.23531	1.74262	0.817015	0	0
Known miRNA	ocu-miR-211-3p	1.07375	4.57112	7.3182	0	2.11437	0	1.85203	0	0	0	0	0
Known miRNA	ocu-miR-25-3p	7851.25	13847.8	14215.2	4728.5	5648.55	5664.83	10763.1	11932.1	9282.91	11561.6	11094	9005.21
Known miRNA	ocu-miR-30e-5p	55628.8	33934.6	35204.2	63770	55499.2	44813.3	21469.7	32515.9	42706.3	36664.4	18770.8	15617.2
Known miRNA	ocu-miR-502a-5p	414.467	130.277	160.187	475.664	317.156	450.785	203.261	539.827	681.363	343.146	240.903	581.356
Known miRNA	ocu-miR-509a-3p	7.51624	8.22802	4.8788	2.81458	6.34312	1.09149	3.24106	1.11766	0	12.2552	4.4447	1.93785
Known miRNA	ocu-let-7f-2-3p	137.44	138.048	152.056	149.173	168.093	163.724	182.888	292.826	270.105	171.573	351.131	207.35
Known miRNA	ocu-miR-1911-5p	0	0	0	0	0	0	0	0	0	0	0	0
Known miRNA	ocu-miR-376c-2-3p	307.092	121.592	46.3486	188.577	111.005	398.394	19.9094	24.5884	43.5654	2.45105	10.6673	7.75142
Known miRNA	ocu-let-7d-5p	6824.75	8337.73	8468.79	6999.87	7419.34	8642.42	10978.4	9776.13	10382.5	12783	10927.7	8245.57
Known miRNA	ocu-miR-449a-3p	0	0	0	0	0	0	0	0	0	0	0	0
Known miRNA	ocu-miR-582-3p	651.765	435.171	404.534	439.075	636.427	678.907	297.714	476.121	602.945	629.102	741.375	693.752
Known miRNA	ocu-miR-656-3p	3080.59	2599.6	1573.01	1432.62	1007.5	1363.27	667.658	323.002	430.426	39.2167	131.563	91.0791
Known miRNA	ocu-miR-885-3p	0	0	0.406567	0	0	0	0	2.23531	0	0	2.66682	0
Known miRNA	ocu-miR-29b-3p	346.821	228.556	222.799	326.492	725.231	522.824	287.991	590.122	656.966	2279.47	2540.59	1424.32
Known miRNA	ocu-miR-218-5p	976.038	1155.58	1012.76	1669.05	2202.12	2546.45	1497.83	1792.72	1280.82	4594.08	4834.94	3503.64
Known miRNA	ocu-miR-3613-3p	5.36874	9.14224	12.6036	14.0729	23.2581	17.4638	16.2053	19.0001	17.4262	27.7785	37.3354	50.3842
Known miRNA	ocu-miR-204-5p	172.874	215.757	110.586	104.14	117.348	180.096	162.979	197.825	250.937	22.0594	931.608	538.723
Known miRNA	ocu-miR-134-5p	1052.27	615.73	291.508	889.408	404.903	624.332	398.187	271.59	259.65	61.2761	79.1156	158.904
Known miRNA	ocu-miR-148a-5p	1471.04	1406.08	1664.89	880.964	876.408	618.875	1124.18	945.536	548.924	1174.05	404.467	556.164
Known miRNA	ocu-miR-2387-5p	425.204	303.522	330.539	320.862	267.468	232.487	345.867	609.122	637.797	488.575	449.803	222.853
Known miRNA	ocu-miR-346-5p	0	0.457112	0	0	0	1.09149	0.463008	1.11766	0	0	0	0
Known miRNA	ocu-miR-512a-5p	0	0	0	0	0	0	0	0	0	0	0	0
Known miRNA	ocu-miR-676-5p	5.36874	3.19979	1.62627	0	1.05719	2.18298	2.77805	6.70593	0	4.90209	2.66682	7.75142
Known miRNA	ocu-miR-211-5p	766.657	1501.61	2352.4	616.393	771.747	413.675	999.172	201.178	705.759	48.2039	67.5594	34.8814
Known miRNA	ocu-miR-1197-5p	0	0	0	0	0	0	0	0	0	0	0	0
Known miRNA	ocu-miR-325-5p	3.22125	3.6569	2.84597	2.81458	4.22875	4.36596	2.31504	1.11766	0	0	4.4447	0
Known miRNA	ocu-miR-486-3p	0	4.11401	3.6591	8.44375	1.05719	3.27447	15.2793	3.35297	3.48523	1.63403	6.22257	0
Known miRNA	ocu-miR-574-5p	505.736	301.694	339.077	1145.53	579.339	670.175	400.965	549.886	526.27	287.589	356.465	560.04
Known miRNA	ocu-miR-34c-3p	0	5.02823	1.2197	0	2.11437	0	0.926017	0	0	2.45105	3.55576	0
Known miRNA	ocu-miR-324-3p	13.9587	22.3985	23.9874	5.62916	11.6291	12.0064	23.1504	7.82359	8.71308	12.2552	26.6682	21.3164
Known miRNA	ocu-miR-340-5p	2937.78	3411.43	3375.32	1542.39	1610.1	1904.65	1422.83	1540.13	2023.18	887.279	1424.08	953.424
Known miRNA	ocu-miR-29b-2-5p	25.77	25.5983	19.5152	16.8875	22.2009	31.6532	20.3724	30.1767	52.2785	94.7738	111.117	83.3277
Known miRNA	ocu-miR-30d-5p	224353	156539	156311	215614	235801	242875	128833	196772	205866	174885	110190	146442
Known miRNA	ocu-miR-16b-3p	57.9824	73.5951	59.3587	50.6625	39.1159	41.4766	48.6159	59.2357	80.1603	12.2552	31.1129	21.3164
Known miRNA	ocu-miR-384-5p	3.22125	2.74267	3.25253	8.44375	15.8578	14.1894	1.38903	7.82359	5.22785	0	2.66682	1.93785
Known miRNA	ocu-miR-708-5p	1093.08	644.528	693.603	1404.48	1557.24	1005.26	1626.55	2886.9	2207.89	4199.46	4428.7	4943.47
Known miRNA	ocu-miR-92a-2-5p	40.8025	24.6841	26.8334	47.8479	30.6584	33.8362	13.8903	25.7061	54.0211	3.26806	8.00045	7.75142
Known miRNA	ocu-miR-15a-3p	2.1475	1.82845	0	0	3.17156	0	0.926017	5.58828	3.48523	0.817015	2.66682	0
Known miRNA	ocu-miR-501-5p	210.455	170.503	176.043	405.3	233.638	253.226	241.227	428.062	1063	201.803	225.791	251.921
Known miRNA	ocu-miR-323a-5p	1.07375	3.19979	1.62627	2.81458	0	1.09149	0.926017	0	0	0	0	0
Known miRNA	ocu-miR-374a-5p	2404.12	2902.21	3054.54	2060.27	2697.94	1689.63	2586.83	3197.61	2047.57	2749.26	2821.49	1992.11
Known miRNA	ocu-miR-376b-5p	22.5487	10.0565	10.5707	16.8875	11.6291	16.3724	5.09309	6.70593	3.48523	2.45105	3.55576	0
Known miRNA	ocu-miR-15b-3p	119.186	107.878	121.157	84.4375	98.3184	76.4043	112.974	125.177	252.679	27.7785	103.117	116.271
Known miRNA	ocu-miR-384-3p	5.36874	5.02823	0.406567	8.44375	7.40031	4.36596	1.38903	7.82359	3.48523	0	5.33364	1.93785
Known miRNA	ocu-miR-1264-5p	0	0	0	0	0	0	0	0	0	0	0	0
Known miRNA	ocu-miR-15b-5p	1022.21	1407.45	1573.01	672.685	960.983	916.852	1129.28	1159.01	1078.68	419.129	962.721	463.147
Known miRNA	ocu-miR-17-5p	3518.67	2267.73	2505.67	3839.09	4351.38	3594.28	1772.4	3272.49	5266.18	1377.49	2725.49	2695.55
Known miRNA	ocu-miR-182-5p	395.14	59.4246	171.571	1137.09	993.756	1898.1	80.1005	301.767	826	196.084	497.806	963.113
Known miRNA	ocu-miR-18b-5p	22.5487	19.6558	34.9647	8.44375	4.22875	5.45745	6.94513	4.47062	6.97046	0	3.55576	0
Known miRNA	ocu-miR-513-3p	1.07375	0	0	0	0	0	0	0	0	0	0	0
Known miRNA	ocu-miR-187-5p	0	0	0	0	0	0	0	0	0	0	0	0
Known miRNA	ocu-miR-424-5p	1302.46	1386.42	1368.1	1227.16	1569.92	1142.79	720.441	780.123	780.692	141.344	130.674	81.3899
Known miRNA	ocu-miR-541-3p	1082.34	736.408	132.134	126.656	26.4297	315.441	34.7256	11.1766	12.1983	0	4.4447	0
Known miRNA	ocu-miR-128a-5p	15.0325	9.14224	13.4167	19.7021	11.6291	10.9149	12.0382	14.5295	17.4262	10.6212	7.11151	25.1921
Known miRNA	ocu-miR-24-5p	53.6874	49.8252	49.1946	45.0333	64.4884	79.6788	83.8045	41.3532	45.308	111.931	167.121	71.7006
Known miRNA	ocu-miR-590-5p	0	0	0	0	0	0	0	0	0	0	0	0
Known miRNA	ocu-let-7d-3p	793.5	1185.29	1216.85	779.639	774.918	720.383	1429.77	1209.3	982.835	1751.68	1587.65	2426.19
Known miRNA	ocu-miR-15a-5p	329.641	285.238	339.89	382.783	451.419	337.27	317.624	384.473	463.536	280.236	524.474	261.61
Known miRNA	ocu-miR-181b-2-3p	1.07375	4.11401	2.4394	5.62916	1.05719	3.27447	6.94513	0	1.74262	2.45105	0.888939	5.81356
Known miRNA	ocu-miR-30d-3p	184.685	149.476	189.867	126.656	138.492	104.783	143.533	147.53	151.608	171.573	154.675	124.023
Known miRNA	ocu-miR-105a-2-3p	0	0	0	0	0	0	0	0	0	0	0	0
Known miRNA	ocu-miR-153-3p	4.29499	1.82845	2.84597	5.62916	5.28594	10.9149	1.85203	23.4708	10.4557	3.26806	18.6677	0
Known miRNA	ocu-miR-182-3p	0	0	0.813133	0	0	0	0	0	0	0.817015	0	0
Known miRNA	ocu-miR-509c-5p	67.6462	76.7948	13.4167	30.9604	10.5719	39.2936	20.3724	31.2943	38.3375	40.8508	17.7788	36.8192
Known miRNA	ocu-miR-874-3p	44.0237	80.9089	78.0608	30.9604	62.3741	40.3851	46.3008	53.6474	47.0506	76.7994	175.121	69.7627
Known miRNA	ocu-miR-6529-5p	572.308	1372.25	1897.04	405.3	266.411	347.094	1234.84	649.358	726.671	1141.37	858.715	697.627
Known miRNA	ocu-miR-21-3p	7.51624	12.7991	17.8889	8.44375	1.05719	7.64043	2.31504	2.23531	0	16.3403	2.66682	5.81356
Known miRNA	ocu-miR-490-5p	4.29499	15.9989	10.9773	0	5.28594	0	6.48212	1.11766	6.97046	3.26806	5.33364	1.93785
Known miRNA	ocu-miR-31-3p	0	0	0	0	0	1.09149	0	0	3.48523	0.817015	4.4447	5.81356
Known miRNA	ocu-miR-140-3p	6907.43	7728.85	7901.62	7999.04	13735	10076.6	11324.3	23874.2	18436.9	12048.5	55053.8	22762
Known miRNA	ocu-miR-130a-3p	196.496	184.216	225.645	160.431	135.32	156.083	206.502	159.825	230.025	360.304	598.256	290.678
Known miRNA	ocu-miR-12094-5p	0	0	0	0	0	1.09149	0	0	0	0	0	0
Known miRNA	ocu-miR-487a-3p	40.8025	55.3106	31.7122	118.212	16.915	52.3915	29.1695	19.0001	15.6835	1.63403	4.4447	5.81356
Known miRNA	ocu-miR-448-5p	0	0	0	0	0	0	0	0	0	0	0	0
Known miRNA	ocu-miR-190a-3p	6.44249	2.28556	0	2.81458	4.22875	2.18298	2.77805	10.0589	10.4557	4.90209	17.7788	3.87571
Known miRNA	ocu-miR-106a-3p	0	6.39957	11.7904	2.81458	3.17156	5.45745	5.09309	0	1.74262	0	0.888939	1.93785
Known miRNA	ocu-miR-1307-5p	5.36874	21.9414	29.2728	11.2583	2.11437	2.18298	10.6492	13.4119	17.4262	11.4382	12.4451	1.93785
Known miRNA	ocu-miR-582-5p	268.437	169.589	201.251	258.942	298.127	290.336	174.091	266.002	243.966	241.837	633.814	571.667
Known miRNA	ocu-miR-148b-3p	12865.7	12289.9	13701.7	16485	16102	14950.1	12504.5	18519.5	15751.5	16624.6	9689.44	14636.6
Known miRNA	ocu-miR-455-5p	4975.75	3021.05	3552.58	8308.65	9161.59	5846.02	6437.67	12767	8319.25	9150.57	3344.19	8053.72
Known miRNA	ocu-miR-655-5p	9.66374	10.5136	6.0985	8.44375	1.05719	10.9149	6.94513	0	1.74262	0	0.888939	0
Known miRNA	ocu-miR-155-3p	0	0	0	0	0	0	0	0	0	0	0	0
Known miRNA	ocu-miR-16a-3p	39.7287	33.3692	51.634	45.0333	33.83	43.6596	26.8545	49.1768	52.2785	42.4848	36.4465	21.3164
Known miRNA	ocu-miR-499-5p	1340.04	1028.5	271.587	613.579	262.182	2878.26	2163.64	120.707	179.489	362.755	132.452	44.5706
Known miRNA	ocu-miR-382-5p	315.682	301.694	267.114	239.239	133.206	260.866	193.075	84.9418	81.9029	29.4126	41.7801	42.6328
Known miRNA	ocu-miR-655-3p	3352.24	1856.33	655.792	1666.23	828.835	2347.8	516.254	597.945	815.544	139.71	278.238	236.418
Known miRNA	ocu-miR-326-3p	13.9587	38.8545	48.3814	28.1458	20.0866	10.9149	117.141	36.8826	17.4262	280.236	104.006	58.1356
Known miRNA	ocu-miR-1251-5p	0	0	0	0	0	0	0	0	0	0	0	0
Known miRNA	ocu-miR-652-5p	115.965	53.025	54.0734	208.279	195.58	210.658	52.783	288.355	193.43	177.292	144.897	205.413
Known miRNA	ocu-miR-181a-3p	351.116	491.396	522.438	309.604	329.842	338.362	382.908	407.944	355.494	166.671	257.792	215.102
Known miRNA	ocu-miR-452-5p	3373.72	2437.32	2666.26	3172.03	2001.26	2673.06	1290.4	1070.71	1360.98	718.156	529.808	730.571
Known miRNA	ocu-miR-217-5p	19.3275	12.7991	18.2955	33.775	10.5719	10.9149	5.5561	11.1766	5.22785	14.7063	16.0009	131.774
Known miRNA	ocu-miR-195-5p	482.113	333.235	413.478	765.566	939.84	803.337	1361.71	2674.55	3783.22	4172.5	7974.67	6286.4
Known miRNA	ocu-miR-26b-3p	18.2537	37.0261	28.0531	19.7021	26.4297	25.1043	39.3557	30.1767	27.8819	63.7272	74.6709	27.13
Known miRNA	ocu-miR-376c-3p	22.5487	7.31379	1.2197	11.2583	0	7.64043	0.463008	1.11766	0	0.817015	0	1.93785
Known miRNA	ocu-miR-185-3p	261.995	300.323	324.847	140.729	152.235	150.626	244.468	262.649	210.856	377.461	326.241	211.226
Known miRNA	ocu-miR-512b-5p	0	0	0	0	0	0	0	0	0	0	0	0
Known miRNA	ocu-miR-193a-3p	60.1299	64.4528	50.8208	36.5896	79.2891	55.666	52.783	36.8826	24.3966	133.173	29.335	34.8814
Known miRNA	ocu-miR-20b-5p	2000.39	1146.44	1120.5	1542.39	1389.14	1251.94	513.939	988.007	2000.52	139.71	358.243	383.695
Known miRNA	ocu-miR-3085-5p	0	0	0	0	0	0	0	0	0	0	0	0
Known miRNA	ocu-miR-545-3p	49.3924	19.6558	32.1188	28.1458	50.745	43.6596	16.6683	17.8825	31.3671	12.2552	17.7788	36.8192
Known miRNA	ocu-miR-148b-5p	259.847	195.644	213.448	202.65	265.354	216.115	174.554	221.296	188.202	199.352	171.565	166.655
Known miRNA	ocu-miR-18a-5p	168.579	219.871	261.829	81.6229	99.3756	73.1298	65.7472	54.7651	87.1308	26.1445	38.2244	27.13
Known miRNA	ocu-miR-222-3p	258.773	201.129	239.468	455.962	956.755	741.122	432.45	537.592	965.409	1227.16	2409.91	3511.39
Known miRNA	ocu-miR-22-5p	117.039	218.043	282.564	191.392	235.753	177.913	632.933	253.708	264.878	1218.17	873.827	567.791
Known miRNA	ocu-let-7f-3p	95.5636	104.679	100.422	132.285	107.833	100.417	118.067	129.648	141.152	184.645	126.229	251.921
Known miRNA	ocu-miR-302a-5p	11.8112	5.48535	5.28537	11.2583	0	24.0128	3.24106	3.35297	0	0	0	0
Known miRNA	ocu-miR-1296-3p	0	0	0	0	0	0	0	0	0	0	0	0
Known miRNA	ocu-miR-10a-3p	279.175	321.807	432.18	303.975	403.846	331.813	442.173	412.415	346.781	812.113	1203.62	560.04
Known miRNA	ocu-let-7c-5p	19221.2	21643.3	24120.4	34042.4	29785.2	39149.6	50469.8	54287.9	44173.6	86311.9	47301.3	55926.5
Known miRNA	ocu-miR-376b-3p	137.44	79.0804	55.6996	95.6958	48.6306	73.1298	26.8545	19.0001	15.6835	4.90209	17.7788	5.81356
Known miRNA	ocu-miR-760-3p	8.58999	5.94246	6.0985	2.81458	10.5719	9.82341	16.2053	11.1766	8.71308	11.4382	26.6682	7.75142
Known miRNA	ocu-miR-22-3p	3355.46	7460.53	8015.06	4756.64	4978.3	4431.45	12914.7	7342.99	6313.5	23474.5	24689.4	13113.5
Known miRNA	ocu-let-7c-3p	24.6962	61.7101	63.4244	39.4041	33.83	28.3787	45.8378	38.0003	36.5949	29.4126	26.6682	52.3221
Known miRNA	ocu-miR-2387-3p	0	0	0.406567	0	0	0	0	0	0	0	0.888939	0
Known miRNA	ocu-miR-301a-5p	82.6787	138.048	123.19	53.4771	59.2025	45.8426	87.9716	60.3534	87.1308	60.4591	74.6709	46.5085
Known miRNA	ocu-miR-125b-5p	19533.6	27347.7	32337.1	29252	30129.8	36252.8	46030.9	43647.8	40371.2	46567.4	86426.2	37815.3
Known miRNA	ocu-miR-30a-5p	251758	149715	164180	298965	328762	268941	175275	459231	358263	484293	226408	395592
Known miRNA	ocu-miR-449b-5p	0	0	0	0	0	0	0	0	0	0	0	0
Known miRNA	ocu-miR-376a-3p	539.022	138.048	73.5886	472.85	181.836	402.76	80.1005	59.2357	83.6456	9.80418	33.7797	42.6328
Known miRNA	ocu-miR-191-5p	25805.4	18454.5	18366.2	29547.5	32686.1	28526.1	23633.3	31296.6	44701.6	29955.9	39940	38278.4
Known miRNA	ocu-miR-1911-3p	0	0	0	0	0	0	0	0	0	0	0	0
Known miRNA	ocu-miR-21-5p	197385	137997	162499	243121	331083	291950	128843	206556	258019	164361	249046	353720
Known miRNA	ocu-miR-7a-3p	118.112	182.388	137.013	115.398	177.607	147.351	264.841	305.12	216.084	432.201	250.681	296.492
Known miRNA	ocu-miR-551b-3p	0	0	0.406567	0	0	0	0.463008	0	0	0	0.888939	0
Known miRNA	ocu-miR-16b-5p	2896.97	1388.25	1573.41	3557.63	4293.24	3200.25	1873.33	3802.26	6222.88	1193.66	2802.83	2957.16
Known miRNA	ocu-miR-872-3p	728.002	741.893	729.381	613.579	912.353	574.124	926.943	572.239	318.899	1165.06	487.139	426.328
Known miRNA	ocu-miR-34b-5p	18.2537	14.6276	13.4167	11.2583	22.2009	16.3724	2.77805	3.35297	17.4262	4.90209	14.223	27.13
Known miRNA	ocu-miR-206-5p	3.22125	4.57112	0	0	0	4.36596	0.463008	0	1.74262	0	0	0
Known miRNA	ocu-miR-222-5p	0	2.74267	2.84597	0	4.22875	0	2.31504	0	1.74262	4.90209	1.77788	13.565
Known miRNA	ocu-miR-188-3p	0	1.82845	2.03283	0	5.28594	0	4.63008	2.23531	3.48523	3.26806	0.888939	0
Known miRNA	ocu-miR-224-5p	1293.87	1610.86	1451.44	1151.16	723.116	1006.35	979.726	542.063	832.97	638.906	336.908	350.752
Known miRNA	ocu-miR-98-3p	52.6137	47.0826	55.6996	53.4771	44.4019	16.3724	27.7805	48.0592	57.5063	40.0338	68.4483	96.8927
Known miRNA	ocu-miR-425-5p	2155.01	1618.63	1725.88	3076.34	2755.03	2138.23	1671	1818.42	2488.46	2210.84	1000.06	2276.98
Known miRNA	ocu-miR-1249-3p	21.475	45.2541	51.2274	36.5896	61.3169	38.2022	93.5277	53.6474	71.4472	150.331	195.567	104.644
Known miRNA	ocu-miR-302c-3p	0	1.82845	0.406567	2.81458	1.05719	2.18298	0	3.35297	0	0	0	0
Known miRNA	ocu-miR-181b-3p	12.885	19.6558	26.0203	5.62916	11.6291	6.54894	11.5752	12.2942	6.97046	10.6212	4.4447	1.93785
Known miRNA	ocu-miR-223-3p	299.576	246.383	219.546	301.16	586.739	425.681	215.762	374.414	451.337	205.071	816.935	548.413
Known miRNA	ocu-miR-371-3p	0	0	0	0	0	0	0	0	0	0	0	0
Known miRNA	ocu-miR-27b-5p	38.655	38.8545	35.7779	16.8875	38.0587	78.5873	41.6708	58.1181	27.8819	58.0081	73.782	85.2656
Known miRNA	ocu-miR-551b-5p	0	0	0	2.81458	0	0	0	0	0	0	0.888939	0
Known miRNA	ocu-miR-208a-3p	0	0	0	0	0	0	0	0	0	0	0	0
Known miRNA	ocu-miR-130a-5p	8.58999	5.48535	6.0985	11.2583	7.40031	4.36596	8.33415	4.47062	5.22785	26.1445	16.0009	40.6949
Known miRNA	ocu-miR-539-5p	2521.16	1685.37	1010.72	751.493	321.385	1122.05	148.626	48.0592	104.557	12.2552	9.77833	21.3164
Known miRNA	ocu-miR-148a-3p	1.35698e+06	1.28019e+06	1.38414e+06	2.01161e+06	1.90811e+06	1.47634e+06	1.43627e+06	2.02428e+06	969872	2.06485e+06	402286	1.02814e+06
Known miRNA	ocu-miR-485-3p	0	0	0	0	0	0	0.463008	0	0	0	0	0
Known miRNA	ocu-miR-12091-3p	1.07375	2.28556	6.0985	2.81458	4.22875	3.27447	0.463008	2.23531	0	0.817015	0	0
Known miRNA	ocu-miR-34a-3p	0	1.37134	0	0	0	0	0.463008	2.23531	0	0	0	1.93785
Known miRNA	ocu-miR-505-3p	76.2362	94.6222	96.3563	61.9208	60.2597	77.4958	94.9167	88.2948	83.6456	98.8589	185.788	124.023
Known miRNA	ocu-miR-885-5p	1.07375	1.37134	3.25253	0	2.11437	4.36596	0.926017	0	0	6.53612	29.335	1.93785
Known miRNA	ocu-miR-18a-3p	24.6962	44.797	47.9749	28.1458	24.3153	16.3724	17.5943	8.94124	24.3966	11.4382	13.3341	5.81356
Known miRNA	ocu-miR-183-3p	0	0	0	0	0	0	0	0	0	0	0	3.87571
Known miRNA	ocu-miR-340-3p	309.24	400.887	339.483	160.431	255.839	206.292	243.079	139.707	130.696	294.126	163.565	141.463
Known miRNA	ocu-miR-204-3p	2.1475	4.57112	2.84597	0	1.05719	0	3.24106	2.23531	0	0	7.11151	0
Known miRNA	ocu-miR-424-3p	522.916	946.679	680.999	402.485	315.042	265.232	324.106	250.355	271.848	44.9358	16.8898	25.1921
Known miRNA	ocu-miR-154-3p	513.252	437.913	275.652	630.466	291.784	504.268	399.113	296.179	254.422	42.4848	112.895	98.8305
Known miRNA	ocu-miR-337-5p	219.045	317.693	158.968	73.1791	32.7728	105.875	54.635	21.2354	8.71308	13.0722	3.55576	1.93785
Known miRNA	ocu-miR-214-3p	1190.79	1544.12	1653.91	2018.06	1750.7	1875.18	3154.48	2578.43	1758.3	1705.93	2137.01	1999.87
Known miRNA	ocu-miR-12095-5p	0	0.914224	0	0	0	0	0	0	0	0.817015	0	3.87571
Known miRNA	ocu-miR-24-2-5p	1709.41	1262.54	1303.86	1911.1	2704.29	1970.14	1127.43	1391.48	1354.01	2185.52	1434.75	2621.92
Known miRNA	ocu-miR-628-3p	5.36874	6.85668	4.8788	14.0729	4.22875	5.45745	12.9642	16.7648	8.71308	27.7785	37.3354	31.0057
Known miRNA	ocu-miR-432-3p	11.8112	33.3692	14.2298	0	5.28594	6.54894	4.16708	0	1.74262	0	0.888939	0
Known miRNA	ocu-miR-508-3p	19.3275	23.3127	10.5707	5.62916	3.17156	12.0064	6.48212	6.70593	3.48523	4.08508	0.888939	3.87571
Known miRNA	ocu-miR-26a-3p	67.6462	44.797	65.0507	64.7354	78.2319	77.4958	30.5586	78.2359	45.308	71.0803	57.7811	129.836
Known miRNA	ocu-miR-542-3p	4972.53	7713.31	6450.99	2856.8	2956.95	2941.57	1303.37	1591.54	1556.16	180.56	200.011	153.09
Known miRNA	ocu-miR-150-3p	4.29499	27.8838	18.2955	2.81458	3.17156	0	9.26017	4.47062	15.6835	13.0722	9.77833	1.93785
Known miRNA	ocu-miR-125b-2-3p	949.194	1090.67	1191.65	1221.53	1049.79	1347.99	2180.77	2054.25	1533.5	2726.38	2370.8	2536.65
Known miRNA	ocu-miR-1298-5p	1.07375	3.19979	2.03283	0	10.5719	12.0064	0	0	0	0	0	0
Known miRNA	ocu-miR-193b-5p	154.62	152.675	143.518	135.1	153.292	209.566	80.5635	69.2946	113.27	46.5699	45.3359	38.7571
Known miRNA	ocu-miR-195-3p	109.522	104.222	108.553	104.14	121.577	115.698	279.657	424.709	589.004	686.293	655.148	949.548
Known miRNA	ocu-miR-219b-3p	0	0	0.406567	0	2.11437	6.54894	0	0	0	0	0	3.87571
Known miRNA	ocu-miR-197-5p	0	1.82845	0	2.81458	0	0	0.926017	3.35297	1.74262	0	0.888939	0
Known miRNA	ocu-miR-335-3p	850.409	456.198	641.562	4235.95	434.504	961.603	1026.49	947.772	580.291	331.708	157.342	451.52
Known miRNA	ocu-miR-146b-5p	1875.84	673.326	578.138	3422.53	2899.86	2983.04	866.752	1730.13	2967.67	1835.83	1430.3	2180.09
Known miRNA	ocu-miR-503-3p	17.18	29.7123	35.3713	30.9604	26.4297	26.1958	25.4655	11.1766	13.9409	0.817015	0	7.75142
Known miRNA	ocu-miR-10b-3p	348.968	495.967	564.721	447.519	534.937	427.864	635.248	515.239	620.371	1349.71	1081.84	968.927
Known miRNA	ocu-miR-329-5p	8.58999	3.6569	0.813133	11.2583	2.11437	6.54894	0	2.23531	6.97046	0	1.77788	0
Known miRNA	ocu-miR-411-5p	14125.2	19372.9	12997.1	9603.35	5713.04	10349.5	8526.3	3622.32	2718.48	1672.43	2249.91	1170.46
Known miRNA	ocu-miR-383-5p	42.9499	34.2834	72.3689	50.6625	20.0866	29.4702	16.2053	7.82359	29.6245	6.53612	6.22257	0
Known miRNA	ocu-miR-652-3p	683.978	1021.19	1172.13	492.552	606.826	642.888	945.926	982.419	461.793	2472.29	1852.55	1501.84
Known miRNA	ocu-miR-3059-3p	0	0	0	0	0	0	0	0	0	0	0	0
Known miRNA	ocu-miR-874-5p	6.44249	0.457112	1.2197	0	8.4575	5.45745	1.38903	2.23531	5.22785	6.53612	8.88939	9.68927
Known miRNA	ocu-miR-30e-3p	4531.22	5297.47	5423.19	3706.8	4368.3	4234.98	4137.91	4280.62	4429.73	5857.18	4169.13	3367.99
Known miRNA	ocu-miR-34a-5p	572.308	445.227	609.037	332.121	697.744	723.658	415.319	580.063	724.928	383.18	621.369	965.051
Known miRNA	ocu-miR-135a-3p	6.44249	3.6569	8.5379	0	2.11437	1.09149	5.09309	0	0	3.26806	0	0
Known miRNA	ocu-miR-489-5p	0	0	0	0	0	0	0.463008	0	0	0	0	0
Known miRNA	ocu-miR-9851-5p	4.29499	0.457112	1.62627	0	0	1.09149	0	0	0	0	0	1.93785
Known miRNA	ocu-miR-144-3p	769.878	1965.58	3164.31	230.796	188.179	144.077	664.88	397.885	285.789	434.652	154.675	42.6328
Known miRNA	ocu-miR-421-5p	0	0.457112	0.813133	0	0	0	0	0	0	0	0	0
Known miRNA	ocu-miR-7a-5p	24778.9	4007.96	4679.18	73995.4	43010.6	49525.3	7693.81	49853	97326.8	8948.77	10765.1	32902.8
Known miRNA	ocu-miR-18b-3p	1.07375	0	0.406567	0	0	0	0	0	3.48523	0	0	0
Known miRNA	ocu-miR-187-3p	6.44249	6.85668	6.0985	14.0729	6.34312	7.64043	4.16708	6.70593	5.22785	10.6212	6.22257	3.87571
Known miRNA	ocu-miR-28-3p	3454.25	2280.99	2366.22	4539.92	4778.49	6451.8	3879.09	8021.41	8092.71	5985.45	14836.4	8507.18
Known miRNA	ocu-miR-215-5p	16.1062	22.8556	15.8561	33.775	46.5162	37.1107	70.8403	65.9417	155.093	61.2761	40.0023	50.3842
Known miRNA	ocu-miR-138-3p	0	8.22802	2.03283	5.62916	5.28594	0	3.70407	1.11766	1.74262	0.817015	1.77788	0
Known miRNA	ocu-miR-146a-5p	1181.12	575.047	541.547	6597.38	7963.79	8212.37	6091.34	9986.25	37687.5	15076.4	15304	28372.1
Known miRNA	ocu-miR-216a-5p	2.1475	4.11401	5.69193	0	3.17156	0	1.38903	0	0	0.817015	3.55576	1.93785
Known miRNA	ocu-miR-1249-5p	0	0	0	0	4.22875	1.09149	0	4.47062	3.48523	1.63403	0	3.87571
Known miRNA	ocu-miR-507-3p	0	1.37134	0.406567	0	0	0	0	0	0	0	0	0
Known miRNA	ocu-miR-451-5p	21524.4	11292	21936.7	18838	13067.9	15197.9	38887.2	45725.5	39630.6	23865	41603.2	24672.8
Known miRNA	ocu-miR-1307-3p	227.635	553.106	480.968	177.319	108.89	84.0447	460.23	184.413	308.443	173.207	214.234	182.158
Known miRNA	ocu-miR-1251-3p	0	0	0	0	0	0	0	0	0	0	0	0
Known miRNA	ocu-miR-376a-5p	37.5812	29.2552	19.9218	22.5167	11.6291	34.9277	6.48212	10.0589	6.97046	1.63403	0	1.93785
Known miRNA	ocu-miR-499-3p	4.29499	0.914224	0	0	0	2.18298	2.31504	0	0	0	0	0
Known miRNA	ocu-miR-141-5p	0	0	0	0	0	0	0	0	0	0	0	0
Known miRNA	ocu-miR-450a-3p	91.2686	81.366	69.1163	70.3646	51.8022	69.8554	20.8354	19.0001	36.5949	1.63403	8.88939	0
Known miRNA	ocu-miR-134-3p	0	0.457112	1.2197	0	0	1.09149	0.463008	0	0	0	0	0
Known miRNA	ocu-miR-31-5p	6.44249	2.28556	2.03283	0	1.05719	16.3724	1.85203	1.11766	40.0802	5.71911	102.228	9.68927
Known miRNA	ocu-let-7f-5p	415644	290955	293911	568686	507743	736961	371040	696406	741561	556240	341013	684429
Known miRNA	ocu-miR-670-5p	0	0	0	0	0	0	0	0	0	0	0	0
Known miRNA	ocu-miR-200c-5p	0	0	0	0	0	0	0	0	0	0	0	0
Known miRNA	ocu-miR-497-5p	97.7111	207.072	200.844	81.6229	140.606	91.6852	404.206	467.18	557.637	694.463	1404.52	780.955
Known miRNA	ocu-miR-12095-3p	0	0	1.62627	5.62916	0	0	0	0	0	0	2.66682	0
Known miRNA	ocu-miR-219a-5p	9.66374	2.74267	4.47223	2.81458	3.17156	2.18298	1.38903	3.35297	1.74262	3.26806	2.66682	7.75142
Known miRNA	ocu-miR-26a-5p	434832	322577	311292	687740	748350	630701	547970	680326	516950	1.15203e+06	787383	1.21445e+06
Known miRNA	ocu-miR-19b-2-5p	0	0	0	0	0	0	0	0	0	0	0	0
Known miRNA	ocu-miR-181c-5p	94.4899	63.0815	90.2578	78.8083	118.405	67.6724	103.251	81.5888	92.3586	147.88	192.9	102.706
Known miRNA	ocu-miR-361-3p	1899.46	1177.52	1078.62	1798.52	2017.11	2154.6	1151.5	2806.43	2732.42	1583.38	1420.52	2267.29
Known miRNA	ocu-miR-539-3p	272.732	171.417	112.619	222.352	118.405	148.443	71.3033	45.8239	33.1097	10.6212	18.6677	7.75142
Known miRNA	ocu-miR-196b-5p	33.2862	23.7698	12.6036	81.6229	108.89	73.1298	101.862	72.6476	99.3291	303.93	4063.34	218.977
Known miRNA	ocu-miR-190a-5p	592.709	203.415	219.546	574.175	377.416	276.147	106.955	354.297	836.456	282.687	226.68	162.78
Known miRNA	ocu-miR-501-3p	388.697	543.506	532.196	405.3	407.017	525.007	894.532	1034.95	918.358	1388.93	1091.62	1058.07
Known miRNA	ocu-miR-302c-5p	0	0	0	0	0	0	0	0	0	0	0	0
Known miRNA	ocu-miR-450a-5p	6927.83	10278.6	8143.53	3383.13	3732.93	3109.66	2021.5	1631.78	1728.67	399.52	266.682	215.102
Known miRNA	ocu-miR-672-3p	0	0	0.406567	0	2.11437	0	0.463008	0	0	0	0	0
Known miRNA	ocu-miR-450b-3p	6.44249	5.02823	9.7576	0	1.05719	5.45745	1.38903	3.35297	1.74262	0	0	0
Known miRNA	ocu-miR-1277-3p	16.1062	6.85668	10.1642	25.3312	25.3725	7.64043	4.16708	13.4119	5.22785	12.2552	3.55576	1.93785
Known miRNA	ocu-miR-28-5p	788.132	1203.12	1393.3	1303.15	1507.55	1645.97	2452.09	1934.66	1610.18	2821.97	7889.34	2187.84
Known miRNA	ocu-miR-135b-3p	0	0	0	0	0	0	0	0	0	0	2.66682	1.93785
Known miRNA	ocu-miR-487b-3p	1185.42	1694.06	1247.35	833.116	636.427	881.924	760.26	325.238	303.215	117.65	205.345	141.463
Known miRNA	ocu-miR-138-5p	62.2774	61.253	75.2148	70.3646	68.7172	61.1234	16.6683	27.9414	33.1097	17.9743	26.6682	102.706
Known miRNA	ocu-let-7i-3p	103.08	188.787	189.867	87.252	117.348	60.032	219.929	144.178	76.6751	252.458	217.79	122.085
Known miRNA	ocu-miR-205-3p	0	0	0	0	0	0	0	0	0	0	0	0
Known miRNA	ocu-miR-12093-5p	20.4012	31.5407	28.0531	11.2583	14.8006	22.9213	22.6874	8.94124	5.22785	13.8893	3.55576	7.75142
Known miRNA	ocu-miR-331-3p	23.6225	49.8252	58.139	5.62916	25.3725	22.9213	44.4488	51.4121	22.654	68.6293	66.6704	44.5706
Known miRNA	ocu-miR-146b-3p	11.8112	7.31379	6.50507	0	5.28594	1.09149	7.40814	4.47062	1.74262	15.5233	9.77833	3.87571
Known miRNA	ocu-miR-628-5p	16.1062	21.9414	20.7349	33.775	37.0016	48.0256	27.7805	39.1179	62.7342	73.5314	81.7824	71.7006
Known miRNA	ocu-miR-221-5p	265.216	98.2791	99.6088	726.162	765.404	1059.84	172.702	658.299	1287.79	584.166	632.925	2422.32
Known miRNA	ocu-miR-186-3p	0	0	4.47223	2.81458	5.28594	6.54894	1.85203	5.58828	5.22785	3.26806	8.00045	1.93785
Known miRNA	ocu-miR-802-5p	0	0	0	0	0	0	0	0	0	0	1.77788	0
Known miRNA	ocu-miR-196a-3p	0	0	0	0	2.11437	0	0	0	0	0	0.888939	0
Known miRNA	ocu-miR-135a-2-3p	0	0	0	0	2.11437	0	0	0	0	0	0	0
Known miRNA	ocu-miR-181d-3p	2.1475	2.28556	5.69193	0	1.05719	1.09149	3.24106	3.35297	5.22785	3.26806	3.55576	3.87571
Known miRNA	ocu-miR-29c-5p	233.003	139.419	213.448	146.358	291.784	261.958	67.1362	141.942	104.557	537.596	136.897	496.091
Known miRNA	ocu-miR-433-5p	47.2449	40.2259	19.5152	42.2187	6.34312	28.3787	3.24106	2.23531	3.48523	0	1.77788	0
Known miRNA	ocu-miR-3059-5p	1.07375	0.457112	3.6591	0	1.05719	2.18298	0	0	0	0	0	0
Novel miRNA	chr3_16687	0	0	0.516201	0	0.971939	0.968095	0.530251	0	2.87454	0.795551	0.889123	0
Novel miRNA	chrX_23398	30.8786	21.7129	29.4235	12.2882	27.2143	21.2981	21.21	20.8393	15.81	42.9598	43.567	36.6154
Novel miRNA	chr13_5400	2.28731	2.55446	1.0324	0	0	0	1.0605	0	0	0	2.66737	0
Novel miRNA	chrX_23836	0	0	1.5486	12.2882	2.91582	1.93619	6.36301	5.48402	2.87454	2.38665	0.889123	3.32868
Novel miRNA	chr7_20120	0	0	3.61341	2.45764	0.971939	0	18.5588	0	15.81	3.1822	5.33474	9.98603
Novel miRNA	chr17_11130	4.57461	1.91584	0	0	0	16.4576	1.59075	0	0	0	0	0
Novel miRNA	chr4_17838	0	0	0.516201	2.45764	0	0	0	0	0	0	0.889123	1.66434
Novel miRNA	chr18_11964	0	0	1.5486	0	0	1.93619	1.0605	0	1.43727	0	0.889123	3.32868
Novel miRNA	chr12_3784	1.14365	0.638614	0	2.45764	2.91582	2.90428	1.0605	1.0968	8.62363	2.38665	0	1.66434
Novel miRNA	chr14_8311	6.86192	1.91584	0	0	2.91582	5.80857	1.0605	0	2.87454	3.1822	0	1.66434
Novel miRNA	chr8_21138	1.14365	1.27723	1.0324	4.91528	1.94388	0	9.54451	0	0	15.1155	0.889123	1.66434
Novel miRNA	chr20_15201	1.14365	0.638614	1.0324	0	0	0	1.0605	0	0	0	0	0
Novel miRNA	chr7_19511	7871.77	9159	5092.84	3352.22	3592.29	8334.33	4181.56	2466.71	2644.58	2863.19	1507.06	1477.93
Novel miRNA	chr3_15905	18.2985	31.9307	40.7799	27.0341	27.2143	22.2662	47.1923	34.001	35.9318	56.4841	292.521	46.6015
Novel miRNA	chr19_12421	1.14365	3.19307	2.06481	7.37293	0.971939	0	2.65125	0	0	0	0.889123	0
Novel miRNA	chr4_17867	2.28731	12.7723	13.4212	2.45764	0.971939	0.968095	9.54451	2.19361	1.43727	3.97776	5.33474	0
Novel miRNA	chr9_22605	4.57461	2.55446	2.06481	0	0.971939	0.968095	0	0	0	0	0	0
Novel miRNA	chr3_15779	103575	102916	86590.7	56098.1	64953.7	75550.1	44149.2	32803.2	30475.9	23646.2	11886.7	12913.6
Novel miRNA	chr19_12515	0	1.91584	5.67822	2.45764	0.971939	0	3.1815	0	1.43727	0	0.889123	0
Novel miRNA	chr15_8810	0	0	0.516201	0	0	0	0	0	0	5.56886	19.5607	31.6224
Novel miRNA	chr5_18531	0	0.638614	1.0324	0	0	2.90428	0.530251	0	0	0	0.889123	1.66434
Novel miRNA	chr1_2137	1.14365	1.91584	3.09721	7.37293	0.971939	0	3.71175	1.0968	1.43727	2.38665	0	3.32868
Novel miRNA	chr18_11480	0	6.38614	2.58101	2.45764	0	0.968095	12.1958	0	0	1.5911	8.00211	1.66434
Novel miRNA	chr13_7036	0	0	0.516201	0	0	0.968095	0.530251	1.0968	0	0	0	0
Novel miRNA	chr19_12433	293.919	519.193	517.234	454.664	587.051	435.643	814.465	687.697	511.669	1369.14	1260.78	875.442
Novel miRNA	chr13_5734	5.71827	7.66337	7.22682	7.37293	2.91582	4.84047	11.1353	5.48402	18.6845	0	4.44561	6.65735
Novel miRNA	chr10_2478	11147.2	9187.74	8464.16	21578.1	20881.1	16253.3	11002.2	24859.1	14759.3	8315.1	5676.16	9287.01
Novel miRNA	chr12_3879	138.382	35.7624	1.0324	61.4411	0	228.47	33.936	2.19361	11.4982	0	2.66737	3.32868
Novel miRNA	chr9_22267	4.57461	0	2.06481	0	0	0	0	0	0	0	0	0
Novel miRNA	chr18_11500	0	0.638614	0.516201	0	0	1.93619	0	0	0	0	0	0
Novel miRNA	chr7_20291	3.43096	7.02475	4.12961	4.91528	5.83164	0.968095	1.0605	4.38722	1.43727	2.38665	0.889123	0
Novel miRNA	chrX_23304	3.43096	0	0	0	0.971939	0.968095	0.530251	1.0968	1.43727	0	0.889123	6.65735
Novel miRNA	chr20_15053	21.7294	10.2178	17.0346	22.1188	7.77551	19.3619	5.30251	16.4521	24.4336	1.5911	5.33474	11.6504
Novel miRNA	chr13_6114	5.71827	12.7723	9.29163	12.2882	12.6352	9.68095	3.1815	12.0649	22.9964	2.38665	11.5586	14.979
Novel miRNA	chr13_6230	0	5.10891	0	4.91528	0	0	2.65125	0	1.43727	0	1.77825	1.66434
Novel miRNA	chrX_24014	3255.98	3254.38	2476.73	1980.86	2465.81	1755.16	1199.96	1226.23	1470.33	364.362	456.12	484.323
Novel miRNA	chr11_3132	0	6.38614	9.80783	0	0.971939	0.968095	4.77226	2.19361	1.43727	3.97776	11.5586	0
Novel miRNA	chr14_7842	0	0	0	2.45764	0	1.93619	0	1.0968	1.43727	0	0.889123	3.32868
Novel miRNA	chr6_18897	1824.13	982.827	889.415	2455.18	3243.36	3436.74	674.479	1211.97	2124.29	230.71	746.863	564.211
Novel miRNA	chr2_14109	0	0	4.64581	0	0.971939	0	1.0605	0	0	0	1.77825	0
Novel miRNA	chr19_13316	3820.95	5960.18	17386.2	3892.91	2958.58	4658.47	15288.7	5636.48	5526.31	9169.52	9961.73	5558.89
Novel miRNA	chr9_22743	2104.32	1100.97	1139.77	2582.98	2548.42	2993.35	1096.03	2417.36	3018.27	1232.31	1057.17	1447.97
Novel miRNA	chr1_1376	0	4.4703	5.67822	2.45764	14.5791	0	4.77226	10.968	5.74909	7.15996	41.7888	6.65735
Novel miRNA	chr1_1126	25.1604	3.83168	7.74302	14.7459	11.6633	21.2981	2.121	1.0968	2.87454	4.77331	2.66737	6.65735
Novel miRNA	chr9_22763	0	0.638614	0.516201	0	0	0	0	0	0	0	0	0
Novel miRNA	chr8_21335	0	0	0	0	0	0	0	0	0	0.795551	2.66737	1.66434
Novel miRNA	chr3_15872	33.166	19.797	11.3564	113.052	189.528	166.512	156.424	247.878	776.127	178.999	281.852	542.574
Novel miRNA	chrX_24028	18.2985	20.4356	10.8402	9.83057	5.83164	3.87238	3.1815	0	2.87454	0	0	0
Novel miRNA	chr18_12053	2.28731	7.02475	8.77542	0	1.94388	1.93619	3.1815	0	4.31182	2.38665	8.00211	0
Novel miRNA	chr3_15785	0	1.27723	3.61341	0	0.971939	0	0.530251	0	0	0	0.889123	0
Novel miRNA	chr19_12828	3.43096	0.638614	4.12961	0	0	0	0	0	0	0	0	0
Novel miRNA	chr14_7144	2.28731	3.83168	2.06481	2.45764	0.971939	2.90428	0.530251	0	1.43727	0	0	0
Novel miRNA	chr19_12775	6789.87	8603.41	8689.22	11794.2	11199.7	12840.8	16551.2	21897.7	11173.4	21287.4	24270.4	16042.6
Novel miRNA	chr13_6907	0	0	2.58101	4.91528	0.971939	0	0.530251	3.29041	0	1.5911	0	0
Novel miRNA	chr8_21311	0	1.27723	0	0	0.971939	5.80857	0.530251	0	2.87454	2.38665	0	1.66434
Novel miRNA	chr4_17441	4767.89	4589.08	4437.78	5662.41	6176.67	5084.43	4979.05	7843.25	6211.89	5800.36	3018.57	5788.57
Novel miRNA	chr13_6586	0	0	0	0	0	0	0	5.48402	0	0	0	0
Novel miRNA	chr14_7529	16.0112	6.38614	5.67822	4.91528	10.6913	4.84047	16.4378	16.4521	11.4982	23.071	25.7846	18.3077
Novel miRNA	chr9_23096	6.86192	8.30198	0	2.45764	0	19.3619	11.6655	0	0	0	0	0
Novel miRNA	chr12_4580	9.14923	16.604	15.486	9.83057	7.77551	3.87238	12.726	8.77444	4.31182	16.7066	14.226	4.99302
Novel miRNA	chr4_17405	4.57461	12.1337	7.22682	0	1.94388	1.93619	10.605	6.58083	5.74909	15.911	7.11298	3.32868
Novel miRNA	chr19_12987	0	2.55446	2.58101	4.91528	2.91582	2.90428	6.36301	1.0968	1.43727	7.15996	4.44561	8.32169
Novel miRNA	chr15_9116	1.14365	1.27723	2.58101	0	0	0	3.1815	0	0	0	0	0
Novel miRNA	chr19_12961	0	3.19307	0.516201	0	0	2.90428	4.242	0	0	2.38665	0.889123	1.66434
Novel miRNA	chr17_10324	0	0	1.0324	0	0.971939	0	3.71175	0	1.43727	18.2977	4.44561	0
Novel miRNA	chr12_3725	0	0	1.0324	0	0	0	0.530251	2.19361	0	0.795551	1.77825	0
Novel miRNA	chr17_10323	0	0	1.0324	0	0.971939	0	3.71175	0	1.43727	18.2977	4.44561	0
Novel miRNA	chr8_21530	90.3486	85.5743	102.208	81.1022	100.11	74.5433	59.9183	61.4211	76.1754	32.6176	61.3495	38.2798
Novel miRNA	chr1_856	1.14365	1.91584	2.58101	0	0.971939	0	0.530251	0	1.43727	3.1822	3.55649	1.66434
Novel miRNA	chr1_1974	1.14365	3.19307	6.19442	12.2882	0.971939	0	4.242	1.0968	1.43727	0.795551	3.55649	3.32868
Novel miRNA	chr16_10019	2.28731	0.638614	1.5486	0	0.971939	0	1.59075	1.0968	1.43727	2.38665	0.889123	0
Novel miRNA	chr14_7487	2632.69	1455.4	1300.83	2688.66	3018.84	3925.62	1726.5	3940.82	3935.25	2522.69	6224.75	4566.95
Novel miRNA	chr13_5342	0	5.10891	0	2.45764	0	0.968095	2.121	9.87124	2.87454	23.071	9.78035	0
Novel miRNA	chr19_12337	0	7.02475	2.06481	2.45764	2.91582	4.84047	0.530251	0	0	7.95551	0	3.32868
Novel miRNA	chr7_19476	0	0.638614	0	0	0	0	0	0	0	0	2.66737	0
Novel miRNA	chr1_163	3.43096	0.638614	1.0324	0	0.971939	0	2.121	0	0	0	0	0
Novel miRNA	chr21_15440	0	1.91584	3.09721	0	1.94388	0	0	0	0	1.5911	0	1.66434
Novel miRNA	chr7_20531	16.0112	13.4109	8.25922	24.5764	20.4107	20.33	8.48401	8.77444	20.1218	8.75106	8.89123	13.3147
Novel miRNA	chrX_23350	14.8675	17.2426	10.8402	2.45764	3.88776	11.6171	5.83276	6.58083	17.2473	3.97776	10.6695	4.99302
Novel miRNA	chr1_1546	0	1.27723	33.5531	14.7459	1.94388	0.968095	19.6193	0	71.8636	11.1377	58.6821	29.9581
Novel miRNA	chr2_13658	0	2.55446	0.516201	0	1.94388	1.93619	1.59075	0	0	0.795551	1.77825	0
Novel miRNA	chr18_12075	4.57461	0	0	0	0	0	1.0605	0	0	0	0	0
Novel miRNA	chr13_5974	0	0	0	0	0	0	2.121	0	0	0	0	0
Novel miRNA	chr14_7637	0	1.91584	1.5486	4.91528	1.94388	1.93619	2.121	3.29041	5.74909	0.795551	0.889123	0
Novel miRNA	chr1_423	10589.1	6209.88	4642.72	11612.4	11281.3	19377.4	8009.97	13534.6	11508.2	7497.27	18841.4	24142.9
Novel miRNA	chr3_17159	174.979	177.535	165.184	117.967	163.286	128.757	119.837	146.972	102.046	159.906	84.4667	101.525
Novel miRNA	chr13_5349	4.57461	0	0.516201	0	0	0	0	0	0	0	0	0
Novel miRNA	chr14_7981	2.28731	4.4703	3.09721	0	1.94388	0	1.59075	1.0968	0	5.56886	0.889123	4.99302
Novel miRNA	chr7_20891	1.14365	1.27723	2.58101	0	1.94388	0	1.59075	0	1.43727	0.795551	0	3.32868
Novel miRNA	chr19_12347	4.57461	3.19307	3.09721	2.45764	0	1.93619	0.530251	1.0968	1.43727	0	0	0
Novel miRNA	chr13_5803	1804.69	1399.84	1271.4	1843.23	2755.45	2421.21	1048.84	2387.74	1382.66	1827.38	1911.61	1904
Novel miRNA	chr2_13503	0	0.638614	1.5486	0	0	0	2.121	0	0	2.38665	1.77825	0
Novel miRNA	chr10_2752	14.8675	3.83168	6.19442	4.91528	10.6913	3.87238	1.0605	9.87124	1.43727	12.7288	10.6695	8.32169
Novel miRNA	chr21_15466	1.14365	1.91584	0	0	0	0.968095	2.65125	0	0	1.5911	0	0
Novel miRNA	chr12_3870	21.7294	18.5198	14.9698	14.7459	12.6352	15.4895	18.5588	18.6457	17.2473	12.7288	16.8933	14.979
Novel miRNA	chr3_16543	2.28731	0.638614	1.5486	0	0	1.93619	1.59075	2.19361	1.43727	0.795551	10.6695	1.66434
Novel miRNA	chr4_17995	13.7238	12.7723	13.4212	71.2716	24.2985	26.1386	12.726	14.2585	8.62363	43.7553	20.4498	43.2728
Novel miRNA	chr3_16683	4782.76	2134.25	2187.15	6141.65	5670.29	6087.38	2640.12	6247.4	9544.92	2107.41	2837.19	6134.75
Novel miRNA	chr13_5669	1.14365	0	0.516201	0	0	0	18.5588	0	0	30.2309	361.873	471.008
Novel miRNA	chr3_15771	242362	291663	297211	293093	427134	314506	383874	724516	464252	493088	2.69041e+06	956109
Novel miRNA	chr13_6004	0	0.638614	2.06481	0	0	0	0	1.0968	0	1.5911	0	0
Novel miRNA	chr2_14734	17.1548	15.3267	368.052	206.442	7.77551	9.68095	292.698	9.87124	564.848	132.857	736.194	116.504
Novel miRNA	chr2_15037	0	0	0	0	3.88776	0	0	0	0	0	0.889123	0
Novel miRNA	chr2_14655	1.14365	0	18.5833	2.45764	0	0	3.71175	0	1.43727	0	0	0
Novel miRNA	chr14_7971	1.14365	0.638614	0	0	0	0.968095	2.121	0	1.43727	14.3199	53.3474	186.406
Novel miRNA	chr19_12425	0	0	0.516201	0	0	0	0	0	0	0	0	0
Novel miRNA	chr7_19290	38.8842	61.3069	35.1017	22.1188	32.074	30.979	9.01426	19.7425	5.74909	15.1155	24.0063	31.6224
Novel miRNA	chr8_21492	0	0	0	0	0.971939	1.93619	0.530251	0	1.43727	2.38665	2.66737	0
Novel miRNA	chr13_5884	0	0	4.64581	0	0	0	2.121	0	0	1.5911	2.66737	0
Novel miRNA	chr2_13911	4.57461	7.02475	5.16201	0	4.8597	1.93619	5.30251	2.19361	1.43727	7.15996	3.55649	0
Novel miRNA	chr20_15295	3.43096	3.83168	3.09721	2.45764	3.88776	4.84047	2.121	3.29041	1.43727	1.5911	8.00211	3.32868
Novel miRNA	chr13_5220	10.2929	10.8564	4.64581	4.91528	4.8597	10.649	12.1958	13.1617	4.31182	4.77331	13.3368	6.65735
Novel miRNA	chr16_9872	20.5858	15.3267	14.4536	29.4917	15.551	21.2981	9.54451	21.9361	14.3727	7.95551	12.4477	9.98603
Novel miRNA	chrX_24033	147.531	112.396	65.0414	100.763	92.3342	119.076	24.3915	8.77444	37.3691	4.77331	0	3.32868
Novel miRNA	chr9_22747	0	0.638614	0.516201	0	0	0	1.0605	0	0	0	0.889123	1.66434
Novel miRNA	chrX_23950	1.14365	4.4703	2.06481	0	0	0	6.89326	0	1.43727	2.38665	2.66737	0
Novel miRNA	chr4_17498	391.13	141.772	156.409	749.581	635.648	808.359	258.762	848.927	697.077	482.104	288.965	853.806
Novel miRNA	chr1_420	0	0	0.516201	0	0	0	0	0	0	2.38665	0	0
Novel miRNA	chr14_8604	0	1.91584	0	2.45764	2.91582	0.968095	0.530251	0	0	2.38665	0.889123	0
Novel miRNA	chr13_5353	0	0	0.516201	0	0	0	0.530251	0	0	2.38665	0	0
Novel miRNA	chr13_6707	4.57461	0	1.0324	4.91528	3.88776	0	1.0605	2.19361	0	1.5911	1.77825	1.66434
Novel miRNA	chr13_6109	2.28731	14.0495	9.80783	2.45764	3.88776	0	13.7865	3.29041	7.18636	7.15996	9.78035	8.32169
Novel miRNA	chr18_12091	0	1.27723	0.516201	2.45764	0	0	2.65125	0	0	0	0.889123	0
Novel miRNA	chr7_19516	0	1.27723	3.09721	0	0	0.968095	21.21	0	0	3.1822	19.5607	4.99302
Novel miRNA	chr13_6269	17.1548	14.0495	10.8402	4.91528	1.94388	6.77666	5.30251	1.0968	2.87454	2.38665	0	0
Novel miRNA	chr1_1336	3.43096	12.1337	9.29163	0	11.6633	7.74476	5.83276	5.48402	8.62363	3.1822	13.3368	8.32169
Novel miRNA	chr7_20093	0	0.638614	2.06481	0	2.91582	0	0	0	0	0	0	0
Novel miRNA	chr3_16382	4.57461	0.638614	3.61341	0	0	0.968095	0	1.0968	0	0	0	0
Novel miRNA	chr10_2232	0	0	0.516201	0	3.88776	0	3.1815	1.0968	0	0.795551	0	0
Novel miRNA	chr6_19140	3.43096	1.27723	3.61341	12.2882	5.83164	0.968095	2.65125	3.29041	1.43727	9.54661	7.11298	3.32868
Novel miRNA	chr16_9677	0	0	0.516201	0	0	0	4.242	0	0	0	1.77825	0
Novel miRNA	chr16_9831	3.43096	1.91584	6.19442	2.45764	3.88776	2.90428	0	2.19361	4.31182	9.54661	10.6695	4.99302
Novel miRNA	chr19_13160	0	2.55446	5.16201	4.91528	0.971939	0	1.0605	0	0	0.795551	2.66737	0
Novel miRNA	chr1_1399	3.43096	7.02475	6.71062	2.45764	1.94388	4.84047	10.605	7.67763	7.18636	8.75106	4.44561	0
Novel miRNA	chr19_12389	0	2.55446	2.06481	0	0	0.968095	0.530251	1.0968	1.43727	0	0	4.99302
Novel miRNA	chr10_2724	36.5969	72.1634	48.5229	0	0	0	0	3.29041	0	0	0.889123	9.98603
Novel miRNA	chr13_6276	0	0.638614	1.5486	0	0	0	0	0	0	0	0	0
Novel miRNA	chr18_11980	380.837	254.807	221.967	280.171	434.457	454.037	142.107	125.036	264.458	35.7998	60.4604	39.9441
Novel miRNA	chr17_10822	1.14365	0.638614	2.58101	0	1.94388	0.968095	16.968	0	0	1.5911	0	0
Novel miRNA	chrX_23664	1.14365	0.638614	0.516201	0	0.971939	0.968095	0	0	0	0	0.889123	4.99302
Novel miRNA	chr12_3877	18973.2	8846.72	127.502	7584.28	33.0459	39551.5	5697.01	62.5179	1286.36	70.804	10.6695	13.3147
Novel miRNA	chr13_6362	1.14365	4.4703	7.22682	0	0.971939	0	4.242	0	2.87454	3.1822	2.66737	0
Novel miRNA	chrX_23760	5.71827	47.2574	34.5855	0	3.88776	2.90428	24.9218	6.58083	0	7.15996	21.3389	3.32868
Novel miRNA	chrX_24015	6366.72	7112.24	6189.26	5062.74	7403.26	6109.65	4361.84	5671.58	4938.47	4299.95	3993.94	4616.88
Novel miRNA	chr13_5372	0	1.27723	1.0324	0	1.94388	2.90428	0.530251	0	2.87454	1.5911	3.55649	0
Novel miRNA	chr6_18899	13.7238	61.9456	64.009	2.45764	13.6072	9.68095	19.089	10.968	1.43727	10.3422	9.78035	9.98603
Novel miRNA	chr3_16830	1.14365	15.3267	6.71062	0	1.94388	0.968095	3.71175	4.38722	0	2.38665	0.889123	0
Novel miRNA	chr20_15215	0	0	0.516201	0	0	0.968095	2.121	0	0	0	0.889123	0
Novel miRNA	chr20_15185	0	1.91584	0	0	0	0	2.65125	2.19361	0	0	0.889123	1.66434
Novel miRNA	chr12_4079	2.28731	1.91584	3.09721	0	1.94388	5.80857	3.71175	1.0968	2.87454	3.97776	6.22386	8.32169
Novel miRNA	chr13_7097	0	1.91584	0.516201	0	0.971939	0.968095	1.0605	1.0968	1.43727	0.795551	0	0
Novel miRNA	chr18_11661	0	1.91584	1.0324	0	0	0.968095	0.530251	0	0	0	1.77825	1.66434
Novel miRNA	chr18_12092	0	1.27723	0.516201	2.45764	0	0	2.65125	0	0	0	0.889123	0
Novel miRNA	chr12_3771	0	0.638614	1.0324	0	0	0	0	1.0968	2.87454	0.795551	0	0
Novel miRNA	chr16_9625	1.14365	2.55446	1.0324	17.2035	16.523	9.68095	4.242	10.968	15.81	11.9333	14.226	26.6294
Novel miRNA	chr14_8167	1.14365	0	0.516201	2.45764	0.971939	0	0	1.0968	2.87454	0.795551	0	4.99302
Novel miRNA	chr13_6967	349.958	179.451	181.703	245.764	208.967	200.396	140.516	206.199	238.587	115.355	168.044	148.126
Novel miRNA	chr8_21633	44.6025	1.91584	51.1039	71.2716	113.717	4.84047	58.8578	81.1636	83.3618	4.77331	121.81	173.091
Novel miRNA	chr18_11891	0	0	3.61341	0	0.971939	0	3.1815	3.29041	4.31182	8.75106	12.4477	0
Novel miRNA	chr20_15077	2.28731	0.638614	0	2.45764	0.971939	0	3.1815	0	0	5.56886	0.889123	1.66434
Novel miRNA	chr16_9985	1.14365	0.638614	2.06481	0	0	0	0.530251	2.19361	0	5.56886	0	0
Novel miRNA	chr12_3755	2.28731	5.74753	2.06481	0	2.91582	7.74476	4.77226	6.58083	7.18636	1.5911	8.89123	11.6504
Novel miRNA	chr19_13031	4.57461	3.83168	3.09721	0	4.8597	0.968095	4.242	1.0968	1.43727	0	0	0
Novel miRNA	chr6_18901	3496.15	821.258	574.532	6645.46	7252.61	6614.02	595.471	2888.98	3906.51	888.631	499.687	1982.23
Novel miRNA	chr2_14696	20.5858	45.3416	25.8101	17.2035	17.4949	15.4895	30.7545	10.968	8.62363	8.75106	20.4498	6.65735
Novel miRNA	chr12_5169	0	3.83168	4.12961	0	0	0	1.0605	0	7.18636	0	0	0
Novel miRNA	chr19_12546	1.14365	1.27723	2.06481	0	2.91582	0	0	0	1.43727	0.795551	0	1.66434
Novel miRNA	chr3_16486	68.6192	118.144	87.238	51.6105	97.1939	58.0857	46.1318	50.453	136.541	102.626	210.722	154.783
Novel miRNA	chr4_17301	4939.44	2271.55	2284.71	6677.41	6130.99	6600.47	2810.86	6753.03	10335.4	2246.64	2990.12	6520.88
Novel miRNA	chr3_16178	123.515	2544.88	1945.05	255.595	82.6148	112.299	1447.05	152.456	137.978	424.029	501.465	104.853
Novel miRNA	chr7_20452	0	1.27723	3.61341	0	0.971939	0	0	0	0	0.795551	0	0
Novel miRNA	chr8_21533	66.3319	10.8564	11.3564	103.221	88.4465	91.969	7.95376	25.2265	50.3045	3.97776	2.66737	13.3147
Novel miRNA	chr19_12553	2.28731	0	4.64581	0	4.8597	2.90428	2.65125	0	1.43727	2.38665	0.889123	8.32169
Novel miRNA	chr6_18898	1819.55	976.441	883.737	2455.18	3237.53	3435.77	672.358	1210.87	2119.98	230.71	746.863	564.211
Novel miRNA	chr9_22680	3.43096	5.10891	1.0324	0	0.971939	0	0	0	2.87454	0.795551	2.66737	0
Novel miRNA	chr1_427	4309.29	4586.53	3903	4219.77	6471.17	5532.66	4367.14	5072.72	4379.37	5389.86	16186.5	8508.1
Novel miRNA	chr13_6408	0	0	0	0	0	0	2.121	0	0	0	0.889123	0
Novel miRNA	chr7_21052	1.14365	0	1.0324	2.45764	0.971939	0	0	0	1.43727	0	0	0
Novel miRNA	chr13_6969	1.14365	1.27723	2.06481	2.45764	3.88776	2.90428	1.0605	2.19361	4.31182	3.1822	0.889123	1.66434
Novel miRNA	chr3_16515	1.14365	3.83168	3.61341	0	0.971939	5.80857	9.01426	17.5489	4.31182	13.5244	5.33474	6.65735
Novel miRNA	chr14_7818	330.516	223.515	234.355	432.545	309.077	400.791	370.115	639.437	625.213	392.207	387.658	466.015
Novel miRNA	chr2_14020	0	0	0	2.45764	0	0.968095	0	0	0	0	0.889123	0
Novel miRNA	chr1_182	0	0	0	0	0	0	0	0	0	0	1.77825	0
Novel miRNA	chr7_20068	0	0	0	0	1.94388	0	0	0	0	0	0	0
Novel miRNA	chr14_8597	8.00558	5.10891	3.09721	14.7459	6.80358	0.968095	5.30251	3.29041	15.81	2.38665	5.33474	1.66434
Novel miRNA	chr5_18669	3.43096	4.4703	2.06481	0	0.971939	0.968095	3.71175	1.0968	7.18636	0	6.22386	0
Novel miRNA	chr1_1220	0	1.27723	5.16201	0	0.971939	0.968095	1.0605	0	0	3.97776	3.55649	1.66434
Novel miRNA	chr1_550	20.5858	19.797	14.4536	49.1528	25.2704	53.2452	41.3595	42.7754	37.3691	62.053	58.6821	86.5456
Novel miRNA	chr11_3234	8.00558	8.9406	7.22682	19.6611	8.74745	2.90428	7.42351	12.0649	40.2436	21.4799	2.66737	16.6434
Novel miRNA	chr15_8693	1.14365	4.4703	0.516201	0	0.971939	3.87238	0	0	0	0.795551	1.77825	0
Novel miRNA	chr11_2785	1.14365	0	0.516201	0	0	0	20.1495	0	0	37.3909	418.777	665.735
Novel miRNA	chrX_24019	8.00558	2.55446	0.516201	0	0	0	0	0	0	0	0	0
Novel miRNA	chr15_9029	0	1.91584	2.58101	0	0	0	1.0605	0	0	0	0	0
Novel miRNA	chr13_5239	2034.56	1791.95	1846.45	4507.32	3740.99	4831.76	3072.8	4876.39	4891.04	4185.39	5640.6	3551.7
Novel miRNA	chr17_10541	16.0112	3.83168	6.71062	22.1188	14.5791	13.5533	26.5125	41.6786	22.9964	18.2977	15.1151	16.6434
Novel miRNA	chr18_12161	10.2929	13.4109	21.6805	7.37293	2.91582	7.74476	2.65125	0	7.18636	11.1377	5.33474	4.99302
Novel miRNA	chr17_11312	0	1.27723	0	4.91528	0	0	0	0	0	0	0	0
Novel miRNA	chrX_23397	32.0223	26.1832	31.4883	12.2882	26.2424	21.2981	23.8613	20.8393	15.81	44.5509	47.1235	39.9441
Novel miRNA	chr7_19187	1.14365	3.19307	1.5486	2.45764	4.8597	1.93619	0.530251	4.38722	2.87454	0.795551	0	4.99302
Novel miRNA	chrX_23494	0	3.19307	1.5486	0	0	0	0	0	0	1.5911	0	0
Novel miRNA	chr12_4311	0	0	0.516201	0	0	0	2.121	1.0968	0	3.97776	0.889123	0
Novel miRNA	chr17_10509	37.7406	97.0693	500.199	7.37293	2.91582	7.74476	184.527	8.77444	17.2473	25.4576	22.2281	1.66434
Novel miRNA	chr17_10761	43.4588	106.649	94.9811	36.8646	43.7373	31.9471	40.299	46.0658	25.8709	60.4619	54.2365	64.9092
Novel miRNA	chr3_15789	3.43096	4.4703	3.09721	0	0.971939	0.968095	0	0	0	0	0.889123	0
Novel miRNA	chr6_18867	1.14365	7.66337	2.58101	2.45764	5.83164	1.93619	8.48401	3.29041	11.4982	2.38665	2.66737	3.32868
Novel miRNA	chr9_22526	3.43096	15.9654	7.74302	0	0.971939	1.93619	3.1815	3.29041	1.43727	0.795551	0.889123	4.99302
Novel miRNA	chr13_6212	1.14365	0.638614	1.5486	0	0	0	1.0605	1.0968	0	2.38665	1.77825	0
Novel miRNA	chr7_19262	0	0	0	2.45764	0.971939	0.968095	0.530251	0	0	0	0	0
Novel miRNA	chr3_16864	0	0.638614	1.5486	0	0.971939	1.93619	2.65125	0	0	10.3422	0	0
Novel miRNA	chr2_14249	0	2.55446	0	0	0	0	0	0	0	0	0	0
Novel miRNA	chr4_18092	0	0.638614	0	0	1.94388	1.93619	0	1.0968	1.43727	0	2.66737	3.32868
Novel miRNA	chr1_123	1.14365	0	1.5486	2.45764	0	1.93619	0	0	0	0	0	0
Novel miRNA	chr14_7698	2.28731	0	0.516201	0	2.91582	0.968095	0	2.19361	7.18636	0	0	1.66434
Novel miRNA	chr3_16218	0	4.4703	0	2.45764	0.971939	0.968095	2.65125	0	0	0	0.889123	6.65735
Novel miRNA	chr1_2172	3.43096	1.27723	5.67822	0	0	0	0.530251	2.19361	1.43727	0	0.889123	3.32868
Novel miRNA	chr17_10615	0	2.55446	1.5486	0	0	1.93619	7.42351	0	2.87454	4.77331	5.33474	3.32868
Novel miRNA	chr9_22730	9.14923	10.8564	8.25922	0	3.88776	2.90428	7.95376	1.0968	10.0609	5.56886	3.55649	8.32169
Novel miRNA	chr19_13257	0	0.638614	0	2.45764	0.971939	0	0.530251	0	0	0	1.77825	0
Novel miRNA	chr2_13913	0	3.83168	2.58101	2.45764	1.94388	2.90428	1.0605	2.19361	0	6.36441	4.44561	1.66434
Novel miRNA	chr13_6946	0	2.55446	0	0	0	0	0	0	1.43727	0.795551	0	0
Novel miRNA	chr13_7075	20.5858	10.2178	12.3888	81.1022	36.9337	45.5005	15.9075	13.1617	17.2473	49.3242	24.0063	259.637
Novel miRNA	chr16_9593	1.14365	23.6287	5.67822	0	0	0	6.36301	0	0	0	0	0
Novel miRNA	chrX_23883	0	0	0	0	0.971939	0	0	0	1.43727	0	0	0
Novel miRNA	chrX_24037	299.637	484.069	358.244	145.001	157.454	157.799	103.929	43.8722	43.1182	22.2754	11.5586	11.6504
Novel miRNA	chrX_23949	1.14365	4.4703	2.06481	0	0	0	6.89326	0	1.43727	2.38665	2.66737	0
Novel miRNA	chr12_4735	237.88	217.767	201.319	191.696	291.582	236.215	266.716	290.653	307.576	264.919	210.722	372.812
Novel miRNA	chr21_15465	1.14365	1.91584	0	2.45764	0	0	2.65125	0	2.87454	1.5911	0	0
Novel miRNA	chrX_23305	74.3375	81.7426	73.3006	71.2716	74.8393	82.2881	144.228	235.813	248.648	158.315	118.253	191.399
Novel miRNA	chr4_17971	9.14923	8.30198	7.74302	19.6611	6.80358	7.74476	0	0	1.43727	23.071	0	16.6434
Novel miRNA	chr19_12612	0	0	0	0	1.94388	0.968095	0.530251	1.0968	0	0	0.889123	0
Novel miRNA	chr6_18915	0	6.38614	8.77542	0	0	3.87238	0.530251	1.0968	0	3.97776	1.77825	0
Novel miRNA	chr6_19106	2.28731	14.0495	9.80783	2.45764	3.88776	0	13.7865	3.29041	7.18636	7.15996	9.78035	8.32169
Novel miRNA	chr1_546	11.4365	33.2079	19.6157	49.1528	36.9337	46.4686	48.2528	47.1626	57.4909	105.808	79.1319	74.8952
Novel miRNA	chr10_2285	14.8675	15.9654	22.1967	19.6611	19.4388	36.7876	7.42351	9.87124	5.74909	11.9333	2.66737	44.9371
Novel miRNA	chr3_17157	22.8731	18.5198	18.0671	7.37293	12.6352	14.5214	13.7865	8.77444	18.6845	12.7288	9.78035	8.32169
Novel miRNA	chr14_8277	4.57461	11.4951	5.16201	9.83057	5.83164	7.74476	3.1815	7.67763	1.43727	4.77331	8.00211	0
Novel miRNA	chr7_19251	0	0	0	0	0.971939	0	1.59075	2.19361	1.43727	3.1822	0	0
Novel miRNA	chrX_23776	0	3.83168	0.516201	0	0	0	0.530251	2.19361	0	0	0	0
Novel miRNA	chr2_14612	0	1.27723	2.06481	4.91528	0	0.968095	0.530251	1.0968	0	0	0	1.66434
Novel miRNA	chr2_13545	3.43096	4.4703	18.0671	19.6611	0.971939	0	2.65125	0	0	2.38665	0.889123	0
Novel miRNA	chrX_24022	0	0.638614	0.516201	4.91528	0	0.968095	0.530251	0	1.43727	0	0	0
Novel miRNA	chr13_6580	1.14365	3.83168	8.77542	0	1.94388	4.84047	3.1815	10.968	1.43727	3.97776	3.55649	8.32169
Novel miRNA	chr1_1670	9.14923	2.55446	9.29163	24.5764	1.94388	0.968095	2.121	4.38722	0	6.36441	16.0042	43.2728
Novel miRNA	chr6_19069	0	6.38614	2.58101	2.45764	0	0.968095	12.1958	0	0	1.5911	8.00211	1.66434
Novel miRNA	chrX_24027	28.5913	27.4604	18.5833	22.1188	7.77551	8.71285	5.30251	0	4.31182	0	2.66737	0
Novel miRNA	chr10_2725	24.0167	8.9406	12.3888	0	0.971939	0	0	0	8.62363	0.795551	0	0
Novel miRNA	chr2_15046	13.7238	7.02475	7.74302	36.8646	40.8215	31.9471	4.242	12.0649	18.6845	11.1377	7.11298	8.32169
Novel miRNA	chr19_12774	435.732	238.842	259.133	422.714	471.391	441.451	177.634	431.044	375.128	207.639	410.775	479.33
Novel miRNA	chr10_2728	0	3.19307	1.0324	0	0	0	0.530251	0	0	0	0	0
Novel miRNA	chrX_24029	22.8731	38.3168	14.4536	22.1188	13.6072	14.5214	6.89326	3.29041	5.74909	0	0	0
Novel miRNA	chr13_6184	6.86192	8.30198	5.16201	19.6611	4.8597	2.90428	0.530251	0	0	6.36441	0	4.99302
Novel miRNA	chr20_15325	0	16.604	10.8402	0	0	0	5.83276	0	0	0.795551	0	1.66434
Novel miRNA	chr21_15405	0	3.83168	0.516201	0	0	0	0.530251	2.19361	0	0	0	0
Novel miRNA	chr14_8590	1.14365	2.55446	3.09721	0	1.94388	0	0	1.0968	0	0	0	0
Novel miRNA	chr11_2781	44.6025	80.4654	86.7218	24.5764	26.2424	48.4047	63.6301	7.67763	38.8063	101.035	42.6779	41.6085
Novel miRNA	chr4_17436	0	0	0	0	1.94388	0	0	0	1.43727	0	5.33474	0
Novel miRNA	chr1_202	0	0	0	0	0	0	0	0	0	0	0	3.32868
Novel miRNA	chr2_14678	0	0.638614	3.09721	0	0	0.968095	0.530251	0	0	0	0	1.66434
Novel miRNA	chr2_14611	0	1.27723	2.06481	4.91528	0	0.968095	0.530251	1.0968	0	0	0	1.66434
Novel miRNA	chr13_7119	5.71827	10.8564	22.1967	7.37293	5.83164	1.93619	26.5125	0	0	11.9333	15.1151	21.6364
Novel miRNA	chr9_22470	0	0	0	0	0	0.968095	0	0	0	0	0	6.65735
Novel miRNA	chr17_11316	144.1	493.01	432.061	125.34	71.9235	93.9052	230.659	94.3252	77.6127	91.4884	45.3453	69.9022
Novel miRNA	chr17_10627	0	3.83168	2.58101	0	0	0	1.0605	0	2.87454	1.5911	0.889123	1.66434
Novel miRNA	chrX_23347	0	0.638614	4.12961	2.45764	3.88776	1.93619	1.59075	0	2.87454	0.795551	0	0
Novel miRNA	chr19_12942	22.8731	85.5743	41.2961	19.6611	17.4949	2.90428	48.7831	8.77444	8.62363	17.5021	18.6716	6.65735
Novel miRNA	chr2_13553	22.8731	46.6188	35.1017	41.7799	55.4005	90.0328	69.4628	53.7434	56.0536	56.4841	101.36	78.2239
Novel miRNA	chr13_5776	4.57461	3.83168	2.06481	0	6.80358	5.80857	1.59075	2.19361	4.31182	0	0.889123	1.66434
Novel miRNA	chrX_23757	19.4421	18.5198	23.2291	17.2035	20.4107	12.5852	15.3773	10.968	17.2473	11.1377	24.8954	46.6015
Novel miRNA	chr8_21537	45.7461	7.66337	3.09721	103.221	61.2322	43.5643	2.65125	27.4201	34.4945	2.38665	14.226	13.3147
Novel miRNA	chrX_23595	1.14365	1.27723	0	0	0.971939	0	0.530251	1.0968	0	2.38665	3.55649	0
Novel miRNA	chr2_14104	2.28731	1.91584	1.5486	0	0	0	1.0605	0	0	0	0	0
Novel miRNA	chr9_22595	0	0	2.06481	0	0	0	0	0	0	0	0	0
Novel miRNA	chr19_12799	1.14365	2.55446	1.5486	2.45764	0	0.968095	1.59075	2.19361	2.87454	7.15996	0	0
Novel miRNA	chr12_4193	8.00558	38.9555	20.1319	0	0	1.93619	2.121	4.38722	2.87454	0.795551	0.889123	0
Novel miRNA	chr14_7812	44.6025	34.4852	38.7151	51.6105	38.8776	54.2133	48.7831	61.4211	56.0536	75.5774	44.4561	53.2588
Novel miRNA	chr13_6101	1.14365	5.74753	1.0324	2.45764	0.971939	6.77666	1.59075	1.0968	5.74909	2.38665	3.55649	0
Novel miRNA	chr13_5681	3.43096	10.2178	5.67822	4.91528	4.8597	0	15.9075	6.58083	5.74909	5.56886	3.55649	1.66434
Novel miRNA	chr16_10138	8.00558	7.66337	5.67822	0	7.77551	2.90428	6.89326	1.0968	5.74909	0	2.66737	8.32169
Novel miRNA	chr1_882	27.4477	37.6782	29.9397	12.2882	25.2704	16.4576	22.8008	12.0649	8.62363	19.8888	12.4477	24.9651
Novel miRNA	chr2_14956	1.14365	7.02475	7.22682	0	0	0	4.242	3.29041	2.87454	6.36441	7.11298	3.32868
Novel miRNA	chr13_5211	0	0	0	2.45764	0	0	2.65125	0	0	19.8888	145.816	139.804
Novel miRNA	chr13_5202	0	0	3.09721	0	0	0	0	0	0	0	0	0
Novel miRNA	chr7_19515	0	1.27723	3.09721	0	0	0.968095	21.21	0	0	3.1822	19.5607	4.99302
Novel miRNA	chr19_12869	4.57461	20.4356	17.0346	7.37293	7.77551	0	21.7403	21.9361	7.18636	58.0752	16.0042	33.2868
Novel miRNA	chr10_2523	2.28731	0	1.0324	0	0	0	0	0	0	0	1.77825	0
Novel miRNA	chr19_13374	1.14365	0.638614	2.06481	2.45764	0	0	1.59075	0	0	0	0	0
Novel miRNA	chr19_12616	386.555	916.411	1216.17	319.493	423.766	391.11	1477.28	1016.74	2096.98	1185.37	2127.67	743.959
Novel miRNA	chr18_12022	0	2.55446	1.0324	2.45764	0.971939	0	1.59075	0	0	0	0	0
Novel miRNA	chr15_9008	1.14365	0.638614	0	2.45764	4.8597	2.90428	0.530251	3.29041	2.87454	1.5911	8.00211	11.6504
Novel miRNA	chr13_6090	6.86192	23.6287	16.0022	24.5764	6.80358	4.84047	19.6193	17.5489	12.9354	18.2977	12.4477	23.3007
Novel miRNA	chrX_24023	0	1.27723	1.5486	0	0.971939	0.968095	0	0	7.18636	0	0.889123	0
Novel miRNA	chr3_16707	3.43096	5.10891	4.64581	7.37293	0	1.93619	1.59075	1.0968	2.87454	0.795551	0	1.66434
Novel miRNA	chr8_21935	30.8786	214.574	175.508	31.9493	17.4949	61.9581	99.1569	19.7425	17.2473	19.8888	27.5628	9.98603
Novel miRNA	chr8_21269	17.1548	14.6881	33.5531	0	8.74745	13.5533	12.1958	6.58083	8.62363	4.77331	3.55649	3.32868
Novel miRNA	chr2_13898	91.4923	65.7772	54.7174	39.3223	51.5128	54.2133	29.694	17.5489	33.0573	13.5244	11.5586	6.65735
Novel miRNA	chr1_545	12.5802	33.2079	23.7453	49.1528	40.8215	46.4686	49.8436	46.0658	58.9281	108.195	80.9102	74.8952
Novel miRNA	chr9_22515	0	0.638614	0	0	0	0.968095	0	0	5.74909	0.795551	2.66737	0
Novel miRNA	chrX_24020	2.28731	0	0	0	0	0	0	0	0	0	0	0
Novel miRNA	chrX_23954	1.14365	4.4703	2.06481	0	0	0	6.89326	0	1.43727	2.38665	2.66737	0
Novel miRNA	chr16_9951	0	0	0	0	0	0	0	0	0	0.795551	7.11298	3.32868
Novel miRNA	chr1_89	9.14923	4.4703	8.25922	9.83057	4.8597	6.77666	6.89326	5.48402	10.0609	2.38665	6.22386	1.66434
Novel miRNA	chr16_10269	0	0	0	0	0	0	2.121	0	0	0	0	0
Novel miRNA	chr8_21243	1.14365	0	0	0	1.94388	3.87238	5.30251	2.19361	0	0	0	0
Novel miRNA	chr12_3533	1.14365	1.27723	1.5486	0	0	0	1.0605	1.0968	1.43727	0.795551	0	0
Novel miRNA	chrX_23138	131.52	45.3416	94.9811	1528.65	191.472	101.65	354.207	132.713	471.425	256.963	1045.61	11270.9
Novel miRNA	chr14_8425	0	8.9406	6.71062	0	0.971939	0	3.71175	1.0968	0	1.5911	0	0
Novel miRNA	chr13_6640	0	0	0	2.45764	0.971939	0	0.530251	0	0	0	0.889123	0
Novel miRNA	chr2_13857	0	2.55446	0	0	0	0	0	0	0	0	0.889123	0
Novel miRNA	chr6_19178	1.14365	0	1.0324	2.45764	0.971939	3.87238	1.59075	1.0968	0	2.38665	5.33474	0
Novel miRNA	chr19_13342	0	2.55446	1.5486	4.91528	0	1.93619	2.121	1.0968	1.43727	1.5911	1.77825	1.66434
Novel miRNA	chr7_20129	1.14365	0	1.0324	12.2882	0	0.968095	5.30251	0	0	1.5911	2.66737	34.9511
Novel miRNA	chr17_10663	0	1.27723	2.58101	2.45764	1.94388	0.968095	0.530251	0	0	2.38665	1.77825	1.66434
Novel miRNA	chr15_9237	2.28731	7.02475	9.29163	4.91528	0.971939	0	16.968	6.58083	4.31182	3.97776	9.78035	9.98603
Novel miRNA	chr7_19660	34.3096	17.2426	22.1967	83.5598	59.2883	47.4366	19.6193	23.0329	61.8027	34.2087	35.5649	73.2309
Novel miRNA	chr1_130	1.14365	0.638614	0.516201	2.45764	0.971939	11.6171	2.65125	0	0	0	2.66737	4.99302
Novel miRNA	chr1_402	35.4533	54.2822	39.7475	76.1869	49.5689	58.0857	75.8258	70.1955	117.856	104.217	73.7972	63.2449
Novel miRNA	chr8_21313	0	0	0	0	0	0	0	0	1.43727	0	0	0
Novel miRNA	chr1_503	2.28731	0.638614	3.09721	0	2.91582	0	2.121	0	2.87454	0.795551	3.55649	0
Novel miRNA	chr13_6279	0	0	0	0	0	3.87238	0	0	0	0	0	0
Novel miRNA	chrX_23701	0	0.638614	1.5486	4.91528	1.94388	0	0	0	0	1.5911	0	0
Novel miRNA	chr18_12110	58.3263	136.663	105.305	27.0341	38.8776	19.3619	77.9468	42.7754	74.7381	37.3909	36.454	44.9371
Novel miRNA	chr10_2501	0	0	0	0	0	0	0	0	0	0	1.77825	0
Novel miRNA	chr6_18997	1.14365	0.638614	2.06481	0	0	0	0	2.19361	0	0.795551	0	0
Novel miRNA	chr7_19924	1.14365	0	7.74302	0	0	0	0	3.29041	2.87454	0	11.5586	0
Novel miRNA	chrX_23661	165.83	217.129	387.667	203.984	82.6148	155.863	566.308	236.91	287.454	981.71	647.281	316.224
Novel miRNA	chr13_6105	4.57461	7.02475	6.19442	0	2.91582	4.84047	4.242	2.19361	0	1.5911	0	0
Novel miRNA	chr2_14193	6.86192	7.02475	3.61341	12.2882	0.971939	4.84047	4.242	0	0	0	0	0
Novel miRNA	chr12_3838	0	0	1.0324	0	0	0	0	0	0	0.795551	8.89123	13.3147
Novel miRNA	chr4_17239	0	0	0	0	0	0	8.48401	0	0	0	1.77825	0
Novel miRNA	chr6_19152	0	1.27723	0	0	0	0	1.0605	4.38722	5.74909	0	0	0
Novel miRNA	chr8_21776	2.28731	0	1.0324	0	0	0	0	0	0	0	0	0
Novel miRNA	chr12_5091	116.653	86.8515	103.24	194.154	21.3827	6.77666	31.815	8.77444	17.2473	25.4576	30.2302	31.6224
Novel miRNA	chrX_23355	312.217	561.342	330.369	543.139	607.462	1216.9	1659.15	1300.81	885.36	3572.82	3273.75	1419.68
Novel miRNA	chr19_12772	0	0	0.516201	0	0	0	0	0	0	0	3.55649	0
Novel miRNA	chr1_855	1.14365	1.91584	2.58101	0	0.971939	0	0.530251	0	1.43727	3.1822	3.55649	1.66434
Novel miRNA	chr21_15406	0	3.83168	0.516201	0	0	0	0.530251	2.19361	0	0	0	0
Novel miRNA	chr2_14870	1.14365	1.27723	2.58101	0	0	0	0.530251	0	0	2.38665	3.55649	0
Novel miRNA	chr12_4310	526.081	1116.3	320.561	203.984	471.391	148.119	838.326	1024.42	648.21	988.87	362.762	853.806
Novel miRNA	chr17_11284	1.14365	7.66337	2.58101	2.45764	5.83164	1.93619	8.48401	3.29041	11.4982	2.38665	2.66737	3.32868
Novel miRNA	chr21_15386	61.7573	63.2228	67.1062	27.0341	12.6352	15.4895	7.42351	3.29041	8.62363	0.795551	0	1.66434
Novel miRNA	chrX_23309	405.997	269.495	297.332	410.426	310.049	332.057	334.588	552.79	635.274	389.82	408.107	449.371
Novel miRNA	chr7_19938	12.5802	20.4356	21.1643	12.2882	14.5791	16.4576	25.9823	29.6137	24.4336	31.822	39.1214	28.2938
Novel miRNA	chr10_2367	0	1.27723	0	0	0	2.90428	0.530251	0	0	0	0	0
Novel miRNA	chr13_5221	0	1.27723	0	0	1.94388	0	0	1.0968	0	0.795551	1.77825	0
Novel miRNA	chr9_22693	42.3152	33.8465	32.0045	36.8646	50.5408	36.7876	33.936	43.8722	63.24	44.5509	42.6779	56.5875
Novel miRNA	chr7_21045	3.43096	3.83168	3.61341	0	1.94388	3.87238	0.530251	1.0968	2.87454	0	0	0
Novel miRNA	chr13_6557	1.14365	2.55446	1.5486	0	0.971939	0	2.65125	0	0	1.5911	0	0
Novel miRNA	chr13_6414	2.28731	11.4951	6.19442	0	0.971939	0	7.95376	0	5.74909	3.97776	7.11298	3.32868
Novel miRNA	chr19_13122	1.14365	13.4109	11.8726	0	1.94388	1.93619	12.726	20.8393	11.4982	4.77331	5.33474	6.65735
Novel miRNA	chr14_8274	1.14365	2.55446	0.516201	2.45764	0.971939	0.968095	0	0	2.87454	2.38665	0.889123	0
Novel miRNA	chr13_5976	0	0	2.06481	0	0	0	0	0	0	0	0	0
Novel miRNA	chr21_15458	8.00558	12.7723	14.4536	12.2882	9.71939	9.68095	14.3168	15.3553	4.31182	20.6843	8.00211	18.3077
Novel miRNA	chr9_22113	0	3.19307	3.09721	0	1.94388	0	4.77226	3.29041	4.31182	1.5911	0	0
Novel miRNA	chr4_17848	11.4365	11.4951	36.1341	63.8987	8.74745	0.968095	6.36301	0	1.43727	5.56886	0	3.32868
Novel miRNA	chr13_6500	36.5969	7.66337	6.71062	61.4411	36.9337	33.8833	1.59075	6.58083	47.43	1.5911	3.55649	9.98603
Novel miRNA	chr3_16708	3.43096	5.10891	4.12961	7.37293	0	1.93619	1.59075	1.0968	2.87454	0.795551	0	1.66434
Novel miRNA	chr4_17641	297.35	403.604	419.672	201.527	224.518	220.726	377.538	327.945	240.024	494.037	400.994	431.064
Novel miRNA	chr14_7537	40.0279	49.1733	45.9419	39.3223	25.2704	47.4366	29.694	47.1626	48.8672	33.4131	138.703	94.8673
Novel miRNA	chr4_17437	0	1.91584	1.5486	0	0	0	0.530251	1.0968	1.43727	1.5911	0	0
Novel miRNA	chr20_15090	2.28731	2.55446	1.5486	0	0	0.968095	2.65125	0	0	0	1.77825	0
Novel miRNA	chr1_421	0	1.27723	5.67822	0	1.94388	0	7.42351	0	2.87454	2.38665	10.6695	0
Novel miRNA	chr8_21824	65.1883	23.6287	29.4235	58.9834	28.1862	42.5962	10.0748	8.77444	28.7454	9.54661	2.66737	0
Novel miRNA	chr19_12650	0	0	4.12961	0	1.94388	1.93619	0	0	0	0	0.889123	28.2938
Novel miRNA	chr15_9175	14.8675	7.66337	12.905	17.2035	9.71939	5.80857	9.01426	13.1617	14.3727	3.1822	4.44561	4.99302
Novel miRNA	chr11_2867	0	0	11.8726	9.83057	0.971939	0	4.242	1.0968	47.43	4.77331	12.4477	9.98603
Novel miRNA	chr2_14799	0	0	2.58101	2.45764	0	0	2.65125	0	1.43727	0	3.55649	1.66434
Novel miRNA	chr12_3741	1.14365	2.55446	3.61341	7.37293	1.94388	2.90428	5.83276	4.38722	1.43727	5.56886	3.55649	11.6504
Novel miRNA	chr8_21680	0	0.638614	10.324	0	0	0	0	0	0	0	0	0
Novel miRNA	chr3_16384	2.28731	1.91584	0.516201	0	0	0	0.530251	0	0	0	0	1.66434
Novel miRNA	chr12_4243	0	1.27723	1.0324	0	0	0	1.0605	0	0	3.1822	0	0
Novel miRNA	chr13_5660	2.28731	2.55446	2.06481	0	0.971939	0	4.77226	0	0	0.795551	0.889123	3.32868
Novel miRNA	chr1_42	1.14365	0	0	0	0	2.90428	2.121	5.48402	10.0609	3.1822	1.77825	0
Novel miRNA	chr5_18537	9417.99	6915.55	5924.44	9633.96	17721.4	11929.8	9054.56	23920.2	18720.5	9253.05	38717.7	22851.4
Novel miRNA	chr16_10028	5.71827	4.4703	3.61341	2.45764	1.94388	5.80857	3.1815	1.0968	5.74909	6.36441	3.55649	1.66434
Novel miRNA	chr7_21114	147.531	90.6832	75.8816	203.984	130.24	155.863	85.3703	114.068	130.792	108.195	76.4646	121.497
Novel miRNA	chr13_6211	1.14365	0.638614	1.5486	0	0	0	1.0605	1.0968	0	2.38665	1.77825	0
Novel miRNA	chr15_9131	0	1.27723	0	0	0	0	0.530251	1.0968	1.43727	156.724	122.699	53.2588
Novel miRNA	chr13_5457	4.57461	12.7723	7.74302	0	0.971939	0.968095	2.121	0	1.43727	0.795551	1.77825	0
Novel miRNA	chr14_8390	0	30.6535	17.0346	0	1.94388	0.968095	15.9075	6.58083	4.31182	8.75106	2.66737	3.32868
Novel miRNA	chr19_12513	0	3.19307	0	0	0	0.968095	0	0	0	0.795551	3.55649	54.9232
Novel miRNA	chrX_23801	0	0	0	0	0.971939	0	0	0	0	0	0	0
Novel miRNA	chr7_20379	0	0.638614	2.58101	0	0.971939	0	0	1.0968	0	0	0	0
Novel miRNA	chr7_20089	0	0.638614	0.516201	0	0.971939	0.968095	3.1815	1.0968	1.43727	0	1.77825	0
Novel miRNA	chr17_10975	16.0112	14.0495	12.3888	4.91528	11.6633	3.87238	5.30251	3.29041	2.87454	0.795551	2.66737	1.66434
Novel miRNA	chr13_5869	0	0.638614	0	0	0.971939	0	0	1.0968	0	0.795551	0	0
Novel miRNA	chr7_20293	0	1.91584	2.58101	0	0.971939	0	1.0605	2.19361	0	0.795551	0	0
Novel miRNA	chr14_8367	3.43096	5.74753	8.25922	2.45764	0	2.90428	3.1815	1.0968	0	0.795551	3.55649	0
Novel miRNA	chr13_7024	0	2.55446	1.0324	0	0	0.968095	0.530251	0	5.74909	0	0	0
Novel miRNA	chr7_19953	0	4.4703	1.0324	0	0	1.93619	0.530251	2.19361	0	0	2.66737	0
Novel miRNA	chr2_13551	0	0	3.09721	0	0	0.968095	2.121	0	2.87454	0	0	0
Novel miRNA	chr7_19855	1.14365	3.83168	6.19442	0	0	0.968095	14.3168	0	2.87454	2.38665	9.78035	3.32868
Novel miRNA	chr17_10834	0	1.27723	4.12961	0	0	0	0.530251	0	0	3.1822	0	0
Novel miRNA	chr5_18632	37.7406	28.099	21.1643	4.91528	31.1021	1.93619	13.2563	3.29041	15.81	3.97776	3.55649	3.32868
Novel miRNA	chr1_1223	3.43096	0.638614	3.61341	0	0	0	1.0605	2.19361	0	1.5911	0.889123	0
Novel miRNA	chr5_18667	3.43096	0.638614	0.516201	2.45764	0	3.87238	0	1.0968	2.87454	0	0.889123	0
Novel miRNA	chrX_23299	0	0.638614	0	0	0	0.968095	0	0	0	0	1.77825	0
Novel miRNA	chr8_21240	34.3096	61.3069	72.7844	56.5258	30.1301	24.2024	11.1353	5.48402	7.18636	124.106	1.77825	44.9371
Novel miRNA	chr3_16989	0	0	0.516201	0	0	0	0	0	0	0	0	0
Novel miRNA	chr12_5101	0	1.27723	6.71062	0	0.971939	0	2.121	1.0968	0	0	0.889123	1.66434
Novel miRNA	chr9_22277	860.028	1756.19	1901.69	493.986	673.554	666.049	1997.98	1253.65	895.42	1843.29	1730.23	973.638
Novel miRNA	chr6_19182	0	3.19307	3.09721	0	0	0	0	0	0	0	0	0
Novel miRNA	chr5_18509	3.43096	5.74753	7.74302	2.45764	0.971939	4.84047	12.726	13.1617	10.0609	6.36441	7.11298	8.32169
Novel miRNA	chr1_884	3.43096	1.91584	0.516201	2.45764	0.971939	0	0.530251	5.48402	0	0	2.66737	0
Novel miRNA	chr7_19373	0	1.91584	1.5486	2.45764	4.8597	1.93619	2.65125	1.0968	1.43727	1.5911	0.889123	0
Novel miRNA	chr21_15501	0	0	10.8402	2.45764	0.971939	0	4.77226	0	5.74909	7.15996	3.55649	16.6434
Novel miRNA	chr16_9613	1.14365	7.66337	7.22682	0	1.94388	2.90428	2.121	1.0968	0	1.5911	2.66737	4.99302
Novel miRNA	chr9_22598	0	4.4703	5.67822	2.45764	0	0.968095	4.77226	0	0	5.56886	5.33474	1.66434
Novel miRNA	chr1_1316	6.86192	3.83168	1.0324	9.83057	1.94388	12.5852	0.530251	1.0968	2.87454	1.5911	2.66737	3.32868
Novel miRNA	chr1_1726	0	0.638614	0.516201	0	0	0	0	0	0	1.5911	0	0
Novel miRNA	chrX_23259	0	0.638614	1.0324	0	0.971939	0	2.121	2.19361	0	3.1822	3.55649	0
Novel miRNA	chr5_18483	0	0.638614	0	0	0	0	0	1.0968	2.87454	0	0	0
Novel miRNA	chr12_3841	3.43096	5.10891	2.06481	4.91528	0.971939	6.77666	4.77226	3.29041	1.43727	9.54661	4.44561	1.66434
Novel miRNA	chr1_288	0	1.91584	6.71062	0	0	0	2.65125	1.0968	1.43727	0.795551	0	0
Novel miRNA	chr1_1208	1.14365	1.91584	3.09721	2.45764	0	0	0.530251	2.19361	0	0	2.66737	0
Novel miRNA	chrX_24018	56.039	14.6881	9.80783	172.035	107.885	90.0328	4.242	39.485	76.1754	3.1822	22.2281	26.6294
Novel miRNA	chr1_883	3.43096	0.638614	0.516201	2.45764	0.971939	0	0.530251	4.38722	0	0	2.66737	0
Novel miRNA	chr2_13771	0	12.7723	26.8425	2.45764	0	0.968095	3.71175	5.48402	2.87454	3.1822	1.77825	0
Novel miRNA	chrX_23734	625.579	296.317	264.811	1066.62	1371.41	1392.12	326.104	907.058	1924.51	828.964	1559.52	4460.43
Novel miRNA	chr19_12841	0	1.91584	4.12961	0	0.971939	0	0	0	1.43727	0	0	0
Novel miRNA	chr2_14604	33.166	12.7723	21.6805	142.543	23.3265	21.2981	24.9218	63.6147	56.0536	120.128	96.9144	99.8603
Novel miRNA	chr1_822	2.28731	3.83168	10.8402	2.45764	3.88776	1.93619	15.3773	29.6137	14.3727	23.071	18.6716	18.3077
Novel miRNA	chr3_15658	3.43096	10.8564	5.67822	0	2.91582	0	8.48401	7.67763	0	1.5911	0.889123	0
Novel miRNA	chrX_23301	384.268	254.168	278.233	339.155	266.311	275.907	320.271	479.304	553.35	369.136	394.771	379.469
Novel miRNA	chr12_3948	0	4.4703	3.61341	0	2.91582	1.93619	1.59075	2.19361	0	0	0	0
Novel miRNA	chr12_5001	3.43096	3.83168	3.61341	2.45764	0.971939	0.968095	0	0	10.0609	0.795551	5.33474	4.99302
Novel miRNA	chr6_18944	1.14365	0.638614	0.516201	0	0	0	0	0	0	0.795551	5.33474	0
Novel miRNA	chr2_14462	0	1.91584	1.0324	2.45764	0	0	0.530251	0	0	0	0	0
Novel miRNA	chr2_13931	4.57461	0	0	0	0	0	0	0	0	0	0	3.32868
Novel miRNA	chr16_9762	9.14923	8.30198	20.1319	4.91528	6.80358	9.68095	9.01426	3.29041	0	3.1822	0.889123	0
Novel miRNA	chr1_425	11331.3	11862.3	9144.51	10120.6	14835.7	16179.8	13809.8	20322.7	14851.3	13513.2	51362	19684.1
Novel miRNA	chr12_4387	4.57461	0	4.64581	4.91528	0	1.93619	3.1815	5.48402	8.62363	4.77331	2.66737	8.32169
Novel miRNA	chr19_13288	1.14365	1.91584	0	0	5.83164	0	0.530251	0	2.87454	4.77331	0	4.99302
Novel miRNA	chr19_12413	12.5802	5.10891	3.09721	14.7459	14.5791	14.5214	1.0605	9.87124	17.2473	2.38665	17.7825	6.65735
Novel miRNA	chr1_544	41.1715	39.5941	45.9419	61.4411	84.5587	74.5433	77.9468	108.584	51.7418	184.568	79.1319	166.434
Novel miRNA	chr19_12339	0	0	2.58101	0	0	0	0	0	0	0	0	0
Novel miRNA	chr13_6163	81.1994	181.366	201.319	76.1869	108.857	66.7985	107.641	58.1307	44.5554	99.4439	122.699	53.2588
Novel miRNA	chr7_20054	81.1994	1414.53	842.957	90.9328	54.4286	75.5114	774.166	132.713	90.5481	222.754	445.451	78.2239
Novel miRNA	chr14_8609	201.283	256.723	338.628	240.849	201.191	132.629	155.894	274.201	198.344	699.289	438.338	326.21
Novel miRNA	chr16_9666	98.3542	83.0198	111.5	46.6952	32.074	51.309	56.7368	24.1297	27.3082	14.3199	2.66737	9.98603
Novel miRNA	chr7_20084	6.86192	5.10891	9.29163	36.8646	1.94388	9.68095	6.36301	6.58083	1.43727	4.77331	2.66737	3.32868
Novel miRNA	chr2_14572	9.14923	0.638614	0.516201	0	0.971939	2.90428	5.83276	0	0	0	2.66737	1.66434
Novel miRNA	chr10_2363	165.83	250.975	3.61341	0	0	0.968095	0	0	195.469	240.256	0	0
Novel miRNA	chr10_2368	0	1.27723	0	0	0	2.90428	1.0605	0	0	0	0	0
Novel miRNA	chr17_10760	1.14365	0.638614	1.5486	2.45764	3.88776	0.968095	0.530251	1.0968	2.87454	0	0	0
Novel miRNA	chr1_1224	3.43096	0.638614	4.12961	0	0	0	1.0605	2.19361	0	1.5911	0.889123	0
Novel miRNA	chr1_1993	2.28731	0.638614	0.516201	0	2.91582	0	0	0	0	2.38665	0	1.66434
Novel miRNA	chr1_903	0	0	1.0324	0	0	0.968095	0	0	0	0	0	1.66434
Novel miRNA	chr1_1177	792.552	597.743	540.979	1024.84	1044.83	717.358	488.361	746.924	596.468	1247.42	738.861	705.68
Novel miRNA	chr13_6776	0	7.02475	4.64581	0	0.971939	1.93619	3.1815	2.19361	1.43727	0.795551	4.44561	0
Novel miRNA	chr9_22527	0	1.27723	0	0	0	0	0	2.19361	0	0	0	0
Novel miRNA	chr14_7962	1.14365	1.27723	1.5486	0	0.971939	0	3.1815	0	1.43727	0	0	0
Novel miRNA	chr11_3333	85.774	90.6832	181.187	113.052	8.74745	14.5214	64.1603	12.0649	12.9354	102.626	230.283	123.161
Novel miRNA	chr18_12105	0	2.55446	0	0	0	0	0	0	0	0	0	0
Novel miRNA	chr19_12970	0	0	0	0	0	0	0	0	5.74909	0	0	0
Novel miRNA	chrX_23294	594.7	731.213	670.029	398.138	401.411	408.536	544.037	780.925	550.475	634.85	529.028	564.211
Novel miRNA	chr15_9320	21.7294	28.099	29.9397	22.1188	23.3265	21.2981	47.7226	36.1946	18.6845	31.0265	18.6716	26.6294
Novel miRNA	chr1_1723	1.14365	0.638614	0	0	0.971939	0	0	0	0	2.38665	0	3.32868
Novel miRNA	chr8_22003	0	1.91584	3.61341	0	0	0.968095	0	0	0	0	0	0
Novel miRNA	chr16_9974	1.14365	1.27723	23.2291	4.91528	0.971939	1.93619	9.54451	0	162.412	3.97776	11.5586	18.3077
Novel miRNA	chr19_12229	0	0	0	0	0	0	0	0	0	6.36441	0	0
Novel miRNA	chr2_13519	1.14365	7.02475	5.67822	4.91528	1.94388	2.90428	19.089	9.87124	10.0609	32.6176	19.5607	13.3147
Novel miRNA	chr19_12827	3.43096	0.638614	4.12961	0	0	0	0	0	0	0	0	0
Novel miRNA	chr12_4299	0	0	2.06481	0	0	1.93619	0	0	0	0.795551	0	0
Novel miRNA	chr14_7986	0	0	8.77542	2.45764	0	0	1.0605	0	1.43727	0	4.44561	0
Novel miRNA	chr9_22538	0	0	1.5486	4.91528	0.971939	2.90428	2.65125	2.19361	7.18636	1.5911	0.889123	0
Novel miRNA	chr9_22863	1.14365	0	2.58101	2.45764	0.971939	0	1.0605	0	0	2.38665	0	0
Novel miRNA	chr17_10838	0	3.83168	2.06481	2.45764	0	1.93619	0.530251	0	2.87454	1.5911	0.889123	0
Novel miRNA	chr1_275	0	0.638614	3.09721	0	0	0	0	0	0	0	0	0
Novel miRNA	chr5_18754	0	0	0	0	0	0	0	0	0	0	0	6.65735
Novel miRNA	chr17_10616	0	2.55446	1.5486	0	0	1.93619	7.42351	0	2.87454	4.77331	5.33474	3.32868
Novel miRNA	chr12_4432	1.14365	0	1.0324	0	0	0	0	0	2.87454	0.795551	0	4.99302
Novel miRNA	chr12_3962	11.4365	126.446	100.659	9.83057	9.71939	19.3619	31.815	9.87124	5.74909	10.3422	12.4477	4.99302
Novel miRNA	chr3_15774	210.432	138.579	110.467	368.646	402.383	350.45	169.15	461.755	764.629	490.059	1180.76	539.246
Novel miRNA	chr2_13896	0	0	4.64581	0	0	0	1.0605	0	11.4982	0.795551	0	6.65735
Novel miRNA	chr9_22992	8.00558	10.2178	14.4536	2.45764	20.4107	7.74476	5.83276	13.1617	1.43727	3.1822	11.5586	0
Novel miRNA	chr1_1471	3.43096	10.8564	5.67822	0	2.91582	0	8.48401	7.67763	0	1.5911	0.889123	0
Novel miRNA	chrX_23813	0	0	0	0	0	0	1.0605	0	0	2.38665	17.7825	46.6015
Novel miRNA	chr20_15089	1.14365	2.55446	1.5486	0	0	0.968095	2.65125	0	0	0	1.77825	0
Novel miRNA	chr11_2871	3.43096	1.91584	1.0324	0	0.971939	1.93619	0	0	2.87454	0.795551	0.889123	0
Novel miRNA	chr2_14438	3.43096	0	0	0	0	4.84047	6.36301	8.77444	0	0	0	0
Novel miRNA	chr4_17652	0	0	0	0	0	0.968095	0.530251	0	0	0	0.889123	0
Novel miRNA	chr13_5905	0	0	0	0	0	0	1.59075	3.29041	0	0.795551	4.44561	0
Novel miRNA	chr13_5579	0	0	0	0	0	0	2.121	0	0	0	0	0
Novel miRNA	chrX_23441	0	0	0	0	0.971939	0	0	0	0	0	0	0
Novel miRNA	chr16_9846	1.14365	0.638614	0.516201	0	0.971939	0	0.530251	0	0	1.5911	3.55649	1.66434
Novel miRNA	chr1_1554	5.71827	3.19307	4.12961	2.45764	0.971939	0.968095	0.530251	1.0968	0	2.38665	0.889123	0
Novel miRNA	chr16_10165	0	0	4.12961	0	0	0	1.59075	0	0	0.795551	2.66737	0
Novel miRNA	chr1_1555	60.6136	113.673	96.5297	22.1188	21.3827	11.6171	48.7831	28.5169	15.81	23.8665	18.6716	16.6434
Novel miRNA	chr15_9470	3.43096	3.83168	1.5486	2.45764	2.91582	1.93619	2.65125	9.87124	7.18636	3.97776	15.1151	1.66434
Novel miRNA	chr16_9834	347.671	342.297	411.413	356.358	496.661	375.621	255.581	372.914	310.451	1356.41	697.961	780.575
Novel miRNA	chr12_4051	1.14365	1.91584	1.5486	0	0	2.90428	3.71175	0	0	0	0	0
Novel miRNA	chrX_23742	162.399	2479.74	2205.73	167.12	96.222	99.7138	1201.55	117.358	139.415	711.223	245.398	106.518
Novel miRNA	chr5_18790	1.14365	0	3.09721	0	0.971939	1.93619	3.1815	0	2.87454	0.795551	0	0
Novel miRNA	chr19_13112	2657.85	2242.81	1857.81	2356.88	3164.63	2950.75	2226.52	2909.82	3670.79	2313.46	2331.28	2226.89
Novel miRNA	chr10_2597	85.774	138.579	3.61341	2.45764	0	0.968095	3.71175	1.0968	68.9891	223.55	0.889123	0
Novel miRNA	chr1_573	0	3.83168	2.06481	0	0	0	0.530251	0	0	0	0	1.66434
Novel miRNA	chr12_3768	1.14365	3.19307	0.516201	2.45764	0.971939	0.968095	0.530251	2.19361	0	4.77331	8.00211	1.66434
Novel miRNA	chr17_10941	0	2.55446	0.516201	0	2.91582	2.90428	1.0605	3.29041	10.0609	2.38665	15.1151	3.32868
Novel miRNA	chr8_21312	0	1.27723	0	0	0.971939	5.80857	0.530251	0	2.87454	2.38665	0	1.66434
Novel miRNA	chrX_24032	467.754	314.837	248.293	265.425	246.873	266.226	75.2956	143.681	153.788	3.1822	7.11298	16.6434
Novel miRNA	chr3_15807	4.57461	8.30198	5.16201	0	1.94388	2.90428	3.1815	5.48402	4.31182	1.5911	2.66737	9.98603
Novel miRNA	chr5_18835	0	1.91584	1.5486	0	0	0.968095	0	4.38722	0	0	0	0
Novel miRNA	chrX_23291	3.43096	2.55446	7.74302	0	0	0	5.30251	1.0968	0	2.38665	2.66737	0
Novel miRNA	chr21_15542	2.28731	2.55446	0	0	0	0.968095	0	0	1.43727	0	0	0
Novel miRNA	chr17_11085	0	0	18.0671	4.91528	0.971939	1.93619	10.0748	0	45.9927	14.3199	9.78035	16.6434
Novel miRNA	chr18_12152	0	0	11.8726	0	0	0	0.530251	2.19361	4.31182	0	4.44561	0
Novel miRNA	chr1_1354	287.057	303.98	283.911	287.544	499.577	309.79	282.093	365.236	215.591	394.593	108.473	179.749
Novel miRNA	chr15_9326	0	1.91584	2.06481	0	0.971939	0	3.71175	0	2.87454	0	0.889123	0
Novel miRNA	chr2_14256	0	0	3.09721	0	0	0	0	0	1.43727	3.1822	4.44561	0
Novel miRNA	chr11_3498	32.0223	17.2426	11.3564	24.5764	35.9618	39.6919	12.1958	24.1297	27.3082	12.7288	32.0084	48.2658
Novel miRNA	chr18_11783	16.0112	5.10891	8.77542	4.91528	0	0	2.121	0	5.74909	1.5911	0	0
Novel miRNA	chr7_19359	0	1.27723	0	0	0	0	0	2.19361	0	0	0.889123	0
Novel miRNA	chr12_4525	1.14365	3.19307	2.06481	0	0	4.84047	1.59075	0	1.43727	1.5911	0	1.66434
Novel miRNA	chr21_15520	0	0	1.0324	0	0	0	0	0	0	5.56886	5.33474	3.32868
Novel miRNA	chr4_17689	0	3.83168	1.0324	0	1.94388	0	4.242	4.38722	2.87454	2.38665	2.66737	0
Novel miRNA	chr9_22134	17.1548	1.91584	3.61341	137.628	4.8597	5.80857	7.42351	3.29041	18.6845	3.97776	9.78035	11.6504
Novel miRNA	chr1_1545	0	1.27723	33.5531	14.7459	1.94388	0.968095	19.6193	0	71.8636	11.1377	58.6821	29.9581
Novel miRNA	chrX_24025	3.43096	3.83168	0.516201	2.45764	2.91582	0	0	0	1.43727	0	0	0
Novel miRNA	chr17_10948	0	1.91584	1.0324	0	3.88776	0	0.530251	0	0	0	0	0
Novel miRNA	chr1_2015	10.2929	12.7723	14.9698	7.37293	0.971939	10.649	5.83276	3.29041	4.31182	0.795551	1.77825	0
Novel miRNA	chr3_16166	0	0	3.09721	0	1.94388	0.968095	0	0	0	0.795551	1.77825	8.32169
Novel miRNA	chr15_8633	17.1548	52.3664	48.5229	14.7459	1.94388	0	11.1353	53.7434	56.0536	23.071	55.1256	0
Novel miRNA	chr1_1799	30.8786	214.574	175.508	29.4917	17.4949	61.9581	99.1569	19.7425	17.2473	19.8888	27.5628	9.98603
Novel miRNA	chr12_4826	14.8675	40.2327	37.1665	14.7459	4.8597	5.80857	11.1353	12.0649	7.18636	7.95551	102.249	21.6364
Novel miRNA	chr1_404	16.0112	10.2178	11.8726	9.83057	17.4949	14.5214	10.605	13.1617	15.81	13.5244	12.4477	26.6294
Novel miRNA	chr9_22623	0	0	3.61341	0	0	0	0	0	0	0	0	0
Novel miRNA	chr18_11716	4.57461	17.2426	32.5207	0	0.971939	16.4576	5.30251	1.0968	4.31182	2.38665	0	0
Novel miRNA	chr2_14192	0	0	11.8726	0	0	0	4.242	0	4.31182	7.15996	9.78035	3.32868
Novel miRNA	chrX_23797	7111.24	8254.72	6456.13	4738.33	5837.47	4106.66	4181.03	4312.64	3742.66	2564.86	1173.64	3235.47
Novel miRNA	chr18_11664	5.71827	3.83168	4.12961	4.91528	0	0	5.30251	5.48402	1.43727	3.97776	3.55649	3.32868
Novel miRNA	chr1_454	0	0	2.58101	0	0	0	6.36301	0	0	0.795551	3.55649	0
Novel miRNA	chr4_18049	0	0	0	2.45764	0	1.93619	1.0605	0	2.87454	0	1.77825	0
Novel miRNA	chr18_12066	2.28731	0.638614	2.58101	7.37293	0.971939	0.968095	0.530251	3.29041	4.31182	3.1822	2.66737	0
Novel miRNA	chr5_18631	37.7406	22.9901	21.1643	4.91528	31.1021	1.93619	12.726	3.29041	15.81	3.97776	3.55649	0
Novel miRNA	chr15_9493	0	0.638614	2.06481	0	0	0	0	0	0	0	0	0
Novel miRNA	chr16_10022	308.786	341.659	262.747	302.29	205.079	151.023	179.225	144.778	191.157	196.501	81.7993	94.8673
Novel miRNA	chr1_1335	1.14365	5.10891	3.09721	0	3.88776	3.87238	1.59075	2.19361	2.87454	0.795551	8.89123	3.32868
Novel miRNA	chr9_22159	20.5858	51.7277	69.171	31.9493	15.551	10.649	66.8116	19.7425	21.5591	39.7776	51.5691	43.2728
Novel miRNA	chr4_17671	1.14365	1.27723	0	0	0	2.90428	0	0	0	0	0	0
Novel miRNA	chr13_5241	305.356	247.782	259.649	444.833	439.317	450.164	426.321	530.854	423.995	256.167	259.624	352.84
Novel miRNA	chrX_23583	0	1.27723	0.516201	0	0	0	0.530251	0	0	0	0	0
Novel miRNA	chr17_10428	5.71827	7.66337	3.09721	7.37293	8.74745	2.90428	4.77226	8.77444	11.4982	10.3422	6.22386	23.3007
Novel miRNA	chrX_23759	5.71827	47.8961	35.6179	2.45764	3.88776	1.93619	25.452	6.58083	1.43727	7.95551	22.2281	3.32868
Novel miRNA	chr4_17825	0	0	4.12961	0	0	0	0	2.19361	0	0	0.889123	0
Novel miRNA	chr10_2715	19.4421	1.91584	8.25922	17.2035	12.6352	0	4.242	0	2.87454	0.795551	5.33474	4.99302
Novel miRNA	chr8_21145	0	0	12.3888	0	3.88776	3.87238	0	0	0	3.1822	10.6695	3.32868
Novel miRNA	chrX_23246	2.28731	34.4852	24.2615	7.37293	1.94388	6.77666	12.726	4.38722	5.74909	5.56886	12.4477	4.99302
Novel miRNA	chr3_16550	0	2.55446	1.0324	0	1.94388	1.93619	1.0605	1.0968	1.43727	0	0.889123	3.32868
Novel miRNA	chr1_1412	2365.08	1867.31	1700.37	2767.31	4348.46	3978.87	1492.66	3769.72	2092.67	2982.52	3500.48	2992.48
Novel miRNA	chr4_17821	2.28731	0.638614	0	0	0	0	0	0	0	0	0	0
Novel miRNA	chr13_5256	0	0	0	0	0	0	0	0	0	3.1822	0	0
Novel miRNA	chr4_17377	1.14365	0	24.7777	9.83057	0	0.968095	5.83276	0	18.6845	4.77331	23.1172	6.65735
Novel miRNA	chr14_7237	2490.88	3668.2	1492.85	786.445	618.153	1979.75	1237.07	525.37	458.49	731.907	356.538	321.217
Novel miRNA	chr13_5946	12.5802	26.1832	26.3263	19.6611	27.2143	30.979	52.4948	18.6457	12.9354	59.6663	58.6821	24.9651
Novel miRNA	chr19_12345	18.2985	556.233	349.468	39.3223	4.8597	18.3938	249.748	29.6137	17.2473	81.9418	83.5775	23.3007
Novel miRNA	chr1_2052	0	0	0.516201	4.91528	0	1.93619	3.71175	0	2.87454	3.97776	0.889123	0
Novel miRNA	chr2_14432	0	3.19307	0	0	0	0	0	0	0	0	0	0
Novel miRNA	chr7_20121	10.2929	0.638614	0.516201	0	0	0.968095	0.530251	0	0	4.77331	2.66737	6.65735
Novel miRNA	chr10_2481	4.57461	5.10891	2.58101	2.45764	0.971939	0	3.1815	7.67763	2.87454	0.795551	5.33474	0
Novel miRNA	chr10_2737	0	18.5198	18.0671	0	1.94388	0	1.59075	0	0	0	0	0
Novel miRNA	chr19_12525	3483.57	858.297	601.891	6559.45	7235.12	6603.38	613.5	2930.66	3952.5	926.021	518.359	2008.86
Novel miRNA	chr13_7120	5.71827	10.8564	22.1967	7.37293	5.83164	1.93619	26.5125	0	0	11.9333	15.1151	21.6364
Novel miRNA	chrX_23881	0	0	0	0	0	0.968095	0	2.19361	0	0	0	0
Novel miRNA	chr19_13315	3746.61	5843.32	17280.9	3634.85	2468.73	3880.12	15018.8	5466.48	5386.9	9079.62	9872.82	5257.65
Novel miRNA	chr2_14103	2.28731	1.91584	1.0324	0	0	0	1.0605	0	0	0	0	0
Novel miRNA	chr12_4819	1.14365	0	0	0	0	0	2.121	0	0	21.4799	110.251	69.9022
Novel miRNA	chr12_3811	0	0	2.06481	0	0	2.90428	1.0605	6.58083	0	0	2.66737	8.32169
Novel miRNA	chr20_15276	0	1.27723	2.06481	0	1.94388	0	1.0605	0	0	0	0	0
Novel miRNA	chr12_4737	779.972	636.698	647.317	555.427	632.733	595.378	698.87	915.832	952.911	793.164	811.769	853.806
Novel miRNA	chr2_14547	0	0	0	0	3.88776	0	0	0	0	0	0	0
Novel miRNA	chr14_7871	2.28731	1.27723	1.5486	2.45764	0.971939	0	0.530251	4.38722	1.43727	15.1155	4.44561	3.32868
Novel miRNA	chr12_4843	4.57461	3.19307	2.58101	0	2.91582	0	5.83276	3.29041	1.43727	0	0.889123	1.66434
Novel miRNA	chr14_7810	4316.15	4728.94	4865.2	5908.17	6851.2	7189.07	7685.98	7768.67	5214.42	9865.63	4562.98	6271.23
Novel miRNA	chr3_15656	0	0	2.06481	0	0	0	4.242	0	0	0	1.77825	0
Novel miRNA	chr14_8592	1.14365	0	0	0	0.971939	0.968095	1.59075	2.19361	0	0	0	1.66434
Novel miRNA	chr4_18363	3.43096	1.27723	10.324	46.6952	0	0.968095	2.121	0	0	7.15996	0	0
Novel miRNA	chr9_22467	1.14365	3.19307	0	0	0.971939	0.968095	1.0605	1.0968	1.43727	0	0.889123	0
Novel miRNA	chr21_15450	1.14365	0	10.8402	7.37293	0	0	4.242	0	7.18636	3.1822	7.11298	3.32868
Novel miRNA	chr4_18010	0	0	1.0324	0	3.88776	0.968095	0.530251	0	0	0.795551	0.889123	1.66434
Novel miRNA	chr4_18251	0	10.8564	5.16201	0	1.94388	0	1.59075	4.38722	1.43727	1.5911	0.889123	0
Novel miRNA	chr8_21539	9383.68	11216.6	9527.01	7832.51	11094.7	9619.96	7556.6	9740.72	8666.75	6658.76	7066.75	7096.74
Novel miRNA	chr3_15752	0	1.27723	0.516201	0	0	0	1.0605	0	0	3.97776	1.77825	0
Novel miRNA	chr1_1365	0	0	0	0	0	0.968095	0	1.0968	1.43727	0	0.889123	0
Novel miRNA	chr12_3710	0	0	1.5486	0	0	0.968095	0	0	1.43727	0.795551	0.889123	0
Novel miRNA	chr17_11276	155.537	2291.99	2006.99	147.459	94.2781	91.0009	1127.84	118.455	117.856	620.53	245.398	104.853
Novel miRNA	chrX_24021	0	0.638614	0.516201	4.91528	0	0.968095	0.530251	0	1.43727	0	0	0
Novel miRNA	chr11_3123	0	0	2.58101	0	0.971939	0	0	0	0	0	0	0
Novel miRNA	chr9_22948	1812.69	818.703	44.9095	1710.52	131.212	9228.85	3519.27	176.586	1007.53	51.7108	633.055	198.056
Novel miRNA	chr21_15402	1.14365	4.4703	5.16201	2.45764	0	0	2.121	0	2.87454	0.795551	2.66737	0
Novel miRNA	chr13_6330	0	2.55446	3.09721	7.37293	0.971939	0.968095	0	0	0	4.77331	0	6.65735
Novel miRNA	chr3_16596	4.57461	10.8564	6.19442	0	7.77551	0	3.71175	0	0	11.1377	0	6.65735
Novel miRNA	chr18_11991	18.2985	29.3762	32.0045	4.91528	6.80358	8.71285	21.7403	13.1617	25.8709	13.5244	20.4498	13.3147
Novel miRNA	chr5_18525	2.28731	1.91584	2.58101	0	0	0	0	0	0	0	0	0
Novel miRNA	chr16_10031	8.00558	62.5842	52.6525	7.37293	4.8597	4.84047	22.8008	6.58083	1.43727	8.75106	14.226	4.99302
Novel miRNA	chr6_19046	1.14365	0	1.0324	0	1.94388	0.968095	0.530251	0	1.43727	1.5911	0	1.66434
Novel miRNA	chr13_6838	0	0	2.06481	0	0	0	0	0	0	0	0	0
Novel miRNA	chr2_13822	0	0	0	0	0	0.968095	4.242	4.38722	0	1.5911	0	0
Novel miRNA	chr16_10164	67.4756	171.787	132.664	110.594	62.2041	70.6709	177.104	81.1636	56.0536	129.675	110.251	156.448
Novel miRNA	chr19_13030	0	1.27723	1.0324	0	0	0	2.121	0	1.43727	0	0	1.66434
Novel miRNA	chr15_9201	24.0167	19.1584	16.0022	7.37293	4.8597	9.68095	5.30251	1.0968	2.87454	1.5911	0	0
Novel miRNA	chr7_19200	4.57461	0	2.06481	0	0	0	0	0	0	0.795551	2.66737	8.32169
Novel miRNA	chr14_8176	3.43096	1.27723	3.61341	0	0	0	2.65125	2.19361	2.87454	1.5911	0.889123	0
Novel miRNA	chr7_19360	0	1.27723	0	0	0	0	0	2.19361	0	0	0.889123	0
Novel miRNA	chr19_12842	0	1.91584	4.12961	0	0	0	0	0	1.43727	0	0	0
Novel miRNA	chr2_13547	0	0	0	0	0	0	0	0	0	0	3.55649	0
Novel miRNA	chr9_22950	33726.3	8942.51	401.605	58324.8	1635.77	352042	44520.9	2875.82	32345.8	313.447	4493.63	2573.07
Novel miRNA	chr7_20277	0	0	2.06481	0	0	0	0	0	0	0	0	3.32868
Novel miRNA	chr9_23093	1.14365	0	0	0	0	0	1.0605	2.19361	8.62363	6.36441	3.55649	3.32868
Novel miRNA	chr2_14183	1.14365	7.02475	5.67822	0	1.94388	0	2.65125	2.19361	0	1.5911	0.889123	0
Novel miRNA	chr7_20091	4.57461	8.30198	7.74302	2.45764	0.971939	1.93619	8.48401	0	7.18636	0.795551	0	1.66434
Novel miRNA	chr9_22239	2.28731	3.19307	0	2.45764	1.94388	0	0	0	0	0	0	0
Novel miRNA	chr4_18064	0	5.74753	5.16201	0	0	0	0.530251	3.29041	0	0	0.889123	1.66434
Novel miRNA	chr14_7387	2.28731	0	0.516201	0	3.88776	0.968095	2.121	3.29041	1.43727	0	5.33474	0
Novel miRNA	chr8_21837	11.4365	4.4703	6.71062	4.91528	5.83164	9.68095	4.77226	8.77444	11.4982	14.3199	10.6695	3.32868
Novel miRNA	chr14_7946	142.957	448.946	966.329	110.594	85.5307	124.884	395.567	119.552	97.7345	912.497	216.946	266.294
Novel miRNA	chr7_21054	1.14365	3.19307	4.64581	12.2882	2.91582	10.649	1.0605	1.0968	1.43727	2.38665	10.6695	1.66434
Novel miRNA	chrX_24002	1.14365	3.19307	3.61341	2.45764	0.971939	2.90428	2.65125	0	0	0	0	0
Novel miRNA	chr1_406	34.3096	91.3218	72.7844	44.2376	55.4005	49.3728	62.5696	44.969	31.62	38.1865	29.3411	48.2658
Novel miRNA	chr13_5380	0	3.19307	2.06481	0	1.94388	0	0	0	0	0	0	0
Novel miRNA	chr18_12164	4.57461	3.83168	3.09721	4.91528	1.94388	0.968095	2.121	2.19361	0	0.795551	0.889123	0
Novel miRNA	chr13_6957	1.14365	1.27723	2.06481	7.37293	0	0	0	2.19361	2.87454	1.5911	0	9.98603
Novel miRNA	chr2_14563	0	0.638614	2.06481	0	2.91582	0.968095	0.530251	3.29041	0	0	0.889123	1.66434
Novel miRNA	chr9_22125	0	0	2.58101	0	1.94388	1.93619	1.59075	1.0968	0	0	0	0
Novel miRNA	chr1_1265	0	1.91584	0.516201	7.37293	1.94388	2.90428	6.89326	8.77444	8.62363	13.5244	35.5649	16.6434
Novel miRNA	chr11_3173	0	3.19307	3.61341	0	0	0	0	0	0	0	0	0
Novel miRNA	chr3_16458	0	0	0	0	0	0	2.121	0	0	0	0	0
Novel miRNA	chr19_13092	0	1.27723	6.19442	4.91528	0	0.968095	2.65125	0	1.43727	0.795551	0.889123	0
Novel miRNA	chr11_2872	4.57461	1.91584	1.0324	0	2.91582	1.93619	0	0	2.87454	1.5911	0.889123	0
Novel miRNA	chr16_9874	14.8675	22.9901	16.5184	24.5764	5.83164	13.5533	10.0748	5.48402	11.4982	1.5911	1.77825	1.66434
Novel miRNA	chr12_4579	8.00558	16.604	12.905	7.37293	5.83164	2.90428	11.6655	8.77444	1.43727	16.7066	12.4477	3.32868
Novel miRNA	chr3_16023	0	0	0.516201	0	0	0	0	0	0	0	0	0
Novel miRNA	chr1_965	6.86192	5.74753	1.5486	2.45764	4.8597	11.6171	1.0605	1.0968	4.31182	0	1.77825	1.66434
Novel miRNA	chr10_2474	283.626	176.896	182.219	162.204	145.791	196.523	82.1888	77.8731	73.3009	32.6176	32.8975	24.9651
Novel miRNA	chr17_11126	4.57461	1.91584	0	0	0	16.4576	1.59075	0	0	0	0	0
Novel miRNA	chr20_15296	3.43096	3.83168	3.09721	2.45764	3.88776	4.84047	2.121	3.29041	1.43727	1.5911	8.00211	3.32868
Novel miRNA	chr11_3163	1.14365	2.55446	0	0	2.91582	5.80857	1.59075	4.38722	1.43727	0	0.889123	0
Novel miRNA	chr16_9731	0	0	0	0	0	0	0	0	5.74909	0	0	0
Novel miRNA	chr14_7547	154.393	2277.94	1982.73	147.459	93.3062	91.0009	1118.83	116.261	119.294	620.53	230.283	99.8603
Novel miRNA	chr19_12831	0	0	2.06481	0	0	0	0	0	0	0	0	0
Novel miRNA	chr5_18772	3713.44	7176.11	6114.92	2531.37	3794.45	3256.67	5432.42	3550.36	3057.08	6548.98	5733.95	3285.4
Novel miRNA	chr4_18040	4.57461	12.1337	7.22682	0	1.94388	1.93619	10.605	6.58083	5.74909	15.911	7.11298	3.32868
Novel miRNA	chr7_20066	92.6359	48.5347	38.1989	184.323	354.758	340.769	99.6871	280.782	537.54	440.735	940.692	527.595
Novel miRNA	chr6_19065	0	1.91584	1.5486	0	2.91582	0	1.59075	2.19361	0	4.77331	4.44561	0
Novel miRNA	chr5_18491	0	0.638614	1.5486	0	1.94388	0	0	0	0	0.795551	1.77825	3.32868
Novel miRNA	chr1_853	77.7685	192.861	273.071	149.916	127.324	61.9581	740.23	405.818	225.652	1431.2	846.445	833.834
Novel miRNA	chr18_12148	10.2929	0.638614	0	0	0	3.87238	1.0605	0	0	0	0	0
Novel miRNA	chr16_9647	5.71827	10.2178	11.8726	22.1188	3.88776	1.93619	3.1815	7.67763	0	10.3422	171.601	8.32169
Novel miRNA	chr12_4499	2.28731	8.9406	13.4212	4.91528	5.83164	6.77666	7.42351	10.968	12.9354	0.795551	3.55649	3.32868
Novel miRNA	chr10_2238	3.43096	0.638614	2.58101	0	0	1.93619	0	0	0	0	0	0
Novel miRNA	chrX_23758	2.28731	0.638614	2.58101	0	3.88776	3.87238	1.0605	1.0968	0	3.1822	3.55649	8.32169
Novel miRNA	chr13_5356	1.14365	2.55446	0	0	2.91582	4.84047	1.59075	4.38722	1.43727	0	0.889123	0
Novel miRNA	chr15_8953	0	3.19307	0	0	0	2.90428	0	0	1.43727	0	0	0
Novel miRNA	chr14_8322	9.14923	1.27723	5.16201	2.45764	0	1.93619	12.1958	17.5489	1.43727	22.2754	16.8933	19.9721
Novel miRNA	chr3_16684	4783.9	2134.25	2184.56	6141.65	5673.21	6086.41	2639.06	6246.3	9546.36	2106.62	2836.3	6131.42
Novel miRNA	chrX_24016	6366.72	7114.16	6189.26	5062.74	7403.26	6109.65	4361.84	5671.58	4938.47	4299.95	3993.94	4616.88
Novel miRNA	chr4_17565	0	0	0	0	2.91582	0	7.95376	3.29041	0	3.1822	6.22386	0
Novel miRNA	chr19_12895	2.28731	0	0.516201	2.45764	2.91582	0	1.0605	3.29041	4.31182	0.795551	0	0
Novel miRNA	chr19_12771	0	0	0	0	0	0	0	0	0	0	3.55649	0
Novel miRNA	chr13_7073	10.2929	3.83168	5.16201	46.6952	14.5791	14.5214	0.530251	0	7.18636	3.1822	7.11298	8.32169
Novel miRNA	chr2_14022	0	0	0.516201	0	0	0	0	0	0	0	0.889123	0
Novel miRNA	chr2_13631	0	0	0.516201	0	0	0	0	0	0	0	0	0
Novel miRNA	chr12_3789	1.14365	0	0	0	0	0	0.530251	0	0	4.77331	24.8954	24.9651
Novel miRNA	chr14_7809	4129.73	4606.96	4741.83	5689.44	6576.14	6948.02	7387.98	7355.17	4888.16	9517.18	4149.54	5865.13
Novel miRNA	chr4_18057	5.71827	0.638614	0.516201	0	7.77551	6.77666	2.65125	3.29041	1.43727	0	1.77825	1.66434
Novel miRNA	chr19_13330	12.5802	23.6287	25.2939	9.83057	10.6913	7.74476	33.936	21.9361	17.2473	26.2532	9.78035	19.9721
Novel miRNA	chr12_4263	2.28731	0	6.19442	4.91528	1.94388	2.90428	0.530251	0	0	2.38665	0	1.66434
Novel miRNA	chr1_2156	0	0	0	0	0	0	0.530251	0	0	0	0.889123	0
Novel miRNA	chr19_12896	2.28731	0	0.516201	2.45764	2.91582	0	1.0605	3.29041	4.31182	0.795551	0	0
Novel miRNA	chr1_1145	0	0	0.516201	0	0	0	1.0605	0	0	3.97776	0.889123	0
Novel miRNA	chr1_46	16.0112	11.4951	22.7129	2.45764	5.83164	7.74476	4.77226	5.48402	1.43727	4.77331	0.889123	3.32868
Novel miRNA	chr19_12426	5.71827	12.1337	7.22682	0	11.6633	8.71285	2.121	10.968	1.43727	3.1822	8.00211	8.32169
