# Supplementary material for: Integrated analysis of microRNAs, circular RNAs, long non-coding RNAs, and mRNAs revealed competing endogenous RNA networks involved in brown adipose tissue whitening in rabbits
Source: BMC Genomics. 2022 Nov 28;23:779. doi: 10.1186/s12864-022-09025-2 (PMC9703717; doi:10.1186/s12864-022-09025-2)
Supplement: Supplementary file 12 — Additional file 12: Table S3. Significantly enriched GO-BP terms by target genes of miRNAs in miRC2. [file 12864_2022_9025_MOESM12_ESM.xlsx]

## Sheet: 1
Table S3 Significantly enriched GO-BP terms by target genes of miRNAs in miRC2
Category	Term	p-value	Genes
GOTERM_BP_FAT	GO:0016192~vesicle-mediated transport	4.7193e-05	ITSN2, SH3GL3, ARL3, ARHGAP1, SNX10, PSEN1, RAB22A, PRAM1, GGA2, SDCBP, ZFYVE27, VPS53, CLTCL1, WDR91, RAB11FIP3, VPS39, SEC16B, VPS18, CADPS2, IL15, DENND2A, HPS1, AP2B1, BACE1, SEC23IP, TBC1D20, TMEM115, WDR81, SGSM2, CHMP2A, ELMO2, ERGIC3, SEC22C
GOTERM_BP_FAT	GO:0009057~macromolecule catabolic process	0.000258815	CUL5, ARAF, PSEN1, AUP1, PRPF19, ABHD12, SDCBP, UFL1, HECTD3, WDR91, CAPN2, USP4, PLK1, CIDEA, UPF3B, CSNK1D, WWP2, TNFRSF1B, UCHL3, DNAJC3, CUL4A, WDR81, PSMC3, OAS2, DXO, USP40, DCP1A, DNASE1L3
GOTERM_BP_FAT	GO:0016197~endosomal transport	0.000311387	VPS18, WDR81, VPS53, SGSM2, DENND2A, CLTCL1, WDR91, ARHGAP1, RAB11FIP3, LYST, VPS39
GOTERM_BP_FAT	GO:0010720~positive regulation of cell development	0.000346834	ITSN2, EDN1, TENM4, CSF1, CRABP2, ZC4H2, TESK1, LPAR3, PSEN1, NTN1, UFL1, ZFYVE27, SMO, CAMK1
GOTERM_BP_FAT	GO:0030307~positive regulation of cell growth	0.000365561	ITSN2, SDCBP, EDN1, ZFYVE27, CRABP2, LPAR3, INO80, NTN1
GOTERM_BP_FAT	GO:0051641~cellular localization	0.000527724	GDI1, ARL3, TESK1, SNX10, PSEN1, AUP1, PRPF19, NTN1, SUPT6H, LYST, GGA2, ZFYVE27, WNT11, MSTO1, VPS53, CLTCL1, WDR91, DZIP1L, BAK1, VPS39, BBS4, ANKS1B, SEC16B, VPS18, CADPS2, IK, MREG, ITGA3, USP4, PLK1, DENND2A, THOC3, AP2B1, BACE1, NSFL1C, SEC23IP, MCM3AP, TBC1D20, WDR81, SMO, ARL2BP, SNX17, SGSM2, CHMP2A, CAMK1, SEC22C
GOTERM_BP_FAT	GO:0044265~cellular macromolecule catabolic process	0.000563659	CUL5, USP4, PLK1, CIDEA, ARAF, UPF3B, CSNK1D, WWP2, PSEN1, AUP1, UCHL3, PRPF19, DNAJC3, CUL4A, SDCBP, UFL1, WDR81, HECTD3, OAS2, CAPN2, DXO, USP40, DCP1A, DNASE1L3
GOTERM_BP_FAT	GO:0045927~positive regulation of growth	0.000569776	ITSN2, SDCBP, EDN1, ZFYVE27, CRABP2, CSF1, SMO, LPAR3, INO80, NTN1
GOTERM_BP_FAT	GO:0051649~establishment of localization in cell	0.000821492	GDI1, ARL3, TESK1, SNX10, PSEN1, AUP1, NTN1, SUPT6H, LYST, GGA2, VPS53, CLTCL1, WDR91, BAK1, VPS39, SEC16B, VPS18, CADPS2, MREG, PLK1, DENND2A, THOC3, AP2B1, BACE1, NSFL1C, SEC23IP, MCM3AP, TBC1D20, WDR81, SMO, SNX17, SGSM2, CHMP2A, CAMK1, SEC22C
GOTERM_BP_FAT	GO:0050769~positive regulation of neurogenesis	0.000849376	ITSN2, UFL1, ZFYVE27, CRABP2, TENM4, CSF1, SMO, ZC4H2, LPAR3, PSEN1, CAMK1, NTN1
GOTERM_BP_FAT	GO:0006464~cellular protein modification process	0.000906148	PIGS, CSF1, UBE3C, TESK1, ARAF, UBE3B, PRPF19, ABHD12, UFL1, RASSF2, PPP6R3, PDGFRB, DSP, RALBP1, EDN1, USP4, IL15, SWAP70, HEG1, BGN, CSNK1D, UCHL3, DNAJC3, RNF167, USP40, TTLL11, B4GALT5, CUL5, RPN2, RNF8, LPAR3, PSEN1, SUPT6H, SDCBP, MAPK7, WNT11, EGFLAM, SPOCK2, RHO, SMYD2, ZNF622, BAK1, METAP1D, FKRP, RYK, PLK1, WWP2, PPP1CA, CUL4A, TTLL5, TTLL4, TEC, ARL2BP, UNC119, CAMK1, LTBR
GOTERM_BP_FAT	GO:0036211~protein modification process	0.000906148	PIGS, CSF1, UBE3C, TESK1, ARAF, UBE3B, PRPF19, ABHD12, UFL1, RASSF2, PPP6R3, PDGFRB, DSP, RALBP1, EDN1, USP4, IL15, SWAP70, HEG1, BGN, CSNK1D, UCHL3, DNAJC3, RNF167, USP40, TTLL11, B4GALT5, CUL5, RPN2, RNF8, LPAR3, PSEN1, SUPT6H, SDCBP, MAPK7, WNT11, EGFLAM, SPOCK2, RHO, SMYD2, ZNF622, BAK1, METAP1D, FKRP, RYK, PLK1, WWP2, PPP1CA, CUL4A, TTLL5, TTLL4, TEC, ARL2BP, UNC119, CAMK1, LTBR
GOTERM_BP_FAT	GO:0048639~positive regulation of developmental growth	0.00102182	ITSN2, EDN1, ZFYVE27, CRABP2, CSF1, SMO, LPAR3, NTN1
GOTERM_BP_FAT	GO:0022603~regulation of anatomical structure morphogenesis	0.00103399	ITSN2, ANGPT4, EDN1, RALBP1, TENM4, CSF1, CRABP2, RYK, TESK1, DDHD2, DMRT3, LPAR3, PSEN1, THBS2, NTN1, WNT11, ZFYVE27, MAPK7, SMO, SARM1, CAMK1, ADA
GOTERM_BP_FAT	GO:0030163~protein catabolic process	0.00106749	CUL5, USP4, PLK1, ARAF, CSNK1D, WWP2, PSEN1, AUP1, TNFRSF1B, UCHL3, PRPF19, DNAJC3, ABHD12, CUL4A, SDCBP, UFL1, PSMC3, WDR81, HECTD3, WDR91, CAPN2, USP40
GOTERM_BP_FAT	GO:0042327~positive regulation of phosphorylation	0.00135487	PDGFRB, EDN1, RALBP1, CSF1, RYK, LMO4, IL15, PLK1, ARAF, TESK1, LPAR3, PSEN1, SDCBP, RASSF2, TEC, ARL2BP, UNC119, ZNF622, LTBR, CAMK1
GOTERM_BP_FAT	GO:0006796~phosphate-containing compound metabolic process	0.00162967	PIGS, IPPK, VAC14, CSF1, INPP1, TESK1, ARAF, LPAR3, PSEN1, ENO2, PAPSS1, PRPSAP1, ABHD12, SDCBP, ATIC, RASSF2, MAPK7, WNT11, PPP6R3, WDR91, RHO, INPP5K, ZNF622, BAK1, CEPT1, PDGFRB, EDN1, PLA2G2D, RALBP1, RYK, IL15, LMO4, SWAP70, HEG1, PLK1, CSNK1D, PPP1CA, DCTD, DNAJC3, TEC, ARL2BP, SARM1, UNC119, LTBR, CAMK1, PLPP2, ADA
GOTERM_BP_FAT	GO:0016050~vesicle organization	0.00190764	VPS18, SEC16B, SDCBP, TBC1D20, HPS1, CHMP2A, SNX10, RAB22A, VPS39
GOTERM_BP_FAT	GO:0001934~positive regulation of protein phosphorylation	0.00213618	PDGFRB, EDN1, RALBP1, CSF1, RYK, IL15, PLK1, ARAF, TESK1, LPAR3, PSEN1, SDCBP, RASSF2, TEC, ARL2BP, UNC119, ZNF622, LTBR, CAMK1
GOTERM_BP_FAT	GO:0051603~proteolysis involved in cellular protein catabolic process	0.00215434	CUL5, USP4, PLK1, ARAF, CSNK1D, WWP2, PSEN1, AUP1, UCHL3, PRPF19, DNAJC3, CUL4A, SDCBP, UFL1, WDR81, HECTD3, CAPN2, USP40
GOTERM_BP_FAT	GO:0002757~immune response-activating signal transduction	0.00231854	FYB2, CACNB3, TEC, NFKBIL1, DHX58, BLNK, SARM1, CCR7, PSEN1, SLC15A3, ADA
GOTERM_BP_FAT	GO:0046907~intracellular transport	0.00260348	GDI1, ARL3, SNX10, PSEN1, AUP1, SUPT6H, LYST, GGA2, VPS53, CLTCL1, WDR91, VPS39, SEC16B, VPS18, CADPS2, MREG, DENND2A, THOC3, AP2B1, BACE1, SEC23IP, MCM3AP, TBC1D20, WDR81, SMO, SNX17, SGSM2, CAMK1, SEC22C
GOTERM_BP_FAT	GO:0048638~regulation of developmental growth	0.00271307	ITSN2, EDN1, ZFYVE27, CRABP2, CSF1, SMO, RYK, WWC2, LPAR3, NTN1
GOTERM_BP_FAT	GO:0051962~positive regulation of nervous system development	0.00287337	ITSN2, UFL1, ZFYVE27, CRABP2, TENM4, CSF1, SMO, ZC4H2, LPAR3, PSEN1, CAMK1, NTN1
GOTERM_BP_FAT	GO:0031325~positive regulation of cellular metabolic process	0.00297245	IPPK, CRP, CSF1, RNF8, TESK1, ARAF, LPAR3, PSEN1, PRPF19, AATF, SUPT6H, SDCBP, UFL1, NCSTN, RASSF2, MAPK7, WNT11, CCR7, ZNF622, BAK1, APOBEC1, PDGFRB, EDN1, RALBP1, SLC30A9, RYK, IL15, LMO4, PLK1, UPF3B, MICAL2, CSNK1D, WWP2, INO80, TNFRSF1B, DNAJC3, TEC, PSMC3, SMO, ARL2BP, UNC119, LTBR, CAMK1, EAPP
GOTERM_BP_FAT	GO:0003279~cardiac septum development	0.00318779	WNT11, SMO, LMO4, HEG1, NPRL3, AP2B1
GOTERM_BP_FAT	GO:0006793~phosphorus metabolic process	0.00320151	PIGS, IPPK, VAC14, CSF1, INPP1, TESK1, ARAF, LPAR3, PSEN1, ENO2, PAPSS1, PRPSAP1, ABHD12, SDCBP, ATIC, RASSF2, MAPK7, WNT11, PPP6R3, WDR91, RHO, INPP5K, ZNF622, BAK1, CEPT1, PDGFRB, EDN1, PLA2G2D, RALBP1, RYK, IL15, LMO4, SWAP70, HEG1, PLK1, CSNK1D, PPP1CA, DCTD, DNAJC3, TEC, ARL2BP, SARM1, UNC119, LTBR, CAMK1, PLPP2, ADA
GOTERM_BP_FAT	GO:0002764~immune response-regulating signaling pathway	0.00320889	FYB2, CACNB3, TEC, NFKBIL1, DHX58, BLNK, SARM1, CCR7, PSEN1, SLC15A3, ADA
GOTERM_BP_FAT	GO:0010562~positive regulation of phosphorus metabolic process	0.0034759	PDGFRB, EDN1, RALBP1, CSF1, RYK, LMO4, IL15, PLK1, ARAF, TESK1, LPAR3, PSEN1, SDCBP, RASSF2, TEC, ARL2BP, UNC119, ZNF622, LTBR, CAMK1
GOTERM_BP_FAT	GO:0045937~positive regulation of phosphate metabolic process	0.0034759	PDGFRB, EDN1, RALBP1, CSF1, RYK, LMO4, IL15, PLK1, ARAF, TESK1, LPAR3, PSEN1, SDCBP, RASSF2, TEC, ARL2BP, UNC119, ZNF622, LTBR, CAMK1
GOTERM_BP_FAT	GO:0008219~cell death	0.00361234	CSF1, ARAF, TXNDC12, PSEN1, PYGL, AATF, DEDD2, NCSTN, RASSF2, MAPK7, WNT11, ZNF622, BAK1, ANGPT4, TNFRSF9, PLK1, CIDEA, SHISA5, TRAF1, TNFRSF1A, PPP1CA, BACE1, DNAJC3, SHQ1, SMO, CHMP2A, SARM1, ELMO2, IRF5, LTBR, DNASE1L3, ADA, C1QC
GOTERM_BP_FAT	GO:0022411~cellular component disassembly	0.00366542	ADAMTS15, UFL1, SWAP70, PLK1, LMOD1, MICAL2, CAPG, DNASE1L3, DEDD2, C1QC, PPP1CA
GOTERM_BP_FAT	GO:0044257~cellular protein catabolic process	0.00379806	CUL5, USP4, PLK1, ARAF, CSNK1D, WWP2, PSEN1, AUP1, UCHL3, PRPF19, DNAJC3, CUL4A, SDCBP, UFL1, WDR81, HECTD3, CAPN2, USP40
GOTERM_BP_FAT	GO:0051656~establishment of organelle localization	0.00382855	BACE1, CADPS2, VPS18, SEC16B, NSFL1C, MREG, PLK1, TESK1, CHMP2A, PSEN1, NTN1
GOTERM_BP_FAT	GO:0010604~positive regulation of macromolecule metabolic process	0.00386177	IPPK, CRP, CSF1, RNF8, TESK1, ARAF, LPAR3, PSEN1, PRPF19, AATF, SUPT6H, SDCBP, NCSTN, RASSF2, MAPK7, WNT11, CCR7, ZNF622, BAK1, APOBEC1, PDGFRB, SEC16B, EDN1, RALBP1, SLC30A9, RYK, IL15, LMO4, PLK1, UPF3B, MICAL2, CSNK1D, WWP2, INO80, TNFRSF1B, DNAJC3, TEC, PSMC3, SMO, ARL2BP, UNC119, LTBR, CAMK1, EAPP
GOTERM_BP_FAT	GO:0002253~activation of immune response	0.00399892	FYB2, CACNB3, TEC, NFKBIL1, DHX58, BLNK, SARM1, CCR7, PSEN1, SLC15A3, ADA, C1QC
GOTERM_BP_FAT	GO:0032535~regulation of cellular component size	0.00413514	EDN1, ZFYVE27, CRABP2, RYK, SWAP70, LMOD1, CAPG, ARPC4, LPAR3, NTN1, RAB22A, PPP1CA
GOTERM_BP_FAT	GO:0010498~proteasomal protein catabolic process	0.00417205	CUL4A, UFL1, SDCBP, HECTD3, PLK1, ARAF, CSNK1D, WWP2, PSEN1, AUP1, PRPF19
GOTERM_BP_FAT	GO:0010769~regulation of cell morphogenesis involved in differentiation	0.00426437	ZFYVE27, CRABP2, RYK, TESK1, SARM1, LPAR3, PSEN1, NTN1
GOTERM_BP_FAT	GO:0001558~regulation of cell growth	0.00442892	ITSN2, SDCBP, EDN1, WNT11, ZFYVE27, CRABP2, RYK, LPAR3, INO80, NTN1
GOTERM_BP_FAT	GO:0032434~regulation of proteasomal ubiquitin-dependent protein catabolic process	0.0046281	UFL1, SDCBP, PLK1, ARAF, CSNK1D, PSEN1
GOTERM_BP_FAT	GO:0050851~antigen receptor-mediated signaling pathway	0.0047159	FYB2, CACNB3, TEC, BLNK, CCR7, PSEN1, ADA
GOTERM_BP_FAT	GO:0019800~peptide cross-linking via chondroitin 4-sulfate glycosaminoglycan	0.00477909	EGFLAM, SPOCK2, BGN
GOTERM_BP_FAT	GO:0051247~positive regulation of protein metabolic process	0.00492322	CSF1, TESK1, ARAF, LPAR3, PSEN1, SDCBP, NCSTN, RASSF2, MAPK7, CCR7, ZNF622, BAK1, PDGFRB, EDN1, RALBP1, RYK, IL15, PLK1, UPF3B, CSNK1D, TNFRSF1B, DNAJC3, TEC, ARL2BP, UNC119, LTBR, CAMK1
GOTERM_BP_FAT	GO:0003205~cardiac chamber development	0.00505689	DSP, WNT11, SMO, LMO4, HEG1, NPRL3, AP2B1
GOTERM_BP_FAT	GO:0002573~myeloid leukocyte differentiation	0.00509723	RASSF2, CSF1, IL15, SNX10, CCR7, PSEN1, LTBR, C1QC
GOTERM_BP_FAT	GO:0003281~ventricular septum development	0.00539875	WNT11, LMO4, HEG1, NPRL3, AP2B1
GOTERM_BP_FAT	GO:0060560~developmental growth involved in morphogenesis	0.00540033	ITSN2, WNT11, ZFYVE27, CRABP2, CSF1, RYK, LPAR3, NTN1
GOTERM_BP_FAT	GO:0001775~cell activation	0.00551265	EPHB6, PLA2G2D, VWF, IL15, SWAP70, PSEN1, IKZF1, SUPT6H, PRAM1, NCSTN, TEC, SMO, CCR7, BAK1, LTBR, TIGIT, DNASE1L3, ADA, C1QC
GOTERM_BP_FAT	GO:0009790~embryo development	0.00603777	CCDC134, ZBTB17, EDN1, TENM4, CRABP2, LMO4, ITGA3, HEG1, LAMA3, PSEN1, AATF, SUPT6H, NTN1, WNT11, MAPK7, SMO, SPINT1, CAPN2, DZIP1L, HOXC9, ADA
GOTERM_BP_FAT	GO:0006508~proteolysis	0.00610039	CUL5, ARAF, PLAT, PSEN1, AUP1, PCSK7, PRPF19, SDCBP, UFL1, NCSTN, HECTD3, CAPN2, BAK1, FKRP, USP4, PLK1, CSNK1D, WWP2, TNFRSF1B, UCHL3, BACE1, DNAJC3, CUL4A, WDR81, USP40
GOTERM_BP_FAT	GO:0050770~regulation of axonogenesis	0.00647977	ZFYVE27, CRABP2, RYK, LPAR3, PSEN1, NTN1
GOTERM_BP_FAT	GO:0048588~developmental cell growth	0.00660371	ITSN2, EDN1, ZFYVE27, CRABP2, RYK, LPAR3, NTN1
GOTERM_BP_FAT	GO:0002520~immune system development	0.00661952	CCDC134, PLA2G2D, CSF1, LMO4, IL15, SWAP70, SNX10, PSEN1, IKZF1, UFL1, MCM3AP, RASSF2, DPF2, CCR7, BAK1, LTBR, DOCK1, ADA, C1QC
GOTERM_BP_FAT	GO:0018209~peptidyl-serine modification	0.00670569	EGFLAM, RASSF2, MAPK7, SPOCK2, PLK1, BGN, ARAF, BAK1, CAMK1
GOTERM_BP_FAT	GO:0061387~regulation of extent of cell growth	0.00672392	ZFYVE27, CRABP2, RYK, LPAR3, NTN1
GOTERM_BP_FAT	GO:0048143~astrocyte activation	0.00706298	SMO, PSEN1, C1QC
GOTERM_BP_FAT	GO:0006468~protein phosphorylation	0.00739743	CSF1, TESK1, ARAF, LPAR3, PSEN1, SDCBP, RASSF2, MAPK7, WNT11, RHO, ZNF622, BAK1, PDGFRB, EDN1, RALBP1, RYK, IL15, HEG1, PLK1, CSNK1D, DNAJC3, TEC, ARL2BP, UNC119, LTBR, CAMK1
GOTERM_BP_FAT	GO:0016310~phosphorylation	0.00761948	IPPK, CSF1, INPP1, TESK1, ARAF, LPAR3, PSEN1, ENO2, SDCBP, RASSF2, MAPK7, WNT11, WDR91, RHO, ZNF622, BAK1, PDGFRB, EDN1, RALBP1, RYK, IL15, LMO4, HEG1, PLK1, CSNK1D, DNAJC3, TEC, ARL2BP, UNC119, LTBR, CAMK1
GOTERM_BP_FAT	GO:0002429~immune response-activating cell surface receptor signaling pathway	0.00797051	FYB2, CACNB3, TEC, BLNK, CCR7, PSEN1, ADA
GOTERM_BP_FAT	GO:0051650~establishment of vesicle localization	0.00797051	BACE1, CADPS2, VPS18, SEC16B, MREG, TESK1, PSEN1
GOTERM_BP_FAT	GO:0048872~homeostasis of number of cells	0.0080721	UFL1, NCSTN, RASSF2, CSF1, SMO, CCR7, BAK1, IKZF1, ADA
GOTERM_BP_FAT	GO:0003231~cardiac ventricle development	0.00817149	DSP, WNT11, LMO4, HEG1, NPRL3, AP2B1
GOTERM_BP_FAT	GO:0060284~regulation of cell development	0.00849332	ITSN2, EDN1, TENM4, CSF1, CRABP2, RYK, ZC4H2, TESK1, LPAR3, PSEN1, NTN1, UFL1, ZFYVE27, SMO, SARM1, CAMK1
GOTERM_BP_FAT	GO:0032270~positive regulation of cellular protein metabolic process	0.00864301	CSF1, TESK1, ARAF, LPAR3, PSEN1, SDCBP, NCSTN, RASSF2, ZNF622, BAK1, PDGFRB, EDN1, RALBP1, RYK, IL15, PLK1, UPF3B, CSNK1D, TNFRSF1B, DNAJC3, TEC, ARL2BP, UNC119, LTBR, CAMK1
GOTERM_BP_FAT	GO:0009893~positive regulation of metabolic process	0.00875104	IPPK, CRP, CSF1, RNF8, TESK1, ARAF, LPAR3, PSEN1, PRPF19, AATF, SUPT6H, SDCBP, UFL1, NCSTN, RASSF2, MAPK7, WNT11, CCR7, ZNF622, BAK1, APOBEC1, PDGFRB, SEC16B, EDN1, RALBP1, SLC30A9, RYK, IL15, LMO4, PLK1, UPF3B, MICAL2, CSNK1D, WWP2, INO80, TNFRSF1B, DNAJC3, TEC, PSMC3, SMO, ARL2BP, UNC119, LTBR, CAMK1, EAPP
GOTERM_BP_FAT	GO:0016049~cell growth	0.00880945	ITSN2, SDCBP, EDN1, WNT11, ZFYVE27, CRABP2, RYK, LPAR3, INO80, NTN1
GOTERM_BP_FAT	GO:0050767~regulation of neurogenesis	0.00905703	ITSN2, TENM4, CSF1, CRABP2, RYK, ZC4H2, LPAR3, PSEN1, NTN1, UFL1, ZFYVE27, SMO, SARM1, CAMK1
GOTERM_BP_FAT	GO:0019220~regulation of phosphate metabolic process	0.00919968	CSF1, TESK1, ARAF, LPAR3, PSEN1, SDCBP, RASSF2, PPP6R3, WDR91, ZNF622, BAK1, PDGFRB, EDN1, RALBP1, RYK, IL15, LMO4, SWAP70, HEG1, PLK1, DNAJC3, TEC, ARL2BP, UNC119, LTBR, CAMK1
GOTERM_BP_FAT	GO:0042325~regulation of phosphorylation	0.00923991	PDGFRB, EDN1, RALBP1, CSF1, RYK, LMO4, IL15, HEG1, PLK1, ARAF, TESK1, LPAR3, PSEN1, DNAJC3, SDCBP, RASSF2, TEC, ARL2BP, WDR91, UNC119, ZNF622, BAK1, LTBR, CAMK1
GOTERM_BP_FAT	GO:0051174~regulation of phosphorus metabolic process	0.00934202	CSF1, TESK1, ARAF, LPAR3, PSEN1, SDCBP, RASSF2, PPP6R3, WDR91, ZNF622, BAK1, PDGFRB, EDN1, RALBP1, RYK, IL15, LMO4, SWAP70, HEG1, PLK1, DNAJC3, TEC, ARL2BP, UNC119, LTBR, CAMK1
GOTERM_BP_FAT	GO:0012501~programmed cell death	0.00954669	ARAF, TXNDC12, PSEN1, PYGL, AATF, DEDD2, NCSTN, RASSF2, MAPK7, WNT11, ZNF622, BAK1, ANGPT4, TNFRSF9, PLK1, CIDEA, SHISA5, TRAF1, TNFRSF1A, PPP1CA, BACE1, DNAJC3, SHQ1, SMO, SARM1, ELMO2, IRF5, LTBR, DNASE1L3, ADA
GOTERM_BP_FAT	GO:0051640~organelle localization	0.0100492	BACE1, CADPS2, VPS18, SEC16B, NSFL1C, MREG, MSTO1, PLK1, TESK1, CHMP2A, PSEN1, NTN1
GOTERM_BP_FAT	GO:0051648~vesicle localization	0.0100951	BACE1, CADPS2, VPS18, SEC16B, MREG, TESK1, PSEN1
GOTERM_BP_FAT	GO:0048598~embryonic morphogenesis	0.0104484	ZBTB17, EDN1, TENM4, CRABP2, LMO4, ITGA3, LAMA3, PSEN1, NTN1, WNT11, MAPK7, SMO, SPINT1, HOXC9
GOTERM_BP_FAT	GO:0010976~positive regulation of neuron projection development	0.0106835	ITSN2, ZFYVE27, CRABP2, LPAR3, PSEN1, CAMK1, NTN1
GOTERM_BP_FAT	GO:0035295~tube development	0.010745	EDN1, CSF1, LMO4, ITGA3, HEG1, PSEN1, NTN1, PPP1CA, WNT11, TBC1D20, SMO, SPINT1, DZIP1L, ADA
GOTERM_BP_FAT	GO:0006915~apoptotic process	0.0108089	ARAF, TXNDC12, PSEN1, AATF, DEDD2, NCSTN, RASSF2, MAPK7, WNT11, ZNF622, BAK1, ANGPT4, TNFRSF9, PLK1, CIDEA, SHISA5, TRAF1, TNFRSF1A, PPP1CA, BACE1, DNAJC3, SHQ1, SMO, ELMO2, IRF5, LTBR, DNASE1L3, ADA
GOTERM_BP_FAT	GO:0040008~regulation of growth	0.010986	ITSN2, EDN1, CSF1, CRABP2, RYK, WWC2, LPAR3, INO80, NTN1, SDCBP, WNT11, ZFYVE27, SMO
GOTERM_BP_FAT	GO:0010942~positive regulation of cell death	0.010986	PSEN1, PPP1CA, DEDD2, BACE1, RASSF2, WNT11, SHQ1, SARM1, IRF5, ZNF622, BAK1, LTBR, C1QC
GOTERM_BP_FAT	GO:0090066~regulation of anatomical structure size	0.011653	CRP, EDN1, CRABP2, RYK, SWAP70, LMOD1, CAPG, ARPC4, LPAR3, NTN1, RAB22A, PPP1CA, ZFYVE27
GOTERM_BP_FAT	GO:0002768~immune response-regulating cell surface receptor signaling pathway	0.0119327	FYB2, CACNB3, TEC, BLNK, CCR7, PSEN1, ADA
GOTERM_BP_FAT	GO:0001932~regulation of protein phosphorylation	0.012197	PDGFRB, EDN1, RALBP1, CSF1, RYK, IL15, HEG1, PLK1, ARAF, TESK1, LPAR3, PSEN1, DNAJC3, SDCBP, RASSF2, TEC, ARL2BP, UNC119, ZNF622, BAK1, LTBR, CAMK1
GOTERM_BP_FAT	GO:0008361~regulation of cell size	0.0124287	EDN1, ZFYVE27, CRABP2, RYK, LPAR3, NTN1
GOTERM_BP_FAT	GO:0045597~positive regulation of cell differentiation	0.0128742	ITSN2, EDN1, TENM4, CSF1, CRABP2, ZC4H2, TESK1, LPAR3, PSEN1, NTN1, SDCBP, UFL1, OLFM2, ZFYVE27, SMO, CAMK1, ADA
GOTERM_BP_FAT	GO:0001708~cell fate specification	0.0130016	WNT11, TENM4, SMO, DMRT3, PSEN1
GOTERM_BP_FAT	GO:0030099~myeloid cell differentiation	0.0133389	UFL1, RASSF2, CSF1, IL15, SNX10, CCR7, PSEN1, IKZF1, LTBR, C1QC
GOTERM_BP_FAT	GO:0043085~positive regulation of catalytic activity	0.0133699	PDGFRB, EDN1, RALBP1, CSF1, LMO4, PLK1, PSEN1, NCSTN, RASSF2, WNT11, TBC1D20, SGSM2, UNC119, ZNF622, BAK1, GNB5, CAMK1, DCP1A
GOTERM_BP_FAT	GO:0035556~intracellular signal transduction	0.0135427	GDI1, CSF1, ARL3, RASGRF2, WWC2, NPRL3, ARAF, ARHGAP1, TXNDC12, LPAR3, PSEN1, SDCBP, RASSF2, MAPK7, WNT11, DHX58, SMYD2, BLNK, ZNF622, BAK1, SLC15A3, PDGFRB, FARP2, EDN1, RALBP1, VWF, RYK, ITGA3, IL15, NFKBIL1, HEG1, SHISA5, TEC, MRAS, SMO, ARL2BP, GRB2, LTBR, DOCK1, ADA
GOTERM_BP_FAT	GO:0045321~leukocyte activation	0.0135745	EPHB6, PLA2G2D, IL15, SWAP70, PSEN1, IKZF1, SUPT6H, PRAM1, NCSTN, CCR7, BAK1, LTBR, TIGIT, DNASE1L3, ADA, C1QC
GOTERM_BP_FAT	GO:0006509~membrane protein ectodomain proteolysis	0.0141231	BACE1, NCSTN, PSEN1, TNFRSF1B
GOTERM_BP_FAT	GO:0050772~positive regulation of axonogenesis	0.0141231	ZFYVE27, CRABP2, LPAR3, NTN1
GOTERM_BP_FAT	GO:0021782~glial cell development	0.0141235	NCSTN, TENM4, SMO, PSEN1, C1QC
GOTERM_BP_FAT	GO:0045595~regulation of cell differentiation	0.014496	ITSN2, CRP, CRABP2, TENM4, CSF1, ZC4H2, TESK1, LPAR3, PSEN1, NTN1, SUPT6H, SDCBP, UFL1, RASSF2, ZFYVE27, WNT11, DPF2, EDN1, RYK, LMO4, OLFM2, SMO, SARM1, CAMK1, ADA, C1QC
GOTERM_BP_FAT	GO:0010941~regulation of cell death	0.0146833	CSF1, ARAF, TXNDC12, PSEN1, AATF, DEDD2, RASSF2, MAPK7, WNT11, ZNF622, BAK1, ANGPT4, PLK1, CIDEA, TRAF1, PPP1CA, BACE1, DNAJC3, SHQ1, SMO, CHMP2A, SARM1, IRF5, LTBR, ADA, C1QC
GOTERM_BP_FAT	GO:0045666~positive regulation of neuron differentiation	0.01473	ITSN2, ZFYVE27, CRABP2, ZC4H2, LPAR3, PSEN1, CAMK1, NTN1
GOTERM_BP_FAT	GO:0016482~cytosolic transport	0.0150345	WDR81, VPS53, SGSM2, DENND2A, CLTCL1, WDR91
GOTERM_BP_FAT	GO:0031399~regulation of protein modification process	0.0154233	CSF1, TESK1, ARAF, LPAR3, PSEN1, SUPT6H, SDCBP, UFL1, RASSF2, PPP6R3, ZNF622, BAK1, PDGFRB, EDN1, RALBP1, RYK, IL15, USP4, SWAP70, HEG1, PLK1, DNAJC3, TEC, ARL2BP, UNC119, LTBR, CAMK1
GOTERM_BP_FAT	GO:0032456~endocytic recycling	0.0158785	VPS53, ARHGAP1, RAB11FIP3, VPS39
GOTERM_BP_FAT	GO:0061136~regulation of proteasomal protein catabolic process	0.0159784	UFL1, SDCBP, PLK1, ARAF, CSNK1D, PSEN1
GOTERM_BP_FAT	GO:0002521~leukocyte differentiation	0.0163371	PLA2G2D, RASSF2, CSF1, IL15, SNX10, CCR7, PSEN1, BAK1, IKZF1, LTBR, ADA, C1QC
GOTERM_BP_FAT	GO:0048534~hematopoietic or lymphoid organ development	0.0166664	CCDC134, PLA2G2D, CSF1, LMO4, IL15, SNX10, PSEN1, IKZF1, UFL1, RASSF2, DPF2, CCR7, BAK1, LTBR, DOCK1, ADA, C1QC
GOTERM_BP_FAT	GO:0061512~protein localization to cilium	0.0177511	ARL3, DZIP1L, SNX10, BBS4
GOTERM_BP_FAT	GO:1903362~regulation of cellular protein catabolic process	0.0179618	UFL1, SDCBP, PLK1, WDR91, ARAF, CSNK1D, PSEN1
GOTERM_BP_FAT	GO:0033036~macromolecule localization	0.0181063	CRP, GDI1, ARL3, TESK1, ARHGAP1, SNX10, PSEN1, AUP1, PRPF19, SUPT6H, GGA2, ZFYVE27, WNT11, CLTCL1, DZIP1L, RAB11FIP3, VPS39, BBS4, APOBEC1, SEC16B, VPS18, CADPS2, PLA2G2D, IK, ITGA3, USP4, HEG1, PLK1, CIDEA, THOC3, WWP2, AP2B1, TEX2, EEPD1, NSFL1C, OLFM2, MCM3AP, SMO, ARL2BP, SNX17, CHMP2A, UNC119, CAMK1
GOTERM_BP_FAT	GO:0010975~regulation of neuron projection development	0.0182211	ITSN2, ZFYVE27, CRABP2, RYK, SARM1, LPAR3, PSEN1, CAMK1, NTN1
GOTERM_BP_FAT	GO:0007264~small GTPase mediated signal transduction	0.0182973	FARP2, SDCBP, RALBP1, MRAS, GDI1, CSF1, ITGA3, RASGRF2, HEG1, ARL3, ARHGAP1, DOCK1
GOTERM_BP_FAT	GO:0060562~epithelial tube morphogenesis	0.0188957	EDN1, WNT11, SPINT1, CSF1, SMO, LMO4, PSEN1, NTN1, PPP1CA
GOTERM_BP_FAT	GO:0034613~cellular protein localization	0.0189744	GDI1, ARL3, TESK1, SNX10, PSEN1, AUP1, PRPF19, SUPT6H, GGA2, ZFYVE27, WNT11, CLTCL1, DZIP1L, VPS39, BBS4, SEC16B, VPS18, IK, ITGA3, USP4, PLK1, THOC3, AP2B1, NSFL1C, MCM3AP, SMO, ARL2BP, SNX17, CAMK1
GOTERM_BP_FAT	GO:0010770~positive regulation of cell morphogenesis involved in differentiation	0.0192157	ZFYVE27, CRABP2, TESK1, LPAR3, NTN1
GOTERM_BP_FAT	GO:0072358~cardiovascular system development	0.0194205	CCDC134, ANGPT4, EDN1, HEG1, MMP2, NPRL3, PSEN1, AP2B1, THBS2, WNT11, MAPK7, ANGPTL7, SMO, SPINT1, BAK1
GOTERM_BP_FAT	GO:0001944~vasculature development	0.0194205	CCDC134, ANGPT4, EDN1, HEG1, MMP2, NPRL3, PSEN1, AP2B1, THBS2, WNT11, MAPK7, ANGPTL7, SMO, SPINT1, BAK1
GOTERM_BP_FAT	GO:0018149~peptide cross-linking	0.0197413	DSP, EGFLAM, SPOCK2, BGN
GOTERM_BP_FAT	GO:0070727~cellular macromolecule localization	0.0198014	GDI1, ARL3, TESK1, SNX10, PSEN1, AUP1, PRPF19, SUPT6H, GGA2, ZFYVE27, WNT11, CLTCL1, DZIP1L, VPS39, BBS4, SEC16B, VPS18, IK, ITGA3, USP4, PLK1, THOC3, AP2B1, NSFL1C, MCM3AP, SMO, ARL2BP, SNX17, CAMK1
GOTERM_BP_FAT	GO:0044093~positive regulation of molecular function	0.0198427	PDGFRB, EPHB6, EDN1, RALBP1, CSF1, LMO4, PLK1, PSEN1, TRAF1, CACNB3, NCSTN, RASSF2, WNT11, TBC1D20, SMO, SGSM2, UNC119, ZNF622, BAK1, GNB5, CAMK1, DCP1A
GOTERM_BP_FAT	GO:0030097~hemopoiesis	0.0199133	CCDC134, PLA2G2D, CSF1, IL15, SNX10, PSEN1, IKZF1, UFL1, RASSF2, DPF2, CCR7, BAK1, LTBR, DOCK1, ADA, C1QC
GOTERM_BP_FAT	GO:0008104~protein localization	0.0201336	GDI1, ARL3, TESK1, ARHGAP1, SNX10, PSEN1, AUP1, PRPF19, SUPT6H, GGA2, ZFYVE27, WNT11, CLTCL1, DZIP1L, RAB11FIP3, VPS39, BBS4, APOBEC1, SEC16B, VPS18, CADPS2, IK, ITGA3, USP4, HEG1, PLK1, THOC3, WWP2, AP2B1, NSFL1C, OLFM2, MCM3AP, SMO, ARL2BP, SNX17, CHMP2A, UNC119, CAMK1
GOTERM_BP_FAT	GO:0009628~response to abiotic stimulus	0.0216713	APOBEC1, ANGPT4, EDN1, MMP2, CIDEA, RNF8, DDHD2, INO80, PPP1CA, DNAJC3, ABHD12, WNT11, XRRA1, RHO, BAK1, LTBR, ADA
GOTERM_BP_FAT	GO:0046486~glycerolipid metabolic process	0.0220394	APOBEC1, PDGFRB, ABHD12, PIGS, VAC14, PLA2G2D, INPP1, DDHD2, INPP5K, CEPT1
GOTERM_BP_FAT	GO:0051246~regulation of protein metabolic process	0.022515	CSF1, TESK1, ARAF, LPAR3, PSEN1, AATF, SUPT6H, SDCBP, UFL1, NCSTN, RASSF2, MAPK7, PPP6R3, WDR91, CCR7, ZNF622, BAK1, PDGFRB, EEFSEC, EDN1, RALBP1, RYK, IL15, USP4, SWAP70, HEG1, PLK1, UPF3B, CSNK1D, TNFRSF1B, PPP1CA, DNAJC3, TEC, ARL2BP, UNC119, LTBR, CAMK1
GOTERM_BP_FAT	GO:0018193~peptidyl-amino acid modification	0.0238349	IL15, PLK1, BGN, ARAF, PSEN1, SUPT6H, EGFLAM, RASSF2, TTLL4, TEC, MAPK7, ARL2BP, SPOCK2, SMYD2, UNC119, TTLL11, BAK1, CAMK1
GOTERM_BP_FAT	GO:0033619~membrane protein proteolysis	0.0240759	BACE1, NCSTN, PSEN1, TNFRSF1B
GOTERM_BP_FAT	GO:0048729~tissue morphogenesis	0.024493	DSP, EDN1, CSF1, RYK, LMO4, ITGA3, HEG1, PSEN1, NTN1, PPP1CA, WNT11, SMO, SPINT1
GOTERM_BP_FAT	GO:0007369~gastrulation	0.0249703	ZBTB17, WNT11, MAPK7, TENM4, ITGA3, LAMA3
GOTERM_BP_FAT	GO:0048589~developmental growth	0.0251832	ITSN2, EDN1, TENM4, CSF1, CRABP2, RYK, HEG1, WWC2, LPAR3, NTN1, WNT11, ZFYVE27, SMO
GOTERM_BP_FAT	GO:0048646~anatomical structure formation involved in morphogenesis	0.0258751	CCDC134, ANGPT4, EDN1, TENM4, LMO4, ITGA3, MMP2, LAMA3, PSEN1, THBS2, SUPT6H, ADAMTS15, WNT11, TBC1D20, SMO, SPINT1, CAPN2, CAMK1, ADA
GOTERM_BP_FAT	GO:0048193~Golgi vesicle transport	0.0259064	GGA2, SEC16B, SEC23IP, TMEM115, TBC1D20, ARL3, SGSM2, SEC22C
GOTERM_BP_FAT	GO:0050852~T cell receptor signaling pathway	0.0269999	FYB2, CACNB3, CCR7, PSEN1, ADA
GOTERM_BP_FAT	GO:0033674~positive regulation of kinase activity	0.0275324	PDGFRB, EDN1, RASSF2, CSF1, LMO4, UNC119, PSEN1, ZNF622, CAMK1
GOTERM_BP_FAT	GO:0051049~regulation of transport	0.0281793	CLIC4, GDI1, ARHGAP1, PSEN1, SUPT6H, PRAM1, SDCBP, CLTCL1, BAK1, RAB11FIP3, SEC16B, MBTPS1, VPS18, EDN1, IL15, WWP2, BACE1, EEPD1, CACNB3, TBC1D20, SMO, OAS2, CHMP2A, GNB5, CAMK1, ADA
GOTERM_BP_FAT	GO:0042219~cellular modified amino acid catabolic process	0.0284449	ABHD12, GGT7, ALDH1L1
GOTERM_BP_FAT	GO:0034243~regulation of transcription elongation from RNA polymerase II promoter	0.0284449	EAF1, EAPP, SUPT6H
GOTERM_BP_FAT	GO:0051960~regulation of nervous system development	0.0285397	ITSN2, TENM4, CSF1, CRABP2, RYK, ZC4H2, LPAR3, PSEN1, NTN1, UFL1, ZFYVE27, SMO, SARM1, CAMK1
GOTERM_BP_FAT	GO:0000281~mitotic cytokinesis	0.0288824	ARL3, PLK1, UNC119, BBS4
GOTERM_BP_FAT	GO:0007166~cell surface receptor signaling pathway	0.02912	CSF1, ARL3, PSEN1, PRAM1, DEDD2, SDCBP, NCSTN, RASSF2, MAPK7, WNT11, DZIP1L, BLNK, CCR7, BAK1, PDGFRB, ANGPT4, EDN1, FYB2, RYK, ITGA3, IL15, NFKBIL1, CIDEA, CSNK1D, PPP1CA, DKK3, BCL9, CACNB3, TEC, SMO, OAS2, PDCL, IRF5, LTBR, ADA
GOTERM_BP_FAT	GO:0031401~positive regulation of protein modification process	0.029234	PDGFRB, EDN1, RALBP1, CSF1, RYK, IL15, PLK1, ARAF, TESK1, LPAR3, PSEN1, SDCBP, RASSF2, TEC, ARL2BP, UNC119, ZNF622, LTBR, CAMK1
GOTERM_BP_FAT	GO:0043549~regulation of kinase activity	0.0293338	PDGFRB, EDN1, RASSF2, CSF1, LMO4, HEG1, PLK1, WDR91, UNC119, PSEN1, ZNF622, CAMK1
GOTERM_BP_FAT	GO:0009966~regulation of signal transduction	0.0300173	CRABP2, CSF1, RASGRF2, WWC2, NPRL3, ARAF, TXNDC12, LPAR3, PSEN1, AATF, DEDD2, SDCBP, UFL1, RASSF2, MAPK7, WNT11, DHX58, SMYD2, CCR7, ZNF622, BAK1, SLC15A3, PDGFRB, VPS18, EDN1, VWF, RYK, ITGA3, NFKBIL1, HEG1, CIDEA, TRAF1, PPP1CA, DKK3, SMO, ARL2BP, SARM1, PDCL, LTBR, ADA
GOTERM_BP_FAT	GO:0050776~regulation of immune response	0.030222	FYB2, PLA2G2D, NFKBIL1, PSEN1, SUPT6H, PRAM1, CACNB3, TEC, DHX58, BLNK, SARM1, CCR7, SLC15A3, ADA, C1QC
GOTERM_BP_FAT	GO:0032268~regulation of cellular protein metabolic process	0.0314073	CSF1, TESK1, ARAF, LPAR3, PSEN1, SUPT6H, SDCBP, UFL1, NCSTN, RASSF2, PPP6R3, WDR91, ZNF622, BAK1, PDGFRB, EEFSEC, EDN1, RALBP1, RYK, IL15, USP4, SWAP70, HEG1, PLK1, UPF3B, CSNK1D, TNFRSF1B, PPP1CA, DNAJC3, TEC, ARL2BP, UNC119, LTBR, CAMK1
GOTERM_BP_FAT	GO:0006511~ubiquitin-dependent protein catabolic process	0.0331696	CUL5, USP4, PLK1, CSNK1D, WWP2, PSEN1, AUP1, UCHL3, CUL4A, SDCBP, WDR81, HECTD3, USP40
GOTERM_BP_FAT	GO:0042981~regulation of apoptotic process	0.0333441	ANGPT4, PLK1, CIDEA, ARAF, TXNDC12, PSEN1, TRAF1, AATF, PPP1CA, DEDD2, BACE1, DNAJC3, RASSF2, WNT11, SHQ1, MAPK7, SMO, SARM1, IRF5, ZNF622, BAK1, LTBR, ADA
GOTERM_BP_FAT	GO:0032880~regulation of protein localization	0.0334578	SEC16B, GDI1, ITGA3, SWAP70, PLK1, TESK1, WWP2, PSEN1, SUPT6H, UFL1, NSFL1C, SMO, DZIP1L, CAMK1, RAB11FIP3
GOTERM_BP_FAT	GO:0010646~regulation of cell communication	0.0352675	CRABP2, CSF1, RASGRF2, WWC2, NPRL3, ARAF, TXNDC12, LPAR3, PSEN1, AATF, DEDD2, SDCBP, UFL1, NCSTN, RASSF2, MAPK7, WNT11, DHX58, SMYD2, CCR7, ZNF622, BAK1, SLC15A3, RAB11FIP3, PDGFRB, VPS18, EDN1, VWF, RYK, ITGA3, NFKBIL1, HEG1, CIDEA, TRAF1, PPP1CA, DKK3, BACE1, SMO, ARL2BP, SARM1, PDCL, LTBR, ADA
GOTERM_BP_FAT	GO:0002682~regulation of immune system process	0.0353482	EPHB6, FYB2, PLA2G2D, CSF1, SWAP70, NFKBIL1, PSEN1, SUPT6H, PRAM1, CACNB3, RASSF2, TEC, DHX58, BLNK, DPF2, SARM1, CCR7, TIGIT, SLC15A3, DNASE1L3, ADA, C1QC
GOTERM_BP_FAT	GO:0019941~modification-dependent protein catabolic process	0.0360465	CUL5, USP4, PLK1, CSNK1D, WWP2, PSEN1, AUP1, UCHL3, CUL4A, SDCBP, WDR81, HECTD3, USP40
GOTERM_BP_FAT	GO:0043632~modification-dependent macromolecule catabolic process	0.0377401	CUL5, USP4, PLK1, CSNK1D, WWP2, PSEN1, AUP1, UCHL3, CUL4A, SDCBP, WDR81, HECTD3, USP40
GOTERM_BP_FAT	GO:0030204~chondroitin sulfate metabolic process	0.038088	EGFLAM, SPOCK2, BGN
GOTERM_BP_FAT	GO:0014002~astrocyte development	0.038088	SMO, PSEN1, C1QC
GOTERM_BP_FAT	GO:0035239~tube morphogenesis	0.0385889	EDN1, WNT11, SPINT1, CSF1, SMO, LMO4, PSEN1, NTN1, PPP1CA
GOTERM_BP_FAT	GO:0043067~regulation of programmed cell death	0.0391011	ANGPT4, PLK1, CIDEA, ARAF, TXNDC12, PSEN1, TRAF1, AATF, PPP1CA, DEDD2, BACE1, DNAJC3, RASSF2, WNT11, SHQ1, MAPK7, SMO, SARM1, IRF5, ZNF622, BAK1, LTBR, ADA
GOTERM_BP_FAT	GO:0023051~regulation of signaling	0.0392633	CRABP2, CSF1, RASGRF2, WWC2, NPRL3, ARAF, TXNDC12, LPAR3, PSEN1, AATF, DEDD2, SDCBP, UFL1, NCSTN, RASSF2, MAPK7, WNT11, DHX58, SMYD2, CCR7, ZNF622, BAK1, SLC15A3, RAB11FIP3, PDGFRB, VPS18, EDN1, VWF, RYK, ITGA3, NFKBIL1, HEG1, CIDEA, TRAF1, PPP1CA, DKK3, BACE1, SMO, ARL2BP, SARM1, PDCL, LTBR, ADA
GOTERM_BP_FAT	GO:0072359~circulatory system development	0.039264	CCDC134, DSP, ANGPT4, EDN1, TENM4, LMO4, HEG1, MMP2, NPRL3, PSEN1, AP2B1, THBS2, WNT11, MAPK7, ANGPTL7, SMO, SPINT1, BAK1
GOTERM_BP_FAT	GO:0051240~positive regulation of multicellular organismal process	0.0393375	ITSN2, CRABP2, TENM4, CSF1, ZC4H2, LPAR3, PSEN1, NTN1, SDCBP, UFL1, ZFYVE27, WNT11, DHX58, CCR7, TIGIT, ANGPT4, EDN1, IL15, HEG1, CD2, SMO, OAS2, IRF5, CAMK1, ADA
GOTERM_BP_FAT	GO:0044270~cellular nitrogen compound catabolic process	0.0397223	ALDH1L1, OAS2, SARM1, CIDEA, UPF3B, DXO, DCP1A, DNASE1L3, ADA
GOTERM_BP_FAT	GO:0043065~positive regulation of apoptotic process	0.0398548	BACE1, WNT11, RASSF2, SHQ1, IRF5, PSEN1, ZNF622, BAK1, LTBR, DEDD2, PPP1CA
GOTERM_BP_FAT	GO:0042147~retrograde transport, endosome to Golgi	0.0398973	VPS53, SGSM2, DENND2A, CLTCL1
GOTERM_BP_FAT	GO:0061640~cytoskeleton-dependent cytokinesis	0.0398973	ARL3, PLK1, UNC119, BBS4
GOTERM_BP_FAT	GO:0016485~protein processing	0.039898	BACE1, NCSTN, FKRP, PLAT, PSEN1, BAK1, PCSK7
GOTERM_BP_FAT	GO:0002274~myeloid leukocyte activation	0.0400778	IL15, PSEN1, LTBR, DNASE1L3, PRAM1, C1QC
GOTERM_BP_FAT	GO:1903050~regulation of proteolysis involved in cellular protein catabolic process	0.0400778	UFL1, SDCBP, PLK1, ARAF, CSNK1D, PSEN1
GOTERM_BP_FAT	GO:0051094~positive regulation of developmental process	0.0401823	ITSN2, ANGPT4, EDN1, RALBP1, TENM4, CSF1, CRABP2, ZC4H2, TESK1, DDHD2, LPAR3, PSEN1, NTN1, SDCBP, UFL1, OLFM2, WNT11, ZFYVE27, SMO, CAMK1, ADA
GOTERM_BP_FAT	GO:0051347~positive regulation of transferase activity	0.0402625	PDGFRB, EDN1, RASSF2, CSF1, LMO4, PLK1, UNC119, PSEN1, ZNF622, CAMK1
GOTERM_BP_FAT	GO:0045664~regulation of neuron differentiation	0.0423368	ITSN2, ZFYVE27, CRABP2, RYK, ZC4H2, SARM1, LPAR3, PSEN1, CAMK1, NTN1
GOTERM_BP_FAT	GO:0048584~positive regulation of response to stimulus	0.0426799	CSF1, RNF8, LPAR3, PSEN1, DEDD2, SDCBP, RASSF2, WNT11, DHX58, BLNK, CCR7, ZNF622, BAK1, SLC15A3, PDGFRB, EDN1, FYB2, VWF, RYK, SWAP70, NFKBIL1, PPP1CA, CACNB3, TEC, SMO, ARL2BP, SARM1, PDCL, LTBR, ADA, C1QC
GOTERM_BP_FAT	GO:0042063~gliogenesis	0.0428954	UFL1, NCSTN, TENM4, CSF1, SMO, PSEN1, C1QC
GOTERM_BP_FAT	GO:0043068~positive regulation of programmed cell death	0.0429115	BACE1, WNT11, RASSF2, SHQ1, IRF5, PSEN1, ZNF622, BAK1, LTBR, DEDD2, PPP1CA
GOTERM_BP_FAT	GO:0042982~amyloid precursor protein metabolic process	0.0429383	BACE1, NCSTN, PSEN1, AATF
GOTERM_BP_FAT	GO:0097028~dendritic cell differentiation	0.0433109	CCR7, PSEN1, LTBR
GOTERM_BP_FAT	GO:0042119~neutrophil activation	0.0433109	IL15, DNASE1L3, PRAM1
GOTERM_BP_FAT	GO:2000525~positive regulation of T cell costimulation	0.0442958	EPHB6, CCR7
GOTERM_BP_FAT	GO:2000523~regulation of T cell costimulation	0.0442958	EPHB6, CCR7
GOTERM_BP_FAT	GO:0046700~heterocycle catabolic process	0.0444707	ALDH1L1, OAS2, SARM1, CIDEA, UPF3B, DXO, DCP1A, DNASE1L3, ADA
GOTERM_BP_FAT	GO:0022604~regulation of cell morphogenesis	0.0444707	ITSN2, ZFYVE27, CRABP2, RYK, TESK1, SARM1, LPAR3, PSEN1, NTN1
GOTERM_BP_FAT	GO:0006650~glycerophospholipid metabolic process	0.044528	PDGFRB, ABHD12, PIGS, VAC14, PLA2G2D, INPP1, INPP5K, CEPT1
GOTERM_BP_FAT	GO:0035265~organ growth	0.0451663	EDN1, TENM4, SMO, HEG1, WWC2
GOTERM_BP_FAT	GO:0051493~regulation of cytoskeleton organization	0.0454388	NSFL1C, EDN1, WNT11, SWAP70, ARL3, PLK1, LMOD1, CAPN2, TESK1, CHMP2A, CAPG, ARPC4
GOTERM_BP_FAT	GO:0043161~proteasome-mediated ubiquitin-dependent protein catabolic process	0.0459181	CUL4A, SDCBP, HECTD3, PLK1, CSNK1D, WWP2, PSEN1, AUP1
GOTERM_BP_FAT	GO:0019439~aromatic compound catabolic process	0.0470107	ALDH1L1, OAS2, SARM1, CIDEA, UPF3B, DXO, DCP1A, DNASE1L3, ADA
GOTERM_BP_FAT	GO:0050778~positive regulation of immune response	0.0471766	FYB2, CACNB3, TEC, NFKBIL1, DHX58, BLNK, SARM1, CCR7, PSEN1, SLC15A3, ADA, C1QC
GOTERM_BP_FAT	GO:0051129~negative regulation of cellular component organization	0.0478402	APOBEC1, IK, RYK, LMO4, SWAP70, PLK1, LMOD1, TESK1, CAPG, PSEN1, SUPT6H, NTN1, SDCBP, CHMP2A
GOTERM_BP_FAT	GO:0040007~growth	0.0478569	ITSN2, EDN1, TENM4, CSF1, CRABP2, RYK, HEG1, WWC2, LPAR3, INO80, NTN1, SDCBP, WNT11, ZFYVE27, SMO
GOTERM_BP_FAT	GO:0051270~regulation of cellular component movement	0.0482841	PDGFRB, DSP, ANGPT4, EDN1, CSF1, RYK, LMO4, SWAP70, LAMA3, ELP5, NTN1, SDCBP, WNT11, SMO, CCDC65, CCR7, ADA
GOTERM_BP_FAT	GO:0034655~nucleobase-containing compound catabolic process	0.0487812	OAS2, SARM1, CIDEA, UPF3B, DXO, DCP1A, DNASE1L3, ADA
GOTERM_BP_FAT	GO:0002437~inflammatory response to antigenic stimulus	0.0487823	EPHB6, PLA2G2D, CCR7
GOTERM_BP_FAT	GO:0010559~regulation of glycoprotein biosynthetic process	0.0487823	NCSTN, CCR7, AATF
GOTERM_BP_FAT	GO:1903510~mucopolysaccharide metabolic process	0.0493569	ITIH3, EGFLAM, SPOCK2, BGN
GOTERM_BP_FAT	GO:0001816~cytokine production	0.049784	CRP, IL15, HEG1, NFKBIL1, CIDEA, PSEN1, CD2, WNT11, OAS2, DHX58, CCR7, IRF5, TIGIT
