# Supplementary material for: Integrated analysis of microRNAs, circular RNAs, long non-coding RNAs, and mRNAs revealed competing endogenous RNA networks involved in brown adipose tissue whitening in rabbits
Source: BMC Genomics. 2022 Nov 28;23:779. doi: 10.1186/s12864-022-09025-2 (PMC9703717; doi:10.1186/s12864-022-09025-2)
Supplement: Supplementary file 13 — Additional file 13: Table S4. Significantly enriched KEGG pathways by target genes of miRNAs in miRC2. [file 12864_2022_9025_MOESM13_ESM.xlsx]

## Sheet: 1
Table S4 Significantly enriched KEGG pathways by target genes of miRNAs in miRC2
Category	Term	PValue	Genes
KEGG_PATHWAY	ocu05200:Pathways in cancer	0.00132233	PDGFRB, ZBTB17, EDN1, RALBP1, ITGA3, IL15, MMP2, LAMA3, ARAF, LPAR3, TRAF1, WNT11, SMO, GNB1, GRB2, BAK1, GNB5, CAMK2G, FGFR2, PPARD, IL13RA1
KEGG_PATHWAY	ocu05215:Prostate cancer	0.00535522	PDGFRB, SPINT1, ARAF, PLAT, GRB2, ERG, FGFR2
KEGG_PATHWAY	ocu04014:Ras signaling pathway	0.00709387	PDGFRB, ANGPT4, PLA2G2D, RALBP1, MRAS, CSF1, RASGRF2, GNB1, GRB2, GNB5, FGFR2
KEGG_PATHWAY	ocu04510:Focal adhesion	0.00794185	PDGFRB, VWF, SRC, ITGA3, LAMA3, CAPN2, GRB2, THBS2, DOCK1, PPP1CA
KEGG_PATHWAY	ocu04144:Endocytosis	0.0125576	SH3GL3, ZFYVE27, SRC, CLTCL1, CHMP2A, ARPC4, AP2B1, RAB11FIP3, RAB22A, ARFGAP1, FGFR2
KEGG_PATHWAY	ocu05205:Proteoglycans in cancer	0.0126296	WNT11, MRAS, SMO, CTTN, SRC, MMP2, ARAF, GRB2, CAMK2G, PPP1CA
KEGG_PATHWAY	ocu05100:Bacterial invasion of epithelial cells	0.013251	CTTN, SRC, CLTCL1, ELMO2, ARPC4, DOCK1
KEGG_PATHWAY	ocu04360:Axon guidance	0.0157426	EPHB6, ABLIM1, RGS3, SMO, RYK, SRC, CAMK2G, NTN1, PLXNA3
KEGG_PATHWAY	ocu04061:Viral protein interaction with cytokine and cytokine receptor	0.0195043	CSF1, IL10RA, CCR7, LTBR, TNFRSF1B, TNFRSF1A
KEGG_PATHWAY	ocu05214:Glioma	0.031163	PDGFRB, ARAF, GRB2, BAK1, CAMK2G
KEGG_PATHWAY	ocu04810:Regulation of actin cytoskeleton	0.0338856	PDGFRB, MRAS, SRC, ITGA3, ARAF, ARPC4, DOCK1, FGFR2, PPP1CA
KEGG_PATHWAY	ocu04010:MAPK signaling pathway	0.0350216	PDGFRB, ANGPT4, CACNB3, MAPK7, MRAS, CSF1, RASGRF2, ARAF, GRB2, FGFR2, TNFRSF1A
KEGG_PATHWAY	ocu04668:TNF signaling pathway	0.0371839	EDN1, CSF1, IL15, TRAF1, TNFRSF1B, TNFRSF1A
KEGG_PATHWAY	ocu04151:PI3K-Akt signaling pathway	0.0408062	PDGFRB, ANGPT4, CSF1, VWF, ITGA3, GNB1, LAMA3, LPAR3, GRB2, GNB5, THBS2, FGFR2
KEGG_PATHWAY	ocu04120:Ubiquitin mediated proteolysis	0.0423718	CUL4A, CUL5, UBE3C, UBE2Q1, WWP2, UBE3B, PRPF19
KEGG_PATHWAY	ocu01521:EGFR tyrosine kinase inhibitor resistance	0.0427709	PDGFRB, SRC, ARAF, GRB2, FGFR2
