# Supplementary material for: Integrated analysis of microRNAs, circular RNAs, long non-coding RNAs, and mRNAs revealed competing endogenous RNA networks involved in brown adipose tissue whitening in rabbits
Source: BMC Genomics. 2022 Nov 28;23:779. doi: 10.1186/s12864-022-09025-2 (PMC9703717; doi:10.1186/s12864-022-09025-2)
Supplement: Supplementary file 14 — Additional file 14: Table S5. Genomic annotation of identified circRNAs. [file 12864_2022_9025_MOESM14_ESM.xlsx]

## Sheet: 1
Table S5 Genomic annotation of identified circRNAs
circRNA_ID	Chr	start	end	strand	spliced_length	feature	source_gene_name
novel_circ_0017847	GL019052	293846	299902	+	516	exon:293847-294007,exon:294181-294274,exon:299429-299553,exon:299767-299902	MOB2
novel_circ_0014686	AAGW02077230	83231	135320	-	375	intergenic_region:135199-135320,intergenic_region:83232-83411,intergenic_region:87681-87753	--
novel_circ_0014688	AAGW02077230	83231	87753	-	253	intergenic_region:83232-83411,intergenic_region:87681-87753	--
novel_circ_0014707	AAGW02081581	12657	13430	-	276	intron:12658-12832,intron:13330-13430	-
novel_circ_0017220	GL018845	272021	274407	-	588	exon:272022-272224,exon:273349-273485,exon:273697-273824,exon:274288-274407	TMEM94
novel_circ_0017221	GL018845	273348	274407	-	504	exon:273349-273485,exon:273697-273943,exon:274288-274407	TMEM94
novel_circ_0017224	GL018845	497725	506509	-	307	exon:497726-497847,exon:498904-498973,exon:504751-504794,exon:506439-506509	NUP85
novel_circ_0017226	GL018845	680653	681140	-	262	exon:680654-680802,exon:681028-681140	CDR2L
novel_circ_0017229	GL018846	527949	540779	+	491	exon:527950-528062,exon:537061-537231,exon:539338-539443,exon:540679-540779	ZFAND6
novel_circ_0017195	GL018842	184805	205173	-	275	exon:204999-205173	SIPA1L1
novel_circ_0017196	GL018842	233874	242031	-	320	exon:233875-234063,exon:241901-242031	SIPA1L1
novel_circ_0017206	GL018843	52116	64358	-	337	exon:52117-52242,exon:55580-55645,exon:64214-64358	MFSD11
novel_circ_0017208	GL018843	595263	599957	+	293	exon:598867-598949,exon:599848-599957	SRP68
novel_circ_0017209	GL018843	595263	602252	+	324	exon:601644-601726,exon:602112-602252	SRP68
novel_circ_0017214	GL018843	691430	692382	+	406	exon:691431-691550,exon:691692-691807,exon:692213-692382	ACOX1
novel_circ_0017215	GL018843	691430	694934	+	597	exon:691431-691550,exon:691692-691807,exon:692213-692382,exon:694744-694934	ACOX1
novel_circ_0017216	GL018843	691430	696072	+	370	exon:691431-691550,exon:695713-695818,exon:695929-696072	ACOX1
novel_circ_0017530	GL018923	111545	113523	-	412	exon:111546-111679,exon:112261-112377,exon:113363-113523	SBNO1
novel_circ_0017535	GL018923	124943	129512	-	550	exon:124944-125256,exon:127429-127533,exon:129381-129512	SBNO1
novel_circ_0017536	GL018923	315712	317652	+	274	exon:315713-315819,exon:317486-317652	GTF2H3
novel_circ_0017540	GL018923	359547	364855	+	315	exon:359548-359626,exon:362162-362259,exon:364718-364855	--
novel_circ_0017541	GL018923	359547	367770	+	304	exon:359548-359626,exon:362162-362259,exon:367644-367770	--
novel_circ_0017542	GL018923	364717	372924	+	359	exon:364718-364855,exon:367644-367770	--
novel_circ_0017520	GL018922	226436	236023	-	292	exon:235560-235649,exon:235922-236023	ERMARD
novel_circ_0017521	GL018922	227548	236023	-	292	exon:235560-235649,exon:235922-236023	ERMARD
novel_circ_0017522	GL018922	235559	239668	-	501	exon:235560-235649,exon:235922-236023,exon:237316-237455,exon:239500-239668	ERMARD
novel_circ_0017523	GL018922	291840	292614	+	215	exon:291841-291971,exon:292531-292614	PHF10
novel_circ_0017526	GL018922	329737	331186	+	306	exon:329738-329919,exon:331063-331186	-
novel_circ_0017514	GL018920	173691	174511	-	383	exon:173692-173852,exon:174290-174511	FLCN
novel_circ_0017517	GL018920	203617	203886	-	269	exon:203618-203886	COPS3
novel_circ_0017544	GL018927	250684	251148	+	385	exon:250685-250960,exon:251040-251148	MTOR
novel_circ_0017547	GL018927	377647	378076	+	281	exon:377648-377813,exon:377962-378076	EXOSC10
novel_circ_0017548	GL018927	380016	380700	+	331	exon:380017-380092,exon:380295-380405,exon:380557-380700	EXOSC10
novel_circ_0017247	GL018849	18366	18776	+	205	intron:18367-18475,intron:18681-18776	WHAMM
novel_circ_0017248	GL018849	18388	18776	+	183	exon:18389-18475,exon:18681-18776	WHAMM
novel_circ_0017252	GL018849	316636	322884	-	522	exon:316637-316783,exon:318924-319082,exon:319419-319557,exon:322808-322884	HDGFL3
novel_circ_0018134	GL019377	10663	13295	-	356	exon:10664-10828,exon:13105-13295	AFAP1
novel_circ_0017553	GL018931	111103	112113	+	412	exon:111104-111262,exon:111861-112113	KDELR2
novel_circ_0017555	GL018931	140387	143933	+	378	exon:140388-140510,exon:141174-141301,exon:143807-143933	DAGLB
novel_circ_0018164	GL019571	34881	39483	-	288	exon:34882-34917,exon:36352-36433,exon:38805-38887,exon:39397-39483	SFT2D1
novel_circ_0018183	GL019701	8515	9085	+	286	exon:8516-8721,exon:9006-9085	LAMC1
novel_circ_0017916	GL019091	45520	79388	-	208	exon:45521-45624,exon:79285-79388	HSF2BP
novel_circ_0017918	GL019091	59188	79388	-	505	exon:59189-59306,exon:69101-69233,exon:69993-70142,exon:79285-79388	HSF2BP
novel_circ_0017920	GL019091	69100	79388	-	387	exon:69101-69233,exon:69993-70142,exon:79285-79388	HSF2BP
novel_circ_0016663	GL018787	146762	147475	-	713	exon:146763-147475	CREBBP
novel_circ_0016669	GL018787	79763	80649	-	314	exon:79764-79952	CREBBP
novel_circ_0016673	GL018787	885675	889471	+	355	exon:885676-885794,exon:888733-888821,exon:889325-889471	MGRN1
novel_circ_0016674	GL018787	885675	892292	+	237	exon:885676-885794,exon:892175-892292	MGRN1
novel_circ_0016680	GL018787	943152	946035	-	493	exon:943153-943274,exon:943442-943640,exon:945864-946035	ANKS3
novel_circ_0016681	GL018787	94379	111496	-	532	exon:111320-111496,exon:94380-94493,exon:95706-95946	CREBBP
novel_circ_0016682	GL018787	94379	95946	-	355	exon:94380-94493,exon:95706-95946	CREBBP
novel_circ_0016654	GL018783	846611	848112	+	491	exon:846612-846756,exon:847157-847305,exon:847916-848112	F8
novel_circ_0016641	GL018782	575857	578536	+	320	exon:575858-575938,exon:576792-576859,exon:578366-578536	-
novel_circ_0016612	GL018780	355929	359154	-	425	intron:355930-356128,intron:356616-356687,intron:359001-359154	ZRANB1
novel_circ_0016615	GL018780	363638	382817	-	1039	exon:363639-363826	ZRANB1
novel_circ_0016616	GL018780	368813	382817	-	973	intron:368814-368935	ZRANB1
novel_circ_0016621	GL018780	503424	545514	+	359	exon:503425-503543,exon:513791-513843,exon:545328-545514	-
novel_circ_0016624	GL018780	532709	533557	+	363	intron:532710-532964,intron:533450-533557	-
novel_circ_0016625	GL018780	533449	545445	+	443	exon:533450-533557,exon:537484-537700,exon:545328-545445	-
novel_circ_0016626	GL018780	533449	545514	+	512	exon:533450-533557,exon:537484-537700,exon:545328-545514	-
novel_circ_0016631	GL018780	596638	605367	+	492	exon:596639-596902,exon:603210-603382,exon:605313-605367	FAM53B
novel_circ_0016632	GL018780	596638	618939	+	1028	exon:596639-596902	FAM53B
novel_circ_0016639	GL018780	808745	811065	+	469	exon:808746-808859,exon:810711-811065	OAT
novel_circ_0016703	GL018789	422294	426682	-	379	exon:422295-422403,exon:426310-426396,exon:426500-426682	-
novel_circ_0016704	GL018789	422294	426685	-	382	exon:422295-422403,exon:426310-426396,exon:426500-426685	-
novel_circ_0016705	GL018789	426309	426682	-	270	exon:426310-426396,exon:426500-426682	-
novel_circ_0016706	GL018789	426309	426685	-	273	exon:426310-426396,exon:426500-426685	-
novel_circ_0016709	GL018789	663451	666505	-	253	exon:663452-663564	HNRNPUL1
novel_circ_0016684	GL018788	147586	149956	-	307	exon:147587-147678,exon:148860-148992,exon:149875-149956	RABGEF1
novel_circ_0016686	GL018788	162632	174806	-	334	exon:162633-162799,exon:174640-174806	RABGEF1
novel_circ_0016687	GL018788	162632	177447	-	353	exon:162633-162799,exon:177262-177447	RABGEF1
novel_circ_0016688	GL018788	174639	177447	-	353	exon:174640-174806,exon:177262-177447	RABGEF1
novel_circ_0016696	GL018788	59053	78816	-	321	exon:59054-59197,exon:78640-78816	TMEM248
novel_circ_0016699	GL018788	73449	78816	-	614	exon:73450-73600,exon:75252-75537,exon:78640-78816	TMEM248
novel_circ_0016800	GL018798	169775	179904	-	246	exon:179759-179904	PPP3CC
novel_circ_0016801	GL018798	178378	179904	-	286	exon:178379-178518,exon:179759-179904	PPP3CC
novel_circ_0016802	GL018798	178378	192636	-	398	exon:178379-178518,exon:179759-179904,exon:192525-192636	PPP3CC
novel_circ_0016803	GL018798	215327	216953	-	323	exon:215328-215452,exon:216756-216953	PPP3CC
novel_circ_0016806	GL018798	649282	652883	-	304	exon:649283-649390,exon:649960-650048,exon:652777-652883	XPO7
novel_circ_0016807	GL018798	859488	859843	+	355	exon:859489-859843	-
novel_circ_0018146	GL019426	33062	34588	-	350	exon:33063-33258,exon:34435-34588	DIDO1
novel_circ_0015357	GL018718	2987260	2988139	+	289	exon:2987261-2987385,exon:2987824-2987899,exon:2988052-2988139	IFT52
novel_circ_0015361	GL018718	3712502	3716869	-	399	exon:3712503-3712593,exon:3714048-3714217,exon:3716732-3716869	SERINC3
novel_circ_0015366	GL018718	830493	834131	-	271	exon:830494-830653,exon:834021-834131	CHD6
novel_circ_0015367	GL018718	835747	837384	-	345	exon:835748-835927,exon:837220-837384	CHD6
novel_circ_0015368	GL018718	863358	873687	-	222	exon:873566-873687	CHD6
novel_circ_0015369	GL018718	868322	873687	-	266	exon:868323-868466,exon:873566-873687	CHD6
novel_circ_0015370	GL018718	873565	877621	-	344	exon:873566-873687,exon:877194-877328,exon:877535-877621	CHD6
novel_circ_0015371	GL018718	902086	903994	-	315	exon:902087-902253,exon:903847-903994	CHD6
novel_circ_0015373	GL018718	923909	932419	-	157	exon:932363-932419	CHD6
novel_circ_0015378	GL018719	2694996	2697251	+	286	exon:2694997-2695125,exon:2695200-2695291,exon:2697187-2697251	COG6
novel_circ_0015379	GL018719	2702403	2714181	+	342	exon:2702404-2702495,exon:2705820-2705937,exon:2714050-2714181	COG6
novel_circ_0015384	GL018719	596792	597118	+	326	intergenic_region:596793-597118	--
novel_circ_0012079	6	10833261	10842086	-	275	exon:10833262-10833352,exon:10841903-10842086	ABCC1
novel_circ_0012084	6	11154601	11159593	-	303	exon:11154602-11154750,exon:11159440-11159593	NDE1
novel_circ_0012085	6	11154601	11162641	-	425	exon:11154602-11154750,exon:11159440-11159593,exon:11162520-11162641	NDE1
novel_circ_0012087	6	11199618	11207563	+	358	intron:11199619-11199699,intron:11207112-11207254,intron:11207430-11207563	MARF1
novel_circ_0012088	6	11208974	11210078	+	431	exon:11208975-11209177,exon:11209851-11210078	MARF1
novel_circ_0012089	6	11493277	11496520	+	341	exon:11493278-11493351,exon:11493839-11493904,exon:11495272-11495391,exon:11496440-11496520	PDXDC1
novel_circ_0012092	6	11500155	11501967	+	337	exon:11500156-11500302,exon:11501778-11501967	PDXDC1
novel_circ_0012093	6	11500155	11507665	+	485	exon:11500156-11500302,exon:11501778-11501967,exon:11506484-11506552,exon:11507587-11507665	PDXDC1
novel_circ_0012095	6	11516459	11523987	+	241	exon:11516460-11516585,exon:11519652-11519702,exon:11523924-11523987	PDXDC1
novel_circ_0012098	6	11572739	11575218	-	232	exon:11572740-11572878,exon:11575126-11575218	-
novel_circ_0012105	6	11756974	11766162	+	346	exon:11756975-11757077,exon:11765521-11765625,exon:11766025-11766162	REXO5
novel_circ_0012106	6	12061262	12062055	+	308	exon:12061263-12061431,exon:12061917-12062055	TMEM159
novel_circ_0012110	6	12865342	12869813	+	507	exon:12865343-12865441,exon:12866640-12866746,exon:12868955-12869080,exon:12869398-12869506,exon:12869748-12869813	VWA3A
novel_circ_0012111	6	12868954	12869813	+	301	exon:12868955-12869080,exon:12869398-12869506,exon:12869748-12869813	VWA3A
novel_circ_0012112	6	12872868	12873848	+	417	exon:12872869-12872994,exon:12873330-12873380,exon:12873488-12873623,exon:12873745-12873848	VWA3A
novel_circ_0012113	6	12952402	12952724	+	322	exon:12952403-12952724	EEF2K
novel_circ_0012115	6	12982126	12983052	+	330	exon:12982127-12982254,exon:12982851-12983052	EEF2K
novel_circ_0012118	6	13023982	13029165	+	364	exon:13023983-13024060,exon:13024734-13024849,exon:13027545-13027594,exon:13029046-13029165	POLR3E
novel_circ_0012120	6	13280718	13294879	+	586	exon:13280719-13280909,exon:13287909-13288118,exon:13294695-13294879	METTL9
novel_circ_0012123	6	13912858	13916003	-	415	exon:13912859-13912988,exon:13913875-13913952,exon:13915271-13915365,exon:13915892-13916003	--
novel_circ_0012124	6	13929866	13934919	-	508	exon:13929867-13930011,exon:13932243-13932378,exon:13933485-13933573,exon:13934782-13934919	--
novel_circ_0012130	6	14203886	14204963	-	283	exon:14203887-14204041,exon:14204836-14204963	COG7
novel_circ_0012140	6	17636461	17637525	-	566	exon:17636462-17636736,exon:17637235-17637525	GTF3C1
novel_circ_0012145	6	18263110	18263713	+	332	exon:18263111-18263205,exon:18263477-18263713	MVP
novel_circ_0012146	6	18383259	18383719	+	368	intron:18383260-18383545,intron:18383638-18383719	TAOK2
novel_circ_0012153	6	18968996	18972748	+	295	exon:18968997-18969077,exon:18969389-18969450,exon:18970836-18970860,exon:18972622-18972748	XPO6
novel_circ_0012154	6	18968996	18979851	+	253	exon:18968997-18969077,exon:18969389-18969450,exon:18979742-18979851	XPO6
novel_circ_0012162	6	27233475	27235813	-	479	exon:27233476-27233508,exon:27234165-27234290,exon:27234888-27235053,exon:27235660-27235813	AGFG2
novel_circ_0012168	6	2813563	2814935	-	411	exon:2813564-2813698,exon:2814469-2814599,exon:2814791-2814935	USP7
novel_circ_0012170	6	2821987	2823778	-	303	exon:2821988-2822078,exon:2822173-2822253,exon:2823648-2823778	USP7
novel_circ_0012172	6	2824642	2826913	-	337	exon:2824643-2824751,exon:2825807-2825895,exon:2826775-2826913	USP7
novel_circ_0012173	6	3000300	3000576	+	276	exon:3000301-3000576	C16orf72
novel_circ_0012174	6	4305630	4306702	-	319	exon:4305631-4305721,exon:4306182-4306270,exon:4306564-4306702	EMP2
novel_circ_0012181	6	5160837	5177684	-	322	exon:5160838-5160931,exon:5172991-5173120,exon:5177587-5177684	TXNDC11
novel_circ_0012182	6	5160837	5181628	-	539	exon:5160838-5160931,exon:5172991-5173120,exon:5177587-5177684,exon:5181412-5181628	TXNDC11
novel_circ_0012183	6	5160837	5181654	-	195	intron:5160838-5160931	TXNDC11
novel_circ_0012184	6	5172990	5181628	-	445	exon:5172991-5173120,exon:5177587-5177684,exon:5181412-5181628	TXNDC11
novel_circ_0012185	6	5177586	5181628	-	440	exon:5177587-5177684,exon:5181179-5181303,exon:5181412-5181628	TXNDC11
novel_circ_0012186	6	5193167	5194894	-	298	exon:5193168-5193331,exon:5194761-5194894	ZC3H7A
novel_circ_0012188	6	5203205	5203868	-	663	exon:5203206-5203868	ZC3H7A
novel_circ_0012191	6	5209099	5217852	-	298	exon:5217655-5217852	ZC3H7A
novel_circ_0012192	6	5216182	5217852	-	477	exon:5216183-5216221,exon:5216312-5216392,exon:5216595-5216753,exon:5217655-5217852	ZC3H7A
novel_circ_0012197	6	5291413	5298338	-	436	exon:5291414-5291587,exon:5294878-5294958,exon:5298158-5298338	GSPT1
novel_circ_0012202	6	7205262	7271559	+	443	exon:7205263-7205324,exon:7240488-7240652,exon:7271344-7271559	MRTFB
novel_circ_0012204	6	7240487	7271559	+	381	intron:7240488-7240652,intron:7271344-7271559	MRTFB
novel_circ_0012207	6	7334674	7339985	+	255	exon:7334675-7334750,exon:7339807-7339985	MRTFB
novel_circ_0012209	6	7596922	7630722	-	399	exon:7596923-7596997,exon:7600481-7600567,exon:7602484-7602539,exon:7629940-7630009,exon:7630612-7630722	PARN
novel_circ_0012220	6	7689673	7691254	+	377	exon:7689674-7689847,exon:7691052-7691254	BFAR
novel_circ_0012225	6	7976345	7978563	-	234	exon:7976346-7976425,exon:7978410-7978563	ACSM5
novel_circ_0012227	6	8620541	8636182	-	314	exon:8620542-8620626,exon:8626144-8626272,exon:8636083-8636182	--
novel_circ_0012230	6	9138946	9143441	+	378	intergenic_region:9138947-9139004,intergenic_region:9142599-9142762,intergenic_region:9143286-9143441	--
novel_circ_0012231	6	9142598	9143441	+	320	exon:9142599-9142762,exon:9143286-9143441	SMG1
novel_circ_0012232	6	9142598	9146583	+	237	exon:9146447-9146583	SMG1
novel_circ_0012235	6	9153238	9165837	+	469	exon:9153239-9153364,exon:9154061-9154133	SMG1
novel_circ_0012239	6	9182293	9183117	+	534	exon:9182294-9182542,exon:9182833-9183117	SMG1
novel_circ_0012241	6	9196273	9197107	+	477	exon:9196274-9196520,exon:9196878-9197107	SMG1
novel_circ_0012242	6	9230866	9231591	+	254	exon:9230867-9231000,exon:9231472-9231591	ARL6IP1
novel_circ_0012243	6	9762330	9762841	-	511	exon:9762331-9762841	XYLT1
novel_circ_0015302	GL018714	1908361	1909045	-	288	exon:1908362-1908505,exon:1908902-1909045	LRIG3
novel_circ_0015303	GL018714	1908361	1911507	-	420	exon:1908362-1908505,exon:1908902-1909045,exon:1911376-1911507	LRIG3
novel_circ_0015304	GL018714	1909702	1911507	-	420	exon:1909703-1909846,exon:1910705-1910848,exon:1911376-1911507	LRIG3
novel_circ_0015307	GL018714	228952	231831	-	418	exon:228953-229025,exon:230353-230572,exon:231707-231831	NEMP1
novel_circ_0015310	GL018714	2716100	2726581	+	377	intron:2716101-2716230,intron:2726335-2726581	SLC16A7
novel_circ_0015315	GL018714	885630	886753	+	252	exon:885631-885759,exon:886631-886753	TSFM
novel_circ_0015317	GL018715	1019096	1020645	-	430	exon:1019097-1019269,exon:1020389-1020645	CDYL
novel_circ_0015319	GL018715	2529420	2532039	-	321	exon:2529421-2529574,exon:2531873-2532039	BPHL
novel_circ_0015320	GL018715	2573369	2576407	-	379	exon:2573370-2573519,exon:2576179-2576407	RIPK1
novel_circ_0015326	GL018715	2712942	2714972	+	299	exon:2712943-2713085,exon:2714817-2714972	SERPINB9
novel_circ_0015329	GL018715	654948	655585	-	637	exon:654949-655585	FARS2
novel_circ_0015333	GL018716	3739203	3769919	+	457	exon:3739204-3739399,exon:3759784-3759867,exon:3763581-3763667,exon:3769830-3769919	CCSER2
novel_circ_0015336	GL018717	1739228	1739825	+	417	exon:1739229-1739544,exon:1739725-1739825	-
novel_circ_0015339	GL018717	190073	190834	-	170	exon:190765-190834	-
novel_circ_0015340	GL018717	269916	270405	+	381	exon:269917-270131,exon:270240-270405	ATL3
novel_circ_0015345	GL018717	2887380	2895034	-	426	exon:2887381-2887506,exon:2894649-2894750,exon:2894837-2895034	FADS2
novel_circ_0015350	GL018717	3020148	3020900	+	246	exon:3020149-3020258,exon:3020765-3020900	TMEM258
novel_circ_0015351	GL018717	3323909	3324321	-	334	exon:3323910-3324019,exon:3324098-3324321	-
novel_circ_0015354	GL018717	3411412	3412882	-	372	exon:3411413-3411594,exon:3412693-3412882	TKFC
novel_circ_0015355	GL018717	3442578	3447030	+	266	exon:3442579-3442673,exon:3446860-3447030	DDB1
novel_circ_0015356	GL018717	510324	512351	-	448	exon:510325-510448,exon:511923-512091,exon:512197-512351	-
novel_circ_0015233	GL018710	1121645	1122785	+	238	exon:1121646-1121784,exon:1122687-1122785	ANKMY2
novel_circ_0015234	GL018710	1136265	1136638	+	373	intron:1136266-1136638	ANKMY2
novel_circ_0015235	GL018710	1317103	1339875	+	427	exon:1317104-1317380,exon:1339726-1339875	CRPPA
novel_circ_0015241	GL018710	2414363	2423610	+	465	exon:2414364-2414430,exon:2417663-2417728,exon:2417817-2417896,exon:2420689-2420823,exon:2423494-2423610	AGMO
novel_circ_0015242	GL018710	2414363	2439030	+	609	exon:2414364-2414430,exon:2417663-2417728,exon:2417817-2417896,exon:2419203-2419240,exon:2420689-2420823,exon:2423494-2423610	AGMO
novel_circ_0015245	GL018710	954555	956868	-	477	exon:954556-954669,exon:955290-955403,exon:956041-956121,exon:956701-956868	BZW2
novel_circ_0015249	GL018711	1866021	1870788	+	428	exon:1866022-1866123,exon:1866351-1866460,exon:1868458-1868552,exon:1870668-1870788	DEK
novel_circ_0015254	GL018711	1911764	1912618	-	243	exon:1911765-1911890,exon:1912502-1912618	KDM1B
novel_circ_0015258	GL018711	1922413	1923746	-	310	exon:1922414-1922585,exon:1923609-1923746	KDM1B
novel_circ_0015263	GL018711	1948108	1952612	-	330	exon:1948109-1948220,exon:1951952-1952041,exon:1952485-1952612	KDM1B
novel_circ_0015269	GL018711	2330225	2336239	+	352	exon:2330226-2330325,exon:2331996-2332122	KIF13A
novel_circ_0015270	GL018711	2396987	2406022	+	338	intron:2396988-2397210,intron:2405908-2406022	NUP153
novel_circ_0015271	GL018711	2409286	2410022	+	518	exon:2409287-2409535,exon:2409677-2409816,exon:2409894-2410022	NUP153
novel_circ_0015272	GL018711	2415478	2418627	+	360	exon:2415479-2415595,exon:2415700-2415741,exon:2415831-2415884,exon:2418481-2418627	NUP153
novel_circ_0015273	GL018711	2418480	2422118	+	330	exon:2418481-2418627,exon:2421715-2421767,exon:2421989-2422118	NUP153
novel_circ_0015287	GL018711	3531390	3539828	+	263	intron:3531391-3531506,intron:3539682-3539828	ATXN1
novel_circ_0015297	GL018712	309941	310318	+	377	intergenic_region:309942-310318	--
novel_circ_0015298	GL018713	433269	454714	-	456	intron:433270-433428,intron:438921-439011,intron:451009-451098,intron:454599-454714	AGPAT5
novel_circ_0015301	GL018713	750739	755633	-	190	exon:755544-755633	MCPH1
novel_circ_0018118	GL019346	29890	30203	+	313	exon:29891-30203	TNPO2
novel_circ_0018145	GL019422	4380	6607	-	361	exon:4381-4495	-
novel_circ_0017104	GL018827	575311	576708	+	421	exon:575312-575463,exon:575865-576013,exon:576589-576708	HCCS
novel_circ_0017105	GL018827	575864	577014	+	360	exon:575865-576013,exon:576589-576712,exon:576928-577014	HCCS
novel_circ_0017106	GL018827	575864	577514	+	344	exon:575865-576013,exon:577320-577514	HCCS
novel_circ_0017760	GL019002	260558	263134	+	301	exon:260559-260669,exon:261420-261521,exon:263047-263134	SAMM50
novel_circ_0017771	GL019007	48617	68689	-	328	exon:48618-48792	VAPB
novel_circ_0017764	GL019004	134671	151279	+	359	exon:134672-134845,exon:151095-151279	ABL1
novel_circ_0017366	GL018882	251699	268331	+	288	exon:251700-251809,exon:268154-268331	-
novel_circ_0017369	GL018884	435	1327	+	176	intergenic_region:436-510	--
novel_circ_0017371	GL018884	47464	48433	+	235	exon:47465-47533,exon:48268-48433	PPFIA1
novel_circ_0017374	GL018884	68573	75558	+	241	exon:68574-68703,exon:75448-75558	CTTN
novel_circ_0017378	GL018887	547144	547485	+	341	exon:547145-547485	-
novel_circ_0017380	GL018888	119836	123902	-	386	intergenic_region:119837-119929,intergenic_region:120178-120392,intergenic_region:123825-123902	--
novel_circ_0017381	GL018888	437255	439882	+	471	intergenic_region:437256-437375,intergenic_region:439438-439695,intergenic_region:439790-439882	--
novel_circ_0017382	GL018888	437255	440608	+	573	intergenic_region:437256-437375,intergenic_region:439438-439564,intergenic_region:439790-439882,intergenic_region:440376-440608	--
novel_circ_0007478	1	1020356	1041049	+	246	exon:1020357-1020432,exon:1040880-1041049	PTBP3
novel_circ_0007482	1	102557227	102562780	+	450	exon:102557228-102557376,exon:102557650-102557726,exon:102559124-102559251,exon:102562685-102562780	USP28
novel_circ_0007487	1	104172060	104172599	-	328	exon:104172061-104172176,exon:104172388-104172599	BCO2
novel_circ_0007490	1	104229488	104231208	+	269	exon:104229489-104229623,exon:104231075-104231208	IL18
novel_circ_0007491	1	104296999	104299937	-	431	exon:104297000-104297149,exon:104298432-104298611,exon:104299837-104299937	NKAPD1
novel_circ_0007495	1	104499232	104516909	+	379	exon:104499233-104499368,exon:104502353-104502440,exon:104516755-104516909	PPP2R1B
novel_circ_0007497	1	104668900	104672704	-	278	exon:104668901-104669053,exon:104672580-104672704	SIK2
novel_circ_0007500	1	104774057	104776990	-	285	exon:104774058-104774121,exon:104774449-104774552,exon:104776874-104776990	SIK2
novel_circ_0007507	1	105876155	105887390	+	368	exon:105876156-105876344,exon:105887212-105887390	ARHGAP20
novel_circ_0007509	1	106256119	106266445	+	361	exon:106265588-106265684,exon:106266282-106266445	RDX
novel_circ_0007511	1	106282075	106284328	+	254	exon:106282076-106282236,exon:106284236-106284328	RDX
novel_circ_0007512	1	106343757	106364974	-	245	exon:106364830-106364974	ZC3H12C
novel_circ_0007513	1	106364219	106364974	-	755	exon:106364220-106364974	ZC3H12C
novel_circ_0007520	1	107869987	107878505	-	643	exon:107869988-107870453,exon:107875016-107875104,exon:107878418-107878505	DDX10
novel_circ_0007521	1	107869987	107886502	-	379	exon:107875016-107875104,exon:107878418-107878505,exon:107886401-107886502	DDX10
novel_circ_0007523	1	107919135	107922015	-	470	exon:107919136-107919325,exon:107920691-107920811,exon:107921857-107922015	DDX10
novel_circ_0007524	1	107920690	107922015	-	280	exon:107920691-107920811,exon:107921857-107922015	DDX10
novel_circ_0007528	1	108221705	108231317	-	368	exon:108221706-108221820,exon:108229418-108229504,exon:108231152-108231317	ATM
novel_circ_0007532	1	108249176	108258006	-	481	exon:108249177-108249394,exon:108250086-108250199	ATM
novel_circ_0007536	1	108266822	108272400	-	422	exon:108266823-108266978,exon:108267722-108267809,exon:108272223-108272400	ATM
novel_circ_0007538	1	108292695	108303941	-	374	exon:108292696-108292895,exon:108303768-108303941	ATM
novel_circ_0007540	1	108352596	108359827	-	267	exon:108352597-108352761,exon:108359726-108359827	ATM
novel_circ_0007541	1	108358150	108359827	-	361	exon:108358151-108358296,exon:108359515-108359627,exon:108359726-108359827	ATM
novel_circ_0007544	1	108394382	108396253	+	291	intron:108394383-108394508,intron:108396089-108396253	NPAT
novel_circ_0007545	1	108394411	108396253	+	262	exon:108394412-108394508,exon:108396089-108396253	NPAT
novel_circ_0007548	1	108424745	108428731	-	433	exon:108424746-108424903,exon:108426583-108426647,exon:108427688-108427801,exon:108428636-108428731	ACAT1
novel_circ_0007556	1	108541197	108547354	-	546	exon:108541198-108541278,exon:108541357-108541502,exon:108543336-108543477,exon:108547178-108547354	CUL5
novel_circ_0007560	1	109011481	109016793	+	413	exon:109011482-109011637,exon:109016537-109016793	CWF19L2
novel_circ_0007563	1	109130178	109133442	+	320	exon:109130179-109130275,exon:109131096-109131225,exon:109133350-109133442	CWF19L2
novel_circ_0007564	1	109130178	109165182	+	445	exon:109130179-109130275,exon:109133350-109133442,exon:109162618-109162734,exon:109165045-109165182	CWF19L2
novel_circ_0007567	1	109196474	109201878	+	330	exon:109196475-109196687,exon:109201762-109201878	CWF19L2
novel_circ_0007568	1	109196474	109215791	+	369	exon:109196475-109196687	CWF19L2
novel_circ_0007569	1	109201761	109215791	+	273	exon:109201762-109201878,exon:109215636-109215791	CWF19L2
novel_circ_0007570	1	112548726	112553059	+	386	exon:112548727-112548931,exon:112552879-112553059	PDGFD
novel_circ_0007571	1	112548726	112625014	+	420	exon:112548727-112548931,exon:112624800-112625014	PDGFD
novel_circ_0007572	1	112548744	112553059	+	368	exon:112548745-112548931,exon:112552879-112553059	PDGFD
novel_circ_0007573	1	112548744	112599055	+	386	exon:112548745-112548931,exon:112598857-112599055	PDGFD
novel_circ_0007577	1	113208795	113224402	-	332	exon:113218001-113218076,exon:113224247-113224402	DYNC2H1
novel_circ_0007578	1	113208795	113240029	-	261	exon:113239869-113240029	DYNC2H1
novel_circ_0007585	1	113301043	113304415	-	379	exon:113301044-113301153,exon:113302138-113302279,exon:113304289-113304415	DYNC2H1
novel_circ_0007588	1	113407465	113412040	-	450	exon:113407466-113407671,exon:113411170-113411297,exon:113411925-113412040	DYNC2H1
novel_circ_0007589	1	11412015	11413889	-	354	exon:11412016-11412156	RNF20
novel_circ_0007593	1	114554318	114569446	-	395	exon:114554319-114554449,exon:114566690-114566737,exon:114567238-114567259,exon:114569253-114569446	YAP1
novel_circ_0007594	1	114566689	114569446	-	264	exon:114566690-114566737,exon:114567238-114567259,exon:114569253-114569446	YAP1
novel_circ_0007599	1	115774576	115800401	-	337	exon:115774577-115774706,exon:115777547-115777651,exon:115800300-115800401	ARHGAP42
novel_circ_0007610	1	121696491	121697911	+	412	exon:121696492-121696728,exon:121697737-121697911	SESN3
novel_circ_0007611	1	121906893	121908586	+	310	exon:121906894-121907006,exon:121907395-121907483,exon:121908479-121908586	CWC15
novel_circ_0007612	1	122036238	122046431	-	392	exon:122046140-122046431	AMOTL1
novel_circ_0007619	1	122432674	122434929	+	298	intron:122432675-122432894,intron:122434852-122434929	MRE11
novel_circ_0007622	1	123137369	123140233	-	311	exon:123140023-123140233	-
novel_circ_0007623	1	123140022	123143564	-	378	exon:123140023-123140233,exon:123143398-123143564	-
novel_circ_0007626	1	123197792	123199624	-	315	exon:123197793-123197964,exon:123199482-123199624	CEP295
novel_circ_0007628	1	123211585	123212386	-	319	exon:123211586-123211729,exon:123212212-123212386	CEP295
novel_circ_0007631	1	123404809	123426529	+	334	intergenic_region:123404810-123404885,intergenic_region:123426272-123426529	--
novel_circ_0007638	1	127130807	127147336	-	328	exon:127142049-127142174,exon:127147235-127147336	FOLH1
novel_circ_0007641	1	127141077	127155592	-	374	intron:127141078-127141264	FOLH1
novel_circ_0007642	1	12728217	12728668	-	451	exon:12728218-12728668	MSANTD3-TMEFF1
novel_circ_0007643	1	127382643	127410468	+	277	exon:127382644-127382754,exon:127384673-127384757,exon:127410388-127410468	NOX4
novel_circ_0007648	1	12874287	12898788	+	421	exon:12874288-12874526,exon:12898607-12898788	TEX10
novel_circ_0007656	1	129418240	129426579	-	309	exon:129418241-129418317,exon:129419097-129419160,exon:129426412-129426579	TMEM135
novel_circ_0007660	1	129574866	129575643	-	166	intron:129575578-129575643	TMEM135
novel_circ_0007667	1	12964366	12974365	-	411	exon:12964367-12964596,exon:12974185-12974365	INVS
novel_circ_0007669	1	129663349	129677788	-	673	exon:129663350-129663383,exon:129670515-129670703,exon:129671809-129671868,exon:129674271-129674363,exon:129674653-129674721,exon:129675387-129675486,exon:129677661-129677788	TMEM135
novel_circ_0007672	1	129663349	129680581	-	452	intron:129663350-129663383,intron:129674271-129674363,intron:129677661-129677788,intron:129680385-129680581	TMEM135
novel_circ_0007673	1	129674270	129677788	-	363	exon:129674271-129674363,exon:129674653-129674721,exon:129675414-129675486,exon:129677661-129677788	TMEM135
novel_circ_0007674	1	129674270	129680581	-	290	intron:129674271-129674363,intron:129680385-129680581	TMEM135
novel_circ_0007679	1	130432716	130442475	-	414	exon:130432717-130432822,exon:130435106-130435239,exon:130437796-130437887,exon:130442394-130442475	EED
novel_circ_0007680	1	130432716	130449550	-	433	exon:130432717-130432822,exon:130437796-130437887,exon:130442394-130442475	EED
novel_circ_0007681	1	130437795	130447512	-	377	exon:130437796-130437887,exon:130443459-130443584,exon:130444627-130444692,exon:130447420-130447512	EED
novel_circ_0007682	1	130442393	130447512	-	367	exon:130442394-130442475,exon:130443459-130443584,exon:130444627-130444692,exon:130447420-130447512	EED
novel_circ_0007687	1	130734596	130763917	+	323	exon:130734597-130734739,exon:130738474-130738549,exon:130763814-130763917	PICALM
novel_circ_0007692	1	130776683	130786351	+	536	exon:130776684-130776791,exon:130779021-130779152,exon:130779247-130779277,exon:130779438-130779537,exon:130783588-130783647,exon:130786247-130786351	PICALM
novel_circ_0007695	1	130981670	130993338	+	236	exon:130993203-130993338	SYTL2
novel_circ_0007696	1	131039887	131050872	+	350	exon:131039888-131040058,exon:131046719-131046797,exon:131050773-131050872	SYTL2
novel_circ_0007699	1	13137468	13169895	+	291	exon:13137469-13137584,exon:13165633-13165690,exon:13169779-13169895	ERP44
novel_circ_0007709	1	133547900	133559779	-	321	exon:133547901-133548045,exon:133559604-133559779	ANKRD42
novel_circ_0007710	1	133547900	133572926	-	271	exon:133547901-133548045,exon:133572801-133572926	ANKRD42
novel_circ_0007715	1	133591426	133598845	-	272	exon:133591427-133591534,exon:133598682-133598845	ANKRD42
novel_circ_0007719	1	133908635	133927703	+	290	exon:133908636-133908737,exon:133927516-133927703	PRCP
novel_circ_0007722	1	133926282	133937891	+	556	exon:133926283-133926447,exon:133927516-133927703,exon:133936984-133937100,exon:133937806-133937891	PRCP
novel_circ_0007724	1	133936983	133937891	+	186	exon:133937806-133937891	PRCP
novel_circ_0007731	1	138791441	138794042	+	326	exon:138791442-138791627,exon:138792360-138792410,exon:138793954-138794042	INTS4
novel_circ_0007732	1	138791441	138800710	+	484	exon:138791442-138791627,exon:138792360-138792410,exon:138799021-138799092	INTS4
novel_circ_0007734	1	138799020	138800710	+	247	exon:138799021-138799092,exon:138800536-138800710	INTS4
novel_circ_0007735	1	138809647	138809853	+	206	exon:138809648-138809853	INTS4
novel_circ_0007736	1	138809647	138819134	+	349	exon:138809648-138809853,exon:138818992-138819134	INTS4
novel_circ_0007743	1	139025517	139034218	+	350	exon:139025518-139025622,exon:139027674-139027753,exon:139033138-139033192,exon:139034109-139034218	RSF1
novel_circ_0007744	1	139025517	139044062	+	308	exon:139043855-139044062	RSF1
novel_circ_0007746	1	139027673	139034218	+	245	exon:139027674-139027753,exon:139033138-139033192,exon:139034109-139034218	RSF1
novel_circ_0007749	1	139047845	139050379	+	410	exon:139047846-139048066,exon:139050191-139050379	RSF1
novel_circ_0007753	1	139823962	139824740	-	778	exon:139823963-139824740	CAPN5
novel_circ_0007754	1	139963134	139968425	-	304	exon:139963135-139963170,exon:139968158-139968425	ACER3
novel_circ_0007755	1	140342782	140347133	-	311	exon:140342783-140342956,exon:140346997-140347133	EMSY
novel_circ_0007756	1	140365861	140389396	-	515	exon:140365862-140366116	EMSY
novel_circ_0007757	1	140377596	140389396	-	537	exon:140377597-140377873	EMSY
novel_circ_0007759	1	140389136	140389396	-	260	exon:140389137-140389396	EMSY
novel_circ_0007761	1	140775815	140788802	-	339	exon:140775816-140775981,exon:140785559-140785646,exon:140788718-140788802	DGAT2
novel_circ_0007763	1	140783960	140806268	-	361	exon:140783961-140784021,exon:140785559-140785646,exon:140788718-140788802,exon:140806142-140806268	DGAT2
novel_circ_0007765	1	14087412	14096441	-	399	exon:14087413-14087580,exon:14096211-14096441	TGFBR1
novel_circ_0007766	1	14087412	14107683	-	346	exon:14107438-14107683	TGFBR1
novel_circ_0007768	1	141307905	141309222	-	494	intergenic_region:141307906-141308014,intergenic_region:141308451-141308647	--
novel_circ_0007772	1	141833766	141862094	-	660	exon:141833767-141833885,exon:141840601-141840747,exon:141843411-141843529,exon:141843927-141844092,exon:141852954-141852988,exon:141862021-141862094	RNF169
novel_circ_0007773	1	141840600	141862094	-	375	exon:141840601-141840747,exon:141843411-141843529,exon:141852954-141852988,exon:141862021-141862094	RNF169
novel_circ_0007778	1	142232146	142239140	+	378	exon:142234110-142234193,exon:142238947-142239140	PGM2L1
novel_circ_0007779	1	142232146	142244582	+	638	exon:142232147-142232231,exon:142234110-142234193,exon:142243158-142243347,exon:142243650-142243747,exon:142244402-142244582	PGM2L1
novel_circ_0007780	1	142243157	142244582	+	371	exon:142243158-142243347,exon:142244402-142244582	PGM2L1
novel_circ_0007784	1	142379449	142380152	-	703	exon:142379450-142380152	-
novel_circ_0007794	1	143449275	143479965	+	351	exon:143449276-143449352,exon:143464577-143464721,exon:143479837-143479965	FCHSD2
novel_circ_0007796	1	143474421	143479965	+	318	exon:143474422-143474555,exon:143478981-143479035,exon:143479837-143479965	FCHSD2
novel_circ_0007801	1	144613761	144614357	-	596	intron:144613762-144614357	NUP98
novel_circ_0007803	1	144654966	144657360	-	435	exon:144654967-144655105	NUP98
novel_circ_0007804	1	144654966	144667940	-	273	exon:144654967-144655105,exon:144667807-144667940	NUP98
novel_circ_0007807	1	144660143	144667940	-	439	exon:144660144-144660260,exon:144665138-144665325,exon:144667807-144667940	NUP98
novel_circ_0007808	1	144660143	144675126	-	580	exon:144660144-144660260,exon:144665138-144665325,exon:144667807-144667940,exon:144674986-144675126	NUP98
novel_circ_0007811	1	144665137	144675126	-	463	exon:144665138-144665325,exon:144667807-144667940,exon:144674986-144675126	NUP98
novel_circ_0007812	1	144667806	144675126	-	275	exon:144667807-144667940,exon:144674986-144675126	NUP98
novel_circ_0007814	1	144703490	144710510	-	409	exon:144705081-144705141,exon:144706771-144706878,exon:144710371-144710510	NUP98
novel_circ_0007815	1	144710370	144713513	-	306	exon:144712375-144712476,exon:144713410-144713513	NUP98
novel_circ_0007816	1	144712105	144713513	-	383	exon:144712106-144712282,exon:144712375-144712476	NUP98
novel_circ_0007819	1	144984935	144988806	+	356	exon:144984936-144985113,exon:144988629-144988806	STIM1
novel_circ_0007823	1	147303	152317	+	309	exon:147304-147446,exon:148609-148666,exon:152210-152317	-
novel_circ_0007824	1	149139821	149157070	+	442	exon:149139822-149139908,exon:149144662-149144775,exon:149150885-149150993,exon:149156939-149157070	PPFIBP2
novel_circ_0007830	1	15021630	15026261	-	399	exon:15021631-15021874,exon:15026107-15026261	-
novel_circ_0007835	1	150726089	150731096	-	201	exon:150726090-150726198,exon:150731005-150731096	TMEM9B
novel_circ_0007836	1	150798315	150799229	-	330	exon:150798316-150798477,exon:150799062-150799229	SCUBE2
novel_circ_0007839	1	150896262	150907230	-	314	exon:150906589-150906717,exon:150907146-150907230	DENND5A
novel_circ_0007842	1	150906588	150914759	-	452	exon:150906589-150906717,exon:150907146-150907230,exon:150910559-150910643,exon:150914607-150914759	DENND5A
novel_circ_0007843	1	150906588	150925130	-	365	exon:150906589-150906717,exon:150907146-150907230	DENND5A
novel_circ_0007844	1	150920334	150925130	-	377	exon:150920335-150920466,exon:150923567-150923660,exon:150924980-150925130	DENND5A
novel_circ_0007849	1	151267251	151269137	+	294	exon:151268788-151268864,exon:151269021-151269137	-
novel_circ_0007851	1	151276049	151279355	+	226	exon:151279230-151279355	-
novel_circ_0007854	1	151308204	151313213	+	469	exon:151308205-151308377,exon:151310189-151310307,exon:151310633-151310725,exon:151313130-151313213	ZNF143
novel_circ_0007855	1	151310188	151313213	+	369	exon:151310189-151310307,exon:151310633-151310725,exon:151312966-151313038,exon:151313130-151313213	ZNF143
novel_circ_0007856	1	151310188	151314189	+	380	exon:151310189-151310307,exon:151310633-151310725,exon:151313130-151313213,exon:151314106-151314189	ZNF143
novel_circ_0007858	1	151314108	151315858	+	278	exon:151314109-151314189,exon:151315662-151315858	ZNF143
novel_circ_0007861	1	151317058	151324469	+	451	exon:151317059-151317133,exon:151319054-151319173,exon:151322177-151322252	ZNF143
novel_circ_0007864	1	151395209	151395618	+	317	exon:151395210-151395380,exon:151395473-151395618	WEE1
novel_circ_0007868	1	151802017	151818472	-	341	exon:151802018-151802116,exon:151816263-151816371,exon:151818340-151818472	SBF2
novel_circ_0007872	1	151840948	151844422	-	337	exon:151840949-151841054,exon:151842998-151843108,exon:151844303-151844422	SBF2
novel_circ_0007876	1	152274616	152279453	-	217	exon:152274617-152274724	RNF141
novel_circ_0007877	1	152274616	152285547	-	302	exon:152274617-152274724,exon:152285354-152285547	RNF141
novel_circ_0007881	1	153109136	153115781	-	497	exon:153109137-153109251,exon:153113859-153114056,exon:153115598-153115781	GALNT18
novel_circ_0007882	1	153113858	153115781	-	382	exon:153113859-153114056,exon:153115598-153115781	GALNT18
novel_circ_0007883	1	153167889	153180924	-	360	exon:153167890-153168056,exon:153180732-153180924	GALNT18
novel_circ_0007888	1	153647339	153650922	+	376	exon:153647340-153647485,exon:153647956-153648035,exon:153650773-153650922	USP47
novel_circ_0007889	1	153647339	153675416	+	358	exon:153647340-153647485,exon:153647956-153648035	USP47
novel_circ_0007891	1	153665693	153675416	+	228	exon:153665694-153665789,exon:153675285-153675416	USP47
novel_circ_0007894	1	15399592	15401624	-	301	exon:15399593-15399696,exon:15400361-15400454,exon:15401522-15401624	NCBP1
novel_circ_0007895	1	15420136	15421748	-	408	exon:15420137-15420352,exon:15420801-15420870,exon:15421627-15421748	NCBP1
novel_circ_0007897	1	15420136	15424919	-	373	exon:15420137-15420352,exon:15424763-15424919	NCBP1
novel_circ_0007899	1	154221695	154230273	+	326	exon:154221696-154221811,exon:154226295-154226353,exon:154228601-154228620,exon:154229659-154229720,exon:154230205-154230273	PARVA
novel_circ_0007902	1	15441316	15444364	+	336	exon:15441317-15441531,exon:15444244-15444364	TSTD2
novel_circ_0007905	1	154651258	154671662	+	435	exon:154651259-154651323,exon:154653774-154653836,exon:154668397-154668531,exon:154669694-154669740	TEAD1
novel_circ_0007907	1	155187219	155194673	-	421	exon:155187220-155187340,exon:155189137-155189239,exon:155194477-155194673	BTBD10
novel_circ_0007908	1	155187219	155215621	-	279	exon:155187220-155187340,exon:155215464-155215621	BTBD10
novel_circ_0007910	1	155189136	155215621	-	261	exon:155189137-155189239	BTBD10
novel_circ_0007914	1	15552871	15555651	-	664	exon:15552872-15553032	TDRD7
novel_circ_0007916	1	15558114	15569031	-	314	exon:15558115-15558225,exon:15568829-15569031	TDRD7
novel_circ_0007919	1	156020612	156034731	-	310	exon:156020613-156020731,exon:156033661-156033763,exon:156034644-156034731	RRAS2
novel_circ_0007920	1	156033381	156034731	-	647	exon:156033382-156033490,exon:156033661-156034110,exon:156034644-156034731	RRAS2
novel_circ_0007921	1	156203885	156205916	-	529	exon:156203886-156204065,exon:156204197-156204424,exon:156205796-156205916	COPB1
novel_circ_0007924	1	156255310	156256007	-	219	exon:156255311-156255440	PSMA1
novel_circ_0007925	1	156496993	156509907	+	440	exon:156496994-156497044,exon:156506031-156506279,exon:156509768-156509907	PDE3B
novel_circ_0007927	1	156509767	156532473	+	532	exon:156509768-156509907,exon:156522118-156522224,exon:156531621-156531831,exon:156532400-156532473	PDE3B
novel_circ_0007929	1	156531620	156532473	+	174	exon:156532400-156532473	PDE3B
novel_circ_0007931	1	156531620	156539621	+	535	exon:156531621-156531831,exon:156538577-156538762,exon:156539484-156539621	PDE3B
novel_circ_0007932	1	156531620	156540552	+	461	exon:156531621-156531831,exon:156539484-156539621,exon:156540441-156540552	PDE3B
novel_circ_0007933	1	156531620	156558107	+	411	exon:156531621-156531831	PDE3B
novel_circ_0007934	1	156538576	156540552	+	436	exon:156538577-156538762,exon:156539484-156539621,exon:156540441-156540552	PDE3B
novel_circ_0007935	1	156538576	156568300	+	314	exon:156538577-156538728	PDE3B
novel_circ_0007943	1	159316475	159317972	+	302	exon:159316476-159316635,exon:159317831-159317972	PRMT3
novel_circ_0007944	1	159316475	159323520	+	368	exon:159316476-159316635,exon:159317831-159317972,exon:159323455-159323520	PRMT3
novel_circ_0007945	1	159316475	159332997	+	430	exon:159317831-159317972,exon:159323455-159323520,exon:159332876-159332997	PRMT3
novel_circ_0007946	1	159316475	159346419	+	448	exon:159316476-159316635,exon:159323455-159323520,exon:159332876-159332997,exon:159346320-159346419	PRMT3
novel_circ_0007956	1	16145015	16148234	+	314	intergenic_region:16145016-16145139,intergenic_region:16148045-16148234	--
novel_circ_0007958	1	16181000	16182831	-	317	exon:16181001-16181114,exon:16182629-16182831	DCAF10
novel_circ_0007963	1	16251050	16254232	+	353	intron:16251051-16251200,intron:16254030-16254232	EXOSC3
novel_circ_0007965	1	1645712	1647766	-	253	exon:1647614-1647766	DNAJC25
novel_circ_0007971	1	16737116	16738336	-	297	exon:16737117-16737287,exon:16738211-16738336	-
novel_circ_0007974	1	16931636	16944699	-	690	intron:16931637-16931699	-
novel_circ_0007975	1	16944072	16944699	-	627	exon:16944073-16944699	-
novel_circ_0007976	1	16944072	16946845	-	701	intron:16944073-16944699,intron:16946772-16946845	-
novel_circ_0007980	1	170768494	170774487	-	350	exon:170768495-170768621,exon:170772695-170772783,exon:170774354-170774487	IMMP1L
novel_circ_0007988	1	172308379	172308702	+	323	exon:172308380-172308702	QSER1
novel_circ_0007989	1	172308379	172311987	+	541	exon:172308380-172308702,exon:172311770-172311987	QSER1
novel_circ_0007990	1	172308379	172322533	+	198	exon:172322436-172322533	QSER1
novel_circ_0007991	1	172309942	172311987	+	469	exon:172309943-172310059,exon:172310562-172310695,exon:172311770-172311987	QSER1
novel_circ_0007992	1	172309942	172322533	+	733	exon:172309943-172310059,exon:172310562-172310695,exon:172311770-172311987,exon:172320585-172320750,exon:172322436-172322533	QSER1
novel_circ_0007993	1	172320584	172322533	+	236	exon:172320585-172320722,exon:172322436-172322533	QSER1
novel_circ_0007995	1	172408754	172411498	+	342	exon:172408755-172408875,exon:172411278-172411498	TCP11L1
novel_circ_0007998	1	172657	175291	+	283	exon:172658-172754,exon:175106-175291	-
novel_circ_0007999	1	172675608	172676940	+	207	exon:172675609-172675728,exon:172676854-172676940	HIPK3
novel_circ_0008000	1	172675608	172677923	+	392	exon:172675609-172675728,exon:172676854-172676940,exon:172677739-172677923	HIPK3
novel_circ_0008001	1	172675608	172681276	+	404	exon:172675609-172675728,exon:172680602-172680761,exon:172681153-172681276	HIPK3
novel_circ_0008002	1	172677738	172681276	+	469	exon:172677739-172677923,exon:172680602-172680761,exon:172681153-172681276	HIPK3
novel_circ_0008003	1	173408241	173410903	+	386	intron:173408242-173408477,intron:173410647-173410709,intron:173410817-173410903	CAPRIN1
novel_circ_0008006	1	173416427	173416844	+	322	exon:173416428-173416666,exon:173416762-173416844	CAPRIN1
novel_circ_0008011	1	174228275	174261315	+	281	exon:174228276-174228356,exon:174240635-174240735,exon:174261217-174261315	PDHX
novel_circ_0008016	1	174249585	174261315	+	299	exon:174249586-174249785,exon:174261217-174261315	PDHX
novel_circ_0008024	1	175553912	175556647	-	266	exon:175553913-175554052,exon:175556522-175556647	COMMD9
novel_circ_0008026	1	175718612	175728679	+	219	exon:175718613-175718704,exon:175728553-175728679	PRR5L
novel_circ_0008035	1	1817813	1841241	+	502	exon:1817814-1817917,exon:1832034-1832164,exon:1836878-1836994	ECPAS
novel_circ_0008036	1	183036064	183037299	+	232	exon:183037168-183037299	TTC17
novel_circ_0008039	1	183054023	183054464	+	303	exon:183054024-183054101,exon:183054240-183054464	TTC17
novel_circ_0008040	1	183054023	183061975	+	265	exon:183054024-183054101,exon:183061789-183061975	TTC17
novel_circ_0008042	1	1832033	1836994	+	248	exon:1832034-1832164,exon:1836878-1836994	ECPAS
novel_circ_0008043	1	1832033	1841241	+	517	exon:1832034-1832164,exon:1836878-1836994,exon:1839497-1839615,exon:1841092-1841241	ECPAS
novel_circ_0008055	1	183907569	183912453	+	356	exon:183907570-183907713,exon:183910477-183910605,exon:183912371-183912453	EXT2
novel_circ_0008056	1	1846303	1850419	+	309	exon:1846304-1846472,exon:1850280-1850419	ECPAS
novel_circ_0008057	1	1846303	1856848	+	511	exon:1846304-1846472,exon:1850280-1850419,exon:1854229-1854310,exon:1856729-1856848	ECPAS
novel_circ_0008069	1	1854228	1868783	+	325	exon:1854229-1854310,exon:1856729-1856848,exon:1868661-1868783	ECPAS
novel_circ_0008073	1	185433379	185483660	-	609	intergenic_region:185433380-185433445,intergenic_region:185435465-185435497,intergenic_region:185446320-185446462,intergenic_region:185453614-185453725,intergenic_region:185455056-185455093,intergenic_region:185483444-185483660	--
novel_circ_0008077	1	185854697	185874311	-	362	exon:185854698-185854798,exon:185856277-185856357,exon:185874132-185874311	AMBRA1
novel_circ_0008079	1	185918669	185920855	-	486	intergenic_region:185918670-185918842,intergenic_region:185920199-185920257,intergenic_region:185920602-185920855	--
novel_circ_0008086	1	186143115	186150002	-	325	exon:186149488-186149598,exon:186149889-186150002	CKAP5
novel_circ_0008093	1	186235249	186236314	-	395	exon:186235250-186235385,exon:186235828-186235941,exon:186236170-186236314	LRP4
novel_circ_0008101	1	186644351	186645336	+	421	exon:186644352-186644460,exon:186644731-186644793,exon:186645017-186645137,exon:186645209-186645336	MADD
novel_circ_0008105	1	18680799	18682129	-	242	exon:18680800-18680923,exon:18682012-18682129	UNC13B
novel_circ_0008106	1	18680799	18692623	-	342	exon:18680800-18680923,exon:18682012-18682129,exon:18692524-18692623	UNC13B
novel_circ_0008107	1	186902450	186904182	+	227	intergenic_region:186902451-186902576	--
novel_circ_0008109	1	187029871	187032716	-	293	exon:187029872-187030059,exon:187032612-187032716	FNBP4
novel_circ_0008110	1	187045460	187045845	-	269	exon:187045461-187045581,exon:187045698-187045845	FNBP4
novel_circ_0008111	1	187073783	187080890	-	349	exon:187073784-187073888,exon:187077494-187077635,exon:187080789-187080890	NUP160
novel_circ_0008112	1	187080788	187082375	-	337	exon:187080789-187080890,exon:187081982-187082105,exon:187082265-187082375	NUP160
novel_circ_0008113	1	187081981	187082375	-	235	exon:187081982-187082105,exon:187082265-187082375	NUP160
novel_circ_0008116	1	1902274	1904090	+	217	exon:1902275-1902425,exon:1904025-1904090	ECPAS
novel_circ_0008117	1	1902274	1907784	+	374	exon:1902275-1902425,exon:1904025-1904090,exon:1906011-1906100,exon:1907718-1907784	ECPAS
novel_circ_0008119	1	1902274	1909652	+	292	exon:1909461-1909652	ECPAS
novel_circ_0008124	1	190836400	190840412	+	761	exon:190836401-190836472,exon:190838977-190839129	CTNND1
novel_circ_0008125	1	190838976	190840412	+	689	exon:190838977-190839129,exon:190839877-190840412	CTNND1
novel_circ_0008128	1	190844386	190844850	+	464	exon:190844387-190844850	CTNND1
novel_circ_0008129	1	190844386	190848030	+	402	exon:190846825-190847008,exon:190847913-190848030	CTNND1
novel_circ_0008130	1	190846824	190848030	+	302	exon:190846825-190847008,exon:190847913-190848030	CTNND1
novel_circ_0008132	1	192391458	192392093	-	367	exon:192391459-192391579,exon:192391848-192392093	OSBP
novel_circ_0008134	1	192400195	192400728	-	302	exon:192400196-192400298,exon:192400530-192400728	OSBP
novel_circ_0008136	1	192444753	192448174	-	369	exon:192444754-192444913,exon:192447133-192447281,exon:192448115-192448174	PATL1
novel_circ_0008137	1	192444753	192450386	-	284	exon:192444754-192444913,exon:192450263-192450386	PATL1
novel_circ_0008138	1	192605036	192606404	+	235	exon:192606270-192606404	STX3
novel_circ_0008140	1	193956456	193957023	+	318	exon:193956457-193956601,exon:193956775-193956866,exon:193956943-193957023	PACS1
novel_circ_0008145	1	194673715	194675390	+	265	exon:194673716-194673854,exon:194674885-194674963,exon:194675344-194675390	KDM2A
novel_circ_0008147	1	194690380	194690918	+	201	exon:194690381-194690487,exon:194690825-194690918	KDM2A
novel_circ_0008148	1	194690380	194694171	+	355	exon:194690381-194690487,exon:194690825-194690918,exon:194694018-194694171	KDM2A
novel_circ_0008149	1	194702252	194705572	+	522	exon:194702253-194702379,exon:194705178-194705572	KDM2A
novel_circ_0008150	1	194705177	194705572	+	395	exon:194705178-194705572	KDM2A
novel_circ_0008154	1	19603497	19610925	-	225	exon:19610801-19610925	-
novel_circ_0008159	1	19828832	19844243	+	367	exon:19828833-19828972,exon:19831552-19831589,exon:19841556-19841633,exon:19844133-19844243	UBAP2
novel_circ_0008163	1	19864151	19865952	+	401	exon:19864152-19864206,exon:19864736-19864977,exon:19865849-19865952	UBAP2
novel_circ_0008165	1	19864151	19878321	+	473	exon:19864152-19864206,exon:19865849-19865952,exon:19874438-19874493,exon:19876425-19876492,exon:19878132-19878321	UBAP2
novel_circ_0008166	1	19865848	19878321	+	418	exon:19865849-19865952,exon:19874438-19874493,exon:19876425-19876492,exon:19878132-19878321	UBAP2
novel_circ_0008167	1	19872464	19878321	+	358	exon:19876425-19876492,exon:19878132-19878321	UBAP2
novel_circ_0008171	1	19876424	19878321	+	258	exon:19876425-19876492,exon:19878132-19878321	UBAP2
novel_circ_0008172	1	19881784	19881998	+	214	exon:19881785-19881998	UBAP2
novel_circ_0008177	1	21044130	21048876	-	514	exon:21044131-21044266,exon:21045845-21046004,exon:21047507-21047623,exon:21048776-21048876	ACO1
novel_circ_0008178	1	21045844	21048876	-	378	exon:21045845-21046004,exon:21047507-21047623,exon:21048776-21048876	ACO1
novel_circ_0008179	1	21054457	21055449	-	394	exon:21054458-21054597,exon:21055086-21055269,exon:21055380-21055449	ACO1
novel_circ_0008180	1	21064388	21065705	-	307	exon:21064389-21064526,exon:21065537-21065705	ACO1
novel_circ_0008192	1	26623807	26633365	+	388	exon:26623808-26623975	PLAA
novel_circ_0008193	1	26628332	26633365	+	548	exon:26628333-26628502,exon:26632262-26632419,exon:26633146-26633365	PLAA
novel_circ_0008194	1	26628332	26639971	+	239	exon:26628333-26628502,exon:26639903-26639971	PLAA
novel_circ_0008195	1	26632261	26633365	+	378	exon:26632262-26632419,exon:26633146-26633365	PLAA
novel_circ_0008197	1	26648579	26650850	+	692	exon:26648580-26648744	PLAA
novel_circ_0008202	1	26666740	26669822	+	362	exon:26666741-26666941,exon:26668237-26668321,exon:26669747-26669822	CAAP1
novel_circ_0008203	1	26666740	26698588	+	436	exon:26666741-26666941,exon:26668237-26668321,exon:26669747-26669822,exon:26698515-26698588	CAAP1
novel_circ_0008206	1	2685759	2689273	+	433	exon:2685760-2686015,exon:2689097-2689273	SVEP1
novel_circ_0008207	1	2729218	2733151	+	375	exon:2729219-2729398,exon:2732957-2733151	SVEP1
novel_circ_0008208	1	2753263	2754695	+	317	exon:2753264-2753458,exon:2754574-2754695	SVEP1
novel_circ_0008211	1	2802449	2802907	+	262	exon:2802450-2802626,exon:2802823-2802907	SVEP1
novel_circ_0008228	1	34460039	34478598	-	253	exon:34460040-34460177,exon:34478484-34478598	ACER2
novel_circ_0008229	1	34472778	34478598	-	395	exon:34472779-34472916,exon:34477283-34477424,exon:34478484-34478598	ACER2
novel_circ_0008232	1	34545117	34549026	-	429	exon:34545118-34545363,exon:34548844-34549026	DENND4C
novel_circ_0008234	1	34591890	34592886	-	320	exon:34591891-34592109,exon:34592786-34592886	DENND4C
novel_circ_0008235	1	34591890	34606739	-	405	exon:34591891-34592109,exon:34592786-34592886,exon:34606655-34606739	DENND4C
novel_circ_0008236	1	34611636	34615956	-	510	exon:34611637-34611781,exon:34612985-34613043,exon:34614484-34614550	DENND4C
novel_circ_0008237	1	34620508	34624976	-	493	exon:34620509-34620678,exon:34622273-34622342,exon:34624724-34624976	DENND4C
novel_circ_0008238	1	34736436	34738371	+	279	exon:34736437-34736632,exon:34738289-34738371	PLIN2
novel_circ_0008239	1	34764884	34768025	+	175	exon:34764885-34764980,exon:34767947-34768025	HAUS6
novel_circ_0008241	1	34764884	34783952	+	302	exon:34764885-34764980,exon:34767947-34768025,exon:34783826-34783952	HAUS6
novel_circ_0008243	1	34775822	34776251	+	429	exon:34775823-34776251	HAUS6
novel_circ_0008254	1	36718709	36732293	-	345	exon:36718710-36718829,exon:36732069-36732293	CNTLN
novel_circ_0008271	1	39797213	39833874	+	363	exon:39797214-39797267,exon:39825895-39825963,exon:39831796-39831916,exon:39833756-39833874	NFIB
novel_circ_0008272	1	39825894	39833874	+	309	exon:39825895-39825963,exon:39831796-39831916,exon:39833756-39833874	NFIB
novel_circ_0008275	1	4017397	4019672	+	224	exon:4017398-4017482,exon:4019534-4019672	FRRS1L
novel_circ_0008276	1	4058588	4060226	+	415	exon:4058589-4058706,exon:4058915-4059042,exon:4059168-4059234,exon:4060125-4060226	TMEM245
novel_circ_0008278	1	4058588	4085052	+	372	exon:4060125-4060226	TMEM245
novel_circ_0008279	1	4058588	4092391	+	495	exon:4058589-4058706,exon:4060125-4060226,exon:4084883-4085052,exon:4092287-4092391	TMEM245
novel_circ_0008287	1	40816622	40825400	+	299	exon:40816623-40816832,exon:40825312-40825400	MPDZ
novel_circ_0008290	1	40903684	40913044	+	241	exon:40903685-40903844,exon:40912964-40913044	MPDZ
novel_circ_0008295	1	4257392	4259345	+	286	exon:4257393-4257492,exon:4259160-4259345	ELP1
novel_circ_0008296	1	4257392	4266182	+	364	exon:4257393-4257492,exon:4264353-4264456,exon:4265928-4265981,exon:4266077-4266182	ELP1
novel_circ_0008297	1	4271021	4271802	+	373	exon:4271022-4271159,exon:4271261-4271346,exon:4271654-4271802	ELP1
novel_circ_0008306	1	47247210	47248724	-	429	exon:47247211-47247319,exon:47248405-47248724	KDM4C
novel_circ_0008308	1	47385156	47392153	-	291	exon:47385157-47385271,exon:47391978-47392153	KDM4C
novel_circ_0008311	1	47684168	47710340	-	332	exon:47709860-47709967,exon:47710217-47710340	-
novel_circ_0008312	1	47706043	47710340	-	337	exon:47706044-47706148,exon:47709860-47709967,exon:47710217-47710340	-
novel_circ_0008313	1	47706043	47719231	-	634	exon:47706044-47706148,exon:47709860-47709967,exon:47710217-47710340,exon:47715973-47716159,exon:47719122-47719231	-
novel_circ_0008314	1	47709859	47710340	-	481	exon:47709860-47710340	-
novel_circ_0008317	1	48149311	48182584	+	267	intron:48149312-48149377,intron:48182384-48182584	-;-
novel_circ_0008321	1	48231936	48251637	+	337	exon:48231937-48232026,exon:48244920-48245050,exon:48251522-48251637	-;-
novel_circ_0008322	1	48251521	48257140	+	304	exon:48251522-48251637,exon:48256953-48257140	-;-
novel_circ_0008324	1	48418821	48422262	-	540	exon:48418822-48418960,exon:48419875-48420035,exon:48421063-48421152,exon:48421966-48422076,exon:48422224-48422262	RIC1
novel_circ_0008325	1	48428811	48430486	-	334	intron:48428812-48428941,intron:48430283-48430486	RIC1
novel_circ_0008327	1	48430282	48453604	-	438	exon:48430283-48430486,exon:48437411-48437555,exon:48453516-48453604	RIC1
novel_circ_0008329	1	48434264	48437555	-	347	exon:48434265-48434417,exon:48436632-48436680,exon:48437411-48437555	RIC1
novel_circ_0008332	1	48434264	48468073	-	382	exon:48434265-48434417,exon:48460133-48460224,exon:48467937-48468073	RIC1
novel_circ_0008335	1	48451587	48469439	-	296	intron:48451588-48451740	RIC1
novel_circ_0008340	1	48453515	48508910	-	369	exon:48453516-48453604,exon:48460133-48460224,exon:48492708-48492787,exon:48508803-48508910	RIC1
novel_circ_0008341	1	48460132	48469439	-	372	exon:48460133-48460224,exon:48467937-48468073,exon:48469297-48469439	RIC1
novel_circ_0008343	1	48460132	48508910	-	388	exon:48460133-48460224,exon:48474789-48474896,exon:48492708-48492787,exon:48508803-48508910	RIC1
novel_circ_0008344	1	48467936	48469439	-	428	exon:48467937-48468073,exon:48468181-48468328,exon:48469297-48469439	RIC1
novel_circ_0008349	1	49150217	49156003	-	321	intron:49150218-49150468,intron:49155934-49156003	JAK2
novel_circ_0008357	1	51061324	51063587	+	359	intron:51063329-51063587	RFX3
novel_circ_0008364	1	52427326	52432229	-	331	exon:52427327-52427490,exon:52432063-52432229	SMARCA2
novel_circ_0008366	1	53023667	53026389	-	317	intergenic_region:53023668-53023808,intergenic_region:53024781-53024853,intergenic_region:53026287-53026389	--
novel_circ_0008381	1	54623736	54624676	+	346	exon:54623737-54623927,exon:54624522-54624676	PGM5
novel_circ_0008383	1	55351922	55358598	+	219	exon:55351923-55352020,exon:55358478-55358598	FXN
novel_circ_0008384	1	55351922	55363144	+	317	exon:55351923-55352020,exon:55358478-55358598,exon:55363047-55363144	FXN
novel_circ_0008386	1	55532682	55534538	+	260	exon:55532683-55532833,exon:55534430-55534538	-
novel_circ_0008387	1	55536331	55537301	+	399	exon:55536332-55536542,exon:55537114-55537301	-
novel_circ_0008390	1	55968597	55999387	-	518	exon:55968598-55968943,exon:55986389-55986493,exon:55999321-55999387	PTAR1
novel_circ_0008394	1	55983397	56007903	-	556	exon:55983398-55983611,exon:55986389-55986493,exon:55999321-55999387,exon:56007734-56007903	PTAR1
novel_circ_0008395	1	55986388	56007903	-	367	exon:55986389-55986493,exon:55999296-55999387,exon:56007734-56007903	PTAR1
novel_circ_0008401	1	56574197	56580982	+	265	exon:56574198-56574292,exon:56580813-56580982	-
novel_circ_0008406	1	5801967	5803006	-	302	exon:5801968-5802141,exon:5802879-5803006	-
novel_circ_0008407	1	5801967	5807372	-	558	exon:5801968-5802133,exon:5802879-5803006,exon:5805183-5805318,exon:5807245-5807372	-
novel_circ_0008409	1	5801967	5816880	-	366	exon:5816615-5816880	-
novel_circ_0008410	1	5812892	5816880	-	322	exon:5812893-5812948,exon:5816615-5816880	-
novel_circ_0008415	1	58169682	58171557	-	324	exon:58169683-58169838,exon:58170281-58170316,exon:58171426-58171557	CEMIP2
novel_circ_0008416	1	58188860	58191079	-	359	exon:58188861-58189030,exon:58190891-58191079	CEMIP2
novel_circ_0008423	1	61227320	61229564	-	413	exon:61227321-61227449,exon:61228286-61228422,exon:61229418-61229564	-
novel_circ_0008424	1	61229417	61234518	-	300	exon:61229418-61229564,exon:61234366-61234518	-
novel_circ_0008433	1	62416448	62457831	+	483	exon:62416449-62416592,exon:62418665-62418741,exon:62453711-62453799,exon:62457659-62457831	PCSK5
novel_circ_0008437	1	63640403	63642029	+	407	exon:63640404-63640531,exon:63640701-63640807,exon:63641858-63642029	VPS13A
novel_circ_0008438	1	63641857	63645577	+	365	exon:63641858-63642029,exon:63644924-63644986,exon:63645448-63645577	VPS13A
novel_circ_0008439	1	63647332	63647860	+	238	exon:63647333-63647427,exon:63647718-63647860	VPS13A
novel_circ_0008442	1	63674972	63682575	+	388	exon:63674973-63675109,exon:63679599-63679731,exon:63682458-63682575	VPS13A
novel_circ_0008447	1	63760575	63764542	+	387	exon:63760576-63760679,exon:63764260-63764542	VPS13A
novel_circ_0008450	1	63803605	63805834	+	246	exon:63803606-63803687	VPS13A
novel_circ_0008453	1	64210288	64232651	-	414	exon:64210289-64210418,exon:64212862-64212990,exon:64232497-64232651	GNAQ
novel_circ_0008456	1	64643480	64652366	+	311	exon:64643481-64643616,exon:64650456-64650501,exon:64652238-64652366	CEP78
novel_circ_0008459	1	66258980	66262535	+	327	exon:66258981-66259100,exon:66262003-66262056,exon:66262383-66262535	TLE4
novel_circ_0008462	1	70067535	70075788	-	334	exon:70067536-70067725,exon:70075645-70075788	IARS
novel_circ_0008463	1	70085280	70092183	-	281	exon:70085281-70085386,exon:70092009-70092183	IARS
novel_circ_0008464	1	70086567	70087544	-	273	exon:70086568-70086744,exon:70087449-70087544	IARS
novel_circ_0008465	1	70086567	70092183	-	465	exon:70086568-70086744,exon:70089820-70089932,exon:70092009-70092183	IARS
novel_circ_0008467	1	70145663	70146991	-	426	intergenic_region:70145664-70145783,intergenic_region:70146023-70146179,intergenic_region:70146843-70146991	--
novel_circ_0008478	1	71041380	71062370	+	309	exon:71041381-71041463,exon:71061468-71061596,exon:71062274-71062370	FAM120A
novel_circ_0008483	1	71508865	71511344	+	297	exon:71508866-71509051,exon:71511234-71511344	PTPDC1
novel_circ_0008488	1	72070612	72079687	+	144	exon:72079644-72079687	NAA35
novel_circ_0008489	1	72070612	72083197	+	350	exon:72081453-72081503,exon:72082153-72082236,exon:72083083-72083197	NAA35
novel_circ_0008493	1	72120887	72121541	+	264	exon:72120888-72121028,exon:72121419-72121541	NAA35
novel_circ_0008494	1	72136648	72145949	-	275	exon:72136649-72136793,exon:72145820-72145949	GOLM1
novel_circ_0008499	1	73463763	73470091	+	375	exon:73463764-73463961,exon:73466766-73466864,exon:73470014-73470091	DAPK1
novel_circ_0008502	1	73930716	73934740	+	303	exon:73930717-73930912,exon:73934634-73934740	AOPEP
novel_circ_0008513	1	74838851	74839279	+	428	exon:74838852-74839279	-
novel_circ_0008514	1	7514564	7516859	-	341	exon:7514565-7514653,exon:7516608-7516859	FSD1L
novel_circ_0008525	1	7530115	7533913	-	309	exon:7530116-7530214,exon:7533704-7533913	FSD1L
novel_circ_0008532	1	76169254	76177361	+	353	exon:76169255-76169387,exon:76172944-76173073,exon:76177272-76177361	SPTLC1
novel_circ_0008534	1	76183536	76192937	+	215	exon:76183537-76183633,exon:76192820-76192937	SPTLC1
novel_circ_0008547	1	7694425	7700714	-	381	exon:7694426-7694509,exon:7696841-7696997,exon:7700575-7700714	SLC44A1
novel_circ_0008549	1	76980959	76990911	+	471	exon:76980960-76981147,exon:76984645-76984695,exon:76986099-76986146,exon:76990728-76990911	AUH
novel_circ_0008556	1	79080013	79109913	-	444	exon:79080014-79080247,exon:79109704-79109913	-
novel_circ_0008559	1	8168152	8174354	+	355	exon:8168153-8168246,exon:8173358-8173499,exon:8174236-8174354	ABCA1
novel_circ_0008560	1	8168152	8196220	+	654	exon:8168153-8168246,exon:8173358-8173499,exon:8174236-8174354,exon:8194010-8194131,exon:8196044-8196220	ABCA1
novel_circ_0008561	1	8194009	8196220	+	299	exon:8194010-8194131,exon:8196044-8196220	ABCA1
novel_circ_0008562	1	8194009	8210189	+	211	exon:8194010-8194131,exon:8210101-8210189	ABCA1
novel_circ_0008563	1	86490203	86491690	-	298	exon:86490204-86490327,exon:86491517-86491690	APLP2
novel_circ_0008568	1	87711791	87719276	+	370	intron:87711792-87712052,intron:87719168-87719276	ARHGAP32
novel_circ_0008575	1	88100396	88118333	-	221	exon:88100397-88100462	FLI1
novel_circ_0008576	1	88100396	88126999	-	278	exon:88100397-88100462	FLI1
novel_circ_0008578	1	88427079	88432345	+	198	exon:88427080-88427199,exon:88432268-88432345	ETS1
novel_circ_0008579	1	88427079	88434201	+	369	exon:88427080-88427199	ETS1
novel_circ_0008581	1	88433952	88438607	+	510	exon:88433953-88434201	ETS1
novel_circ_0008582	1	887626	925374	-	268	exon:887627-887779,exon:925260-925374	HSDL2
novel_circ_0008584	1	894784	925374	-	513	exon:894785-894979,exon:916283-916381,exon:917886-917989,exon:925260-925374	HSDL2
novel_circ_0008586	1	90680214	90683347	-	407	exon:90680215-90680358,exon:90682442-90682522,exon:90682880-90682988,exon:90683275-90683347	ST3GAL4
novel_circ_0008588	1	91094073	91095801	+	465	exon:91094074-91094363,exon:91095627-91095801	CDON
novel_circ_0008593	1	91207068	91208167	+	490	exon:91207069-91207488,exon:91208098-91208167	PUS3
novel_circ_0008597	1	913538	917989	-	204	intron:917886-917989	HSDL2
novel_circ_0008602	1	92225243	92230706	-	468	intron:92225244-92225413,intron:92226212-92226332,intron:92230530-92230706	CCDC15
novel_circ_0008603	1	92226211	92230706	-	447	exon:92226212-92226332,exon:92230057-92230205,exon:92230530-92230706	CCDC15
novel_circ_0008609	1	92478520	92479885	+	427	exon:92478521-92478614,exon:92479141-92479309,exon:92479722-92479885	ESAM
novel_circ_0008610	1	92478958	92479885	+	425	intron:92478959-92479050,intron:92479141-92479309,intron:92479722-92479885	ESAM
novel_circ_0008611	1	92479140	92479885	+	333	intron:92479141-92479309,intron:92479722-92479885	ESAM
novel_circ_0008612	1	92581598	92601057	+	313	exon:92581599-92581777,exon:92600924-92601057	SIAE
novel_circ_0008617	1	95720569	95727191	+	491	intergenic_region:95720570-95720647,intergenic_region:95725952-95726235,intergenic_region:95727063-95727191	--
novel_circ_0008618	1	95725951	95727191	+	413	intergenic_region:95725952-95726235,intergenic_region:95727063-95727191	--
novel_circ_0008619	1	96411653	96412858	-	302	exon:96411654-96411823	SORL1
novel_circ_0008626	1	96945649	96973542	-	493	exon:96961340-96961442,exon:96970059-96970198,exon:96973393-96973542	-
novel_circ_0008627	1	96959875	96973542	-	390	exon:96970059-96970198,exon:96973393-96973542	-
novel_circ_0008628	1	96959875	96978705	-	404	exon:96959876-96960132	-
novel_circ_0008629	1	96961339	96973542	-	332	exon:96961340-96961521,exon:96973393-96973542	-
novel_circ_0008630	1	96970058	96973542	-	290	exon:96970059-96970198,exon:96973393-96973542	-
novel_circ_0008631	1	96973392	96978705	-	297	exon:96973393-96973542,exon:96978559-96978705	-
novel_circ_0008634	1	97518268	97521571	-	388	exon:97518269-97518354,exon:97519748-97519894,exon:97521417-97521571	ARHGEF12
novel_circ_0008635	1	97523224	97527582	-	452	exon:97523225-97523357,exon:97525980-97526192,exon:97527477-97527582	ARHGEF12
novel_circ_0008639	1	97546597	97550132	-	518	exon:97546598-97546738,exon:97548299-97548418,exon:97548615-97548692,exon:97549954-97550132	ARHGEF12
novel_circ_0008640	1	97546597	97554792	-	576	exon:97546598-97546738,exon:97548299-97548418,exon:97548615-97548692,exon:97549954-97550132,exon:97554735-97554792	ARHGEF12
novel_circ_0008644	1	99080921	99082462	-	369	exon:99080922-99080999,exon:99081811-99081948,exon:99082310-99082462	CEP164
novel_circ_0008647	1	99167059	99173630	-	281	exon:99167060-99167199,exon:99173490-99173630	RNF214
novel_circ_0008649	1	99260577	99263423	-	330	exon:99260578-99260700,exon:99261955-99262071,exon:99263334-99263423	--
novel_circ_0008650	1	99260577	99273675	-	418	exon:99260578-99260700,exon:99261955-99262071,exon:99263334-99263423,exon:99273588-99273675	--
novel_circ_0008651	1	99482103	99509953	+	279	exon:99482104-99482220,exon:99509792-99509953	SIK3
novel_circ_0008652	1	99485128	99509953	+	313	exon:99485129-99485192,exon:99508205-99508291,exon:99509792-99509953	SIK3
novel_circ_0008653	1	99509791	99537410	+	286	exon:99509792-99509953,exon:99537287-99537410	SIK3
novel_circ_0008654	1	99557315	99559165	+	340	exon:99557316-99557434,exon:99557972-99558082	SIK3
novel_circ_0017700	GL018966	195655	203155	-	351	exon:195656-195836,exon:202986-203155	FAM120B
novel_circ_0017702	GL018966	24946	26710	-	263	exon:24947-25041,exon:26543-26710	TBP
novel_circ_0017703	GL018966	24946	31344	-	443	exon:24947-25041,exon:26543-26710,exon:29177-29268,exon:31257-31344	TBP
novel_circ_0017705	GL018966	50536	60610	+	401	exon:50537-50644,exon:52530-52611,exon:60400-60610	PSMB1
novel_circ_0017707	GL018966	59441	60610	+	318	exon:59442-59548,exon:60400-60610	PSMB1
novel_circ_0017677	GL018965	134897	136957	+	314	exon:134898-134980,exon:136210-136340,exon:136858-136957	TCF25
novel_circ_0017678	GL018965	145432	146311	+	546	intergenic_region:145433-145505,intergenic_region:145839-146311	--
novel_circ_0017681	GL018965	195766	196933	+	318	exon:195767-195857,exon:196231-196362,exon:196839-196933	-
novel_circ_0017685	GL018965	196838	205320	+	289	exon:196839-196933,exon:202928-202996,exon:205196-205320	-
novel_circ_0017689	GL018965	215353	215772	+	308	exon:215354-215507,exon:215619-215772	-
novel_circ_0017690	GL018965	215353	219821	+	372	exon:215354-215491,exon:219014-219121,exon:219696-219821	-
novel_circ_0017661	GL018963	130763	196867	-	614	exon:130764-130839,exon:133514-133601,exon:142869-142949,exon:158628-158722,exon:169735-169786,exon:178104-178162,exon:196705-196867	ATP9B
novel_circ_0017664	GL018963	142868	196867	-	450	exon:142869-142949,exon:158628-158722,exon:169735-169786,exon:178104-178162,exon:196705-196867	ATP9B
novel_circ_0017666	GL018963	158576	196867	-	255	intron:158577-158722,intron:196759-196867	ATP9B
novel_circ_0017668	GL018963	158627	196867	-	467	exon:158628-158722,exon:169735-169786,exon:173126-173223,exon:178104-178162,exon:196705-196867	ATP9B
novel_circ_0017669	GL018963	169734	196867	-	589	exon:169735-169786,exon:170006-170222,exon:173126-173223,exon:178104-178162,exon:196705-196867	ATP9B
novel_circ_0017671	GL018963	196758	225768	-	502	exon:196759-196867,exon:211122-211272,exon:214670-214737,exon:225595-225768	ATP9B
novel_circ_0017672	GL018963	24240	25989	-	354	exon:24241-24339,exon:25595-25765,exon:25906-25989	ATP9B
novel_circ_0017652	GL018962	196208	204285	-	344	exon:196209-196389,exon:202616-202699,exon:204207-204285	NUP50
novel_circ_0017653	GL018962	202615	204285	-	163	exon:202616-202699,exon:204207-204285	NUP50
novel_circ_0018013	GL019137	85977	110948	+	360	exon:110680-110948,exon:85978-86068	GATAD2A
novel_circ_0018008	GL019134	127864	136480	-	279	exon:127865-127984,exon:133190-133274,exon:136407-136480	NUP188
novel_circ_0018190	GL019863	4100	4522	-	291	intron:4101-4198,intron:4330-4522	-
novel_circ_0018148	GL019432	26216	29121	-	454	exon:26217-26351,exon:27192-27328,exon:28940-29121	AGO2
novel_circ_0016996	GL018819	322415	328878	+	301	exon:322416-322586,exon:328749-328878	MAPK8
novel_circ_0016997	GL018819	322415	335168	+	499	exon:322416-322586,exon:328749-328878,exon:334880-334938,exon:335030-335168	MAPK8
novel_circ_0017464	GL018910	218064	221286	+	758	exon:218065-218220	FBH1
novel_circ_0016966	GL018811	634363	649864	-	426	intergenic_region:634364-634471,intergenic_region:635524-635613,intergenic_region:637054-637124,intergenic_region:638751-638826,intergenic_region:649784-649864	--
novel_circ_0016969	GL018811	89289	94440	+	335	exon:89290-89380,exon:90810-90936,exon:94324-94440	ZNF582
novel_circ_0016986	GL018817	350420	360161	-	349	exon:350421-350594,exon:359987-360161	EPN2
novel_circ_0016987	GL018817	359986	362133	-	381	exon:359987-360161,exon:360945-361037,exon:362021-362133	EPN2
novel_circ_0016990	GL018817	759693	761902	-	293	exon:759694-759866,exon:760835-760887,exon:761836-761902	PRPSAP2
novel_circ_0016993	GL018817	840444	844883	+	420	exon:840445-840504,exon:840782-840855,exon:841340-841415,exon:842114-842222,exon:844783-844883	TOP3A
novel_circ_0016983	GL018816	565396	565914	+	309	exon:565397-565502,exon:565712-565914	L1CAM
novel_circ_0016977	GL018815	461365	463084	-	276	exon:461366-461486,exon:462930-463084	-
novel_circ_0016007	GL018743	433736	435152	-	294	exon:433737-433934,exon:435057-435152	-
novel_circ_0016015	GL018743	551419	554467	+	377	exon:551420-551565,exon:552527-552624,exon:553154-553211,exon:554393-554467	ITFG1
novel_circ_0016016	GL018743	551419	567791	+	374	exon:551420-551565,exon:553154-553211,exon:554393-554467,exon:567697-567791	ITFG1
novel_circ_0016019	GL018743	660914	699195	+	528	exon:660915-661009,exon:667639-667811,exon:697659-697809,exon:699087-699195	ITFG1
novel_circ_0016022	GL018743	816259	820870	+	447	exon:816260-816316,exon:819876-820016,exon:820622-820870	NETO2
novel_circ_0016024	GL018743	816259	831162	+	497	exon:816260-816316,exon:819876-820016,exon:820745-820870,exon:830908-830952,exon:831035-831162	NETO2
novel_circ_0016026	GL018743	816259	863874	+	523	exon:816260-816316,exon:816863-816945,exon:819876-820016,exon:831035-831162,exon:863761-863874	NETO2
novel_circ_0015989	GL018742	1415802	1418175	-	596	exon:1415803-1415940,exon:1416272-1416348,exon:1416739-1416848,exon:1417451-1417620,exon:1418075-1418175	VPS26B
novel_circ_0015990	GL018742	1431652	1433563	-	341	exon:1431653-1431828,exon:1433399-1433563	VPS26B
novel_circ_0015992	GL018742	1473136	1477032	+	321	exon:1476812-1477032	NCAPD3
novel_circ_0015986	GL018741	1485578	1486130	-	552	exon:1485579-1486130	SYNDIG1
novel_circ_0016096	GL018746	1449684	1460505	-	429	exon:1449685-1449753,exon:1450840-1450941,exon:1452517-1452627	ETFA
novel_circ_0016098	GL018746	1456655	1460505	-	312	exon:1456656-1456738,exon:1456839-1456920,exon:1460359-1460505	ETFA
novel_circ_0016099	GL018746	1535750	1541752	-	338	exon:1541515-1541752	-
novel_circ_0016104	GL018746	1796587	1806863	-	312	exon:1796588-1796728,exon:1806693-1806863	-
novel_circ_0016105	GL018746	1811484	1816181	-	363	exon:1815919-1816181	-
novel_circ_0016115	GL018746	509095	518694	-	326	exon:509096-509264,exon:518538-518694	TBC1D2B
novel_circ_0016116	GL018746	61475	61930	-	455	intergenic_region:61476-61930	--
novel_circ_0016117	GL018746	664477	665041	-	279	exon:664478-664650,exon:664936-665041	WDR61
novel_circ_0016123	GL018746	806213	806560	+	271	exon:806214-806361,exon:806438-806560	IREB2
novel_circ_0016032	GL018744	1043957	1044549	-	374	exon:1043958-1044065,exon:1044164-1044276,exon:1044397-1044549	DCP2
novel_circ_0016033	GL018744	1055269	1060646	-	251	exon:1055270-1055368	DCP2
novel_circ_0016036	GL018744	1187494	1214047	-	288	exon:1187495-1187593,exon:1203195-1203299,exon:1213964-1214047	-
novel_circ_0016037	GL018744	1187494	1226963	-	588	exon:1187495-1187593,exon:1203195-1203299,exon:1213964-1214047,exon:1218488-1218585,exon:1226762-1226963	-
novel_circ_0016042	GL018744	1213963	1226963	-	400	exon:1213964-1214047,exon:1218488-1218601,exon:1226762-1226963	-
novel_circ_0016044	GL018744	1213963	1232897	-	334	exon:1213964-1214047,exon:1218488-1218585,exon:1232746-1232897	-
novel_circ_0016045	GL018744	1218487	1226963	-	425	exon:1218488-1218601,exon:1221021-1221129,exon:1226762-1226963	-
novel_circ_0016047	GL018744	1226761	1228243	-	287	exon:1226762-1226963,exon:1228159-1228243	-
novel_circ_0016048	GL018744	1226761	1232897	-	439	exon:1226762-1226963,exon:1228159-1228243,exon:1232746-1232897	-
novel_circ_0016059	GL018744	479757	483816	-	289	exon:480376-480454,exon:483707-483816	YTHDC2
novel_circ_0016060	GL018744	504717	505876	-	445	exon:504718-504798,exon:504876-504963,exon:505045-505141,exon:505698-505876	YTHDC2
novel_circ_0016064	GL018744	528965	531300	-	427	exon:528966-529122,exon:529987-530089,exon:531134-531300	YTHDC2
novel_circ_0016066	GL018744	545265	546942	-	397	exon:545266-545465,exon:546746-546942	YTHDC2
novel_circ_0016067	GL018744	918246	934857	+	342	exon:918247-918360,exon:933700-933784,exon:934715-934857	MCC
novel_circ_0016068	GL018744	918246	945588	+	400	exon:918247-918360,exon:934715-934857,exon:945446-945588	MCC
novel_circ_0016071	GL018744	960623	963091	+	371	exon:960624-960787,exon:962885-963091	MCC
novel_circ_0016073	GL018744	978729	979822	+	190	exon:979733-979822	MCC
novel_circ_0016075	GL018744	987462	994821	+	325	exon:987463-987603,exon:994638-994821	MCC
novel_circ_0016141	GL018749	100307	106348	-	362	exon:100308-100415,exon:106095-106348	PCNX1
novel_circ_0016144	GL018749	106094	106348	-	254	exon:106095-106348	PCNX1
novel_circ_0016148	GL018749	131089	138338	-	460	exon:131090-131240,exon:135087-135179,exon:137728-137833,exon:138229-138338	PCNX1
novel_circ_0016149	GL018749	131089	147696	-	527	exon:131090-131240,exon:135087-135179,exon:146944-147054,exon:147525-147696	PCNX1
novel_circ_0016151	GL018749	135086	147696	-	481	exon:135087-135179,exon:137728-137833,exon:138229-138338,exon:147525-147696	PCNX1
novel_circ_0016153	GL018749	137727	147696	-	591	exon:137728-137833,exon:138229-138338,exon:144658-144749,exon:146944-147054,exon:147525-147696	PCNX1
novel_circ_0016154	GL018749	1379726	1381289	-	279	exon:1379727-1379839,exon:1381124-1381289	SMOC1
novel_circ_0016155	GL018749	144657	147696	-	375	exon:144658-144749,exon:146944-147054,exon:147525-147696	PCNX1
novel_circ_0016156	GL018749	146943	147696	-	753	exon:146944-147696	PCNX1
novel_circ_0016157	GL018749	1607702	1609058	-	337	exon:1607703-1607841,exon:1608861-1609058	SUSD6
novel_circ_0016160	GL018749	1651727	1653652	-	261	intergenic_region:1651728-1651932,intergenic_region:1653597-1653652	--
novel_circ_0016161	GL018749	1836304	1840505	-	290	exon:1836305-1836439,exon:1839084-1839169,exon:1840437-1840505	SLC39A9
novel_circ_0016168	GL018749	384507	384921	+	414	exon:384508-384921	MAP3K9
novel_circ_0016170	GL018749	600841	609744	+	330	exon:600842-600933,exon:602991-603073,exon:609020-609047,exon:609618-609744	MED6
novel_circ_0018060	GL019221	93197	93606	+	409	exon:93198-93606	PCMTD2
novel_circ_0018057	GL019220	85799	86061	-	262	intergenic_region:85800-86061	--
novel_circ_0018058	GL019220	85799	87202	-	387	intergenic_region:85800-86061,intergenic_region:87078-87202	--
novel_circ_0018197	X	10077067	10080966	+	659	exon:10077068-10077156	-
novel_circ_0018204	X	103896789	103923809	-	593	exon:103896790-103896938,exon:103900390-103900522,exon:103913922-103914031,exon:103922301-103922369,exon:103923678-103923809	SMARCA1
novel_circ_0018211	X	104550898	104552266	-	356	exon:104550899-104551029,exon:104551155-104551279,exon:104552167-104552266	AIFM1
novel_circ_0018213	X	104634570	104642511	-	431	exon:104634571-104634685,exon:104638502-104638593,exon:104639519-104639659,exon:104642309-104642349,exon:104642470-104642511	ZNF280C
novel_circ_0018216	X	104897221	104899460	-	400	intergenic_region:104897222-104897339,intergenic_region:104898500-104898641,intergenic_region:104899321-104899460	--
novel_circ_0018224	X	10607363	10610648	+	285	exon:10610464-10610648	POLA1
novel_circ_0018225	X	10607363	10616879	+	346	exon:10607364-10607479,exon:10615933-10616045,exon:10616763-10616879	POLA1
novel_circ_0018233	X	110399287	110411624	+	386	exon:110408088-110408240,exon:110411492-110411624	INTS6L
novel_circ_0018235	X	110436817	110437189	+	372	exon:110436818-110437189	INTS6L
novel_circ_0018238	X	110557492	110560453	+	300	exon:110557493-110557589,exon:110557881-110557969,exon:110560340-110560453	SLC9A6
novel_circ_0018239	X	110557492	110576173	+	208	exon:110557493-110557589,exon:110573447-110573477,exon:110576094-110576173	SLC9A6
novel_circ_0018241	X	110756238	110757727	-	281	exon:110756239-110756386,exon:110757595-110757727	-
novel_circ_0018252	X	16951335	16974332	-	426	intergenic_region:16951336-16951527,intergenic_region:16971721-16971793,intergenic_region:16972085-16972169,intergenic_region:16974257-16974332	--
novel_circ_0018253	X	16971720	16974332	-	282	intergenic_region:16971721-16971841,intergenic_region:16972085-16972169,intergenic_region:16974257-16974332	--
novel_circ_0018270	X	22815292	22826324	+	422	intergenic_region:22815293-22815419,intergenic_region:22825417-22825578,intergenic_region:22826192-22826324	--
novel_circ_0018271	X	22825416	22826324	+	295	intergenic_region:22825417-22825578,intergenic_region:22826192-22826324	--
novel_circ_0018285	X	26056837	26057224	+	230	exon:26056838-26056933,exon:26057091-26057224	ATP6AP2
novel_circ_0018286	X	26118030	26118416	-	288	exon:26118031-26118138,exon:26118237-26118416	MED14
novel_circ_0018295	X	26497684	26497938	+	254	exon:26497685-26497938	USP9X
novel_circ_0018297	X	26497684	26515102	+	393	exon:26497685-26497938,exon:26514964-26515102	USP9X
novel_circ_0018299	X	26508852	26510501	+	332	exon:26508853-26508965,exon:26510283-26510501	USP9X
novel_circ_0018300	X	26514079	26515102	+	507	exon:26514080-26514195,exon:26514636-26514887,exon:26514964-26515102	USP9X
novel_circ_0018301	X	26516987	26521380	+	465	exon:26516988-26517140,exon:26518115-26518219,exon:26521174-26521380	USP9X
novel_circ_0018302	X	26516987	26524531	+	439	exon:26516988-26517140,exon:26522504-26522640,exon:26524383-26524531	USP9X
novel_circ_0018303	X	26516987	26534191	+	632	exon:26516988-26517140,exon:26518115-26518219,exon:26522504-26522640,exon:26524383-26524531,exon:26534104-26534191	USP9X
novel_circ_0018304	X	26518114	26534191	+	400	exon:26518115-26518219,exon:26521174-26521380,exon:26534104-26534191	USP9X
novel_circ_0018305	X	26536556	26541599	+	250	exon:26541450-26541599	USP9X
novel_circ_0018307	X	26563074	26565879	+	412	exon:26563075-26563295,exon:26565689-26565879	USP9X
novel_circ_0018310	X	26565688	26572693	+	507	exon:26565689-26565879,exon:26571297-26571470,exon:26572552-26572693	USP9X
novel_circ_0018312	X	2693301	2695333	+	401	intron:2693302-2693401,intron:2695033-2695333	-
novel_circ_0018314	X	26952901	26964403	-	402	exon:26952902-26953024,exon:26958274-26958449,exon:26964301-26964403	CASK
novel_circ_0018320	X	2926282	2934951	+	490	exon:2926283-2926431,exon:2929272-2929395,exon:2931503-2931621,exon:2934854-2934951	REPS2
novel_circ_0018328	X	3030551	3066803	+	292	exon:3030552-3030613,exon:3065209-3065292,exon:3066658-3066803	REPS2
novel_circ_0018331	X	30459524	30459789	-	265	exon:30459525-30459789	DIPK2B
novel_circ_0018337	X	32722724	32723180	-	456	exon:32722725-32723180	-
novel_circ_0018340	X	33556483	33556916	+	310	exon:33556484-33556680,exon:33556804-33556916	PQBP1
novel_circ_0018343	X	33583030	33592835	-	465	exon:33583031-33583179,exon:33583274-33583430,exon:33583518-33583582,exon:33592742-33592835	OTUD5
novel_circ_0018347	X	34305280	34306135	+	624	exon:34305281-34305361,exon:34305593-34306135	CLCN5
novel_circ_0018348	X	34704760	34705181	-	315	exon:34704761-34704955,exon:34705062-34705181	KDM5C
novel_circ_0018349	X	35044576	35045738	-	402	exon:35044577-35044745,exon:35044923-35045056,exon:35045640-35045738	HUWE1
novel_circ_0018350	X	35059040	35060374	-	364	exon:35059041-35059208,exon:35060179-35060374	HUWE1
novel_circ_0018351	X	35063568	35068086	-	512	exon:35063569-35063927,exon:35067934-35068086	HUWE1
novel_circ_0018354	X	35074418	35085819	-	300	exon:35074419-35074541,exon:35085643-35085819	HUWE1
novel_circ_0018355	X	35102427	35107096	-	325	exon:35102428-35102533,exon:35102745-35102885,exon:35107019-35107096	HUWE1
novel_circ_0018356	X	35103843	35107096	-	323	exon:35103844-35103971,exon:35106402-35106470,exon:35106557-35106604,exon:35107019-35107096	HUWE1
novel_circ_0018357	X	35109663	35125201	-	162	exon:35109664-35109726,exon:35125103-35125201	HUWE1
novel_circ_0018359	X	35123085	35125201	-	459	exon:35123086-35123238,exon:35124243-35124449,exon:35125103-35125201	HUWE1
novel_circ_0018360	X	35123085	35131502	-	528	exon:35123086-35123238,exon:35124243-35124449,exon:35125103-35125201,exon:35131434-35131502	HUWE1
novel_circ_0018362	X	35602312	35604881	+	297	exon:35602313-35602486,exon:35604273-35604305,exon:35604792-35604881	FGD1
novel_circ_0018365	X	35937586	35940437	+	330	exon:35937587-35937833,exon:35940355-35940437	FAM120C
novel_circ_0018366	X	36075547	36078443	+	356	exon:36075548-36075633,exon:36075961-36076069,exon:36078283-36078443	PHF8
novel_circ_0018370	X	36116672	36134495	+	196	exon:36134400-36134495	PHF8
novel_circ_0018371	X	3620079	3624849	+	287	exon:3620080-3620232,exon:3624716-3624849	NHS
novel_circ_0018372	X	36377673	36378269	-	596	exon:36377674-36378269	PFKFB1
novel_circ_0018386	X	41926522	41931221	-	434	exon:41926523-41926715,exon:41929951-41930055,exon:41931086-41931221	-
novel_circ_0018387	X	41950714	41954458	-	401	exon:41950715-41950821	-
novel_circ_0018388	X	41975074	42041015	-	237	intergenic_region:41975075-41975183,intergenic_region:42040888-42041015	--
novel_circ_0018390	X	42032362	42041015	-	388	intergenic_region:42033560-42033719,intergenic_region:42040888-42041015	--
novel_circ_0018391	X	42065404	42073644	-	318	exon:42065405-42065625,exon:42073548-42073644	--
novel_circ_0018394	X	42352206	42362585	-	372	exon:42352207-42352386,exon:42362394-42362585	-
novel_circ_0018395	X	42560553	42566823	-	240	exon:42560554-42560648,exon:42566679-42566823	-
novel_circ_0018400	X	44109350	44111685	-	411	exon:44109351-44109610,exon:44111535-44111685	LAS1L
novel_circ_0018406	X	46884485	46893643	-	386	exon:46884486-46884560,exon:46885517-46885579,exon:46886116-46886149,exon:46888846-46888924,exon:46892729-46892771,exon:46893552-46893643	OPHN1
novel_circ_0018407	X	46884485	46898805	-	487	exon:46884486-46884560,exon:46885517-46885579,exon:46886116-46886149,exon:46888846-46888924,exon:46892729-46892771,exon:46893552-46893643,exon:46898705-46898805	OPHN1
novel_circ_0018408	X	46884485	46903177	-	381	exon:46884486-46884560,exon:46885517-46885579,exon:46886116-46886149,exon:46888846-46888924,exon:46903048-46903177	OPHN1
novel_circ_0018414	X	48924322	48924645	+	323	intron:48924323-48924645	KIF4A
novel_circ_0018416	X	49537328	49538572	-	312	exon:49537329-49537419,exon:49537804-49537928,exon:49538477-49538572	SNX12
novel_circ_0018418	X	49845820	49847231	+	427	exon:49845821-49846039	-
novel_circ_0018420	X	49857698	49870224	+	260	exon:49857699-49857779,exon:49870046-49870224	-
novel_circ_0018423	X	50020894	50022475	+	429	exon:50020895-50021074,exon:50022075-50022233,exon:50022386-50022475	OGT
novel_circ_0018434	X	51222638	51229153	-	213	exon:51229041-51229153	-
novel_circ_0018439	X	5394577	5406900	-	463	exon:5394578-5394783,exon:5398387-5398456,exon:5406198-5406254,exon:5406771-5406900	SH3KBP1
novel_circ_0018440	X	5394577	5419955	-	440	exon:5394578-5394783,exon:5406771-5406900,exon:5419852-5419955	SH3KBP1
novel_circ_0018446	X	55397003	55401911	+	456	exon:55397004-55397114,exon:55401066-55401184,exon:55401686-55401911	TBC1D8B
novel_circ_0018449	X	55571047	55574819	-	426	exon:55571048-55571223,exon:55572621-55572672,exon:55573300-55573368,exon:55574691-55574819	MORC4
novel_circ_0018450	X	55571047	55578926	-	331	exon:55571048-55571223,exon:55572107-55572162,exon:55578828-55578926	MORC4
novel_circ_0018452	X	55592905	55594219	-	341	intron:55592906-55593017,intron:55593670-55593765,intron:55594087-55594219	MORC4
novel_circ_0018454	X	56333718	56335085	-	279	exon:56333719-56333945,exon:56335034-56335085	TSC22D3
novel_circ_0018455	X	56462150	56476361	+	196	exon:56476266-56476361	MID2
novel_circ_0018456	X	5650570	5676666	-	270	exon:5650571-5650725,exon:5676552-5676666	BCLAF3
novel_circ_0018465	X	5939627	5940659	-	382	exon:5939628-5939752,exon:5940152-5940254,exon:5940329-5940393,exon:5940571-5940659	RPS6KA3
novel_circ_0018470	X	5950538	5971078	-	306	exon:5950539-5950645,exon:5961810-5961891,exon:5970962-5971078	RPS6KA3
novel_circ_0018474	X	5961809	6004191	-	451	intron:5961810-5961891,intron:5970962-5971078,intron:5996955-5997011,intron:6003132-6003232,intron:6004098-6004191	RPS6KA3
novel_circ_0018476	X	60189152	60190959	+	238	intron:60189153-60189224,intron:60190794-60190959	ALG13
novel_circ_0018488	X	64140352	64143441	+	348	exon:64142426-64142507,exon:64143276-64143441	PLS3
novel_circ_0018490	X	64140352	64155623	+	264	exon:64140353-64140482	PLS3
novel_circ_0018491	X	64147900	64155623	+	373	exon:64147901-64148043,exon:64151554-64151649,exon:64155490-64155623	PLS3
novel_circ_0018497	X	66550900	66570136	-	242	exon:66569995-66570136	KLHL13
novel_circ_0018500	X	67074247	67079911	+	184	exon:67079828-67079911	WDR44
novel_circ_0018506	X	67238957	67243393	+	456	exon:67238958-67239074,exon:67239155-67239244,exon:67239480-67239562,exon:67242610-67242679,exon:67243298-67243393	DOCK11
novel_circ_0018508	X	67275954	67281184	+	406	exon:67275955-67276077,exon:67277884-67277966,exon:67280804-67280926,exon:67281108-67281184	DOCK11
novel_circ_0018510	X	67331416	67342880	+	370	exon:67331417-67331528,exon:67338814-67338880,exon:67340916-67340963,exon:67342738-67342880	DOCK11
novel_circ_0018512	X	67474865	67492256	+	291	exon:67474866-67475004,exon:67492105-67492256	IL13RA1
novel_circ_0018519	X	69406972	69424011	-	370	exon:69406973-69407081,exon:69420545-69420651,exon:69423858-69424011	ATRX
novel_circ_0018522	X	69471266	69473259	-	325	exon:69471267-69471488,exon:69473157-69473259	ATRX
novel_circ_0018525	X	69476100	69482882	-	405	exon:69476101-69476194,exon:69481762-69481935,exon:69482746-69482882	ATRX
novel_circ_0018526	X	69476100	69494398	-	478	exon:69476101-69476194,exon:69481762-69481935,exon:69482746-69482882,exon:69494326-69494398	ATRX
novel_circ_0018527	X	69481761	69482882	-	311	exon:69481762-69481935,exon:69482746-69482882	ATRX
novel_circ_0018528	X	69481761	69494398	-	384	exon:69481762-69481935,exon:69482746-69482882,exon:69494326-69494398	ATRX
novel_circ_0018529	X	69742513	69745194	+	295	exon:69745000-69745194	ATP7A
novel_circ_0018535	X	7286751	7303720	+	359	exon:7286752-7286898	CNKSR2
novel_circ_0018545	X	75959130	75970141	+	351	intron:75959131-75959244,intron:75959448-75959568,intron:75970026-75970141	--
novel_circ_0018546	X	76010729	76020326	+	398	exon:76010730-76010835,exon:76017684-76017875,exon:76020227-76020326	--
novel_circ_0018549	X	7602160	7612030	+	476	exon:7602161-7602309,exon:7603464-7603686,exon:7611927-7612030	MBTPS2
novel_circ_0018555	X	76785887	76812808	-	424	exon:76785888-76786113,exon:76809051-76809175,exon:76812736-76812808	CHM
novel_circ_0018556	X	76795229	76812808	-	173	exon:76812736-76812808	CHM
novel_circ_0018568	X	88549000	88550740	-	270	exon:88550571-88550740	CSTF2
novel_circ_0018576	X	94696065	94706012	-	393	exon:94696066-94696228,exon:94703895-94703983,exon:94704373-94704444,exon:94705944-94706012	TMEM255A
novel_circ_0018586	X	9587553	9589398	-	246	intron:9587554-9587645,intron:9589245-9589398	--
novel_circ_0018587	X	9637377	9638652	-	377	exon:9637378-9637465,exon:9637898-9637983,exon:9638285-9638375,exon:9638541-9638652	ACOT9
novel_circ_0018588	X	9686055	9686767	-	317	intergenic_region:9686056-9686271	--
novel_circ_0018590	X	98161388	98167205	-	315	exon:98165592-98165709,exon:98167109-98167205	THOC2
novel_circ_0018591	X	98161388	98169194	-	263	exon:98167109-98167205,exon:98169129-98169194	THOC2
novel_circ_0018592	X	98161388	98170059	-	275	exon:98169129-98169209,exon:98169966-98170059	THOC2
novel_circ_0018594	X	98215073	98229562	-	530	exon:98215074-98215207,exon:98215735-98215856,exon:98216687-98216757,exon:98221881-98221932,exon:98227426-98227517,exon:98229504-98229562	THOC2
novel_circ_0018596	X	98387408	98396565	+	423	exon:98387409-98387508,exon:98389003-98389081,exon:98389667-98389709,exon:98396365-98396565	XIAP
novel_circ_0018597	X	98389002	98396565	+	323	exon:98389003-98389081,exon:98389667-98389709,exon:98396365-98396565	XIAP
novel_circ_0008661	20	11656182	11657149	+	333	intergenic_region:11656183-11656341,intergenic_region:11656976-11657149	--
novel_circ_0008662	20	11664958	11676332	+	307	intergenic_region:11664959-11665085,intergenic_region:11676153-11676332	--
novel_circ_0008664	20	11676152	11677160	+	331	intergenic_region:11676153-11676332,intergenic_region:11677010-11677160	--
novel_circ_0008665	20	11683080	11684031	+	321	intergenic_region:11683081-11683239,intergenic_region:11683870-11684031	--
novel_circ_0008666	20	11696951	11697457	+	412	intergenic_region:11696952-11697071,intergenic_region:11697166-11697457	--
novel_circ_0008667	20	11696951	11701818	+	430	intergenic_region:11696952-11697071,intergenic_region:11701509-11701818	--
novel_circ_0008668	20	11706427	11706757	+	330	intergenic_region:11706428-11706757	--
novel_circ_0008669	20	11733801	11734976	+	319	intergenic_region:11734758-11734976	--
novel_circ_0008670	20	11774701	11794079	+	240	intergenic_region:11774702-11774812,intergenic_region:11793951-11794079	--
novel_circ_0008671	20	11778833	11794079	+	246	intergenic_region:11778834-11778950,intergenic_region:11793951-11794079	--
novel_circ_0008672	20	11793950	11795347	+	393	exon:11793951-11794079,exon:11794930-11795051,exon:11795206-11795347	--
novel_circ_0008673	20	11794929	11795347	+	264	exon:11794930-11795051,exon:11795206-11795347	--
novel_circ_0008674	20	11794929	11804004	+	223	intron:11794930-11795051	--
novel_circ_0008678	20	11822993	11824083	+	333	intron:11822994-11823170,intron:11823928-11824083	--
novel_circ_0008682	20	11849380	11852075	+	321	intron:11849381-11849575,intron:11851950-11852075	--
novel_circ_0008684	20	11849380	11863084	+	362	intron:11849381-11849575,intron:11862918-11863084	--
novel_circ_0008686	20	12131282	12131633	+	252	exon:12131283-12131394,exon:12131494-12131633	MTHFD1
novel_circ_0008687	20	12133178	12136224	+	321	exon:12133179-12133220,exon:12135244-12135344,exon:12136047-12136224	MTHFD1
novel_circ_0008699	20	13769713	13772245	-	455	exon:13769714-13769866,exon:13771647-13771847,exon:13772145-13772245	CPSF2
novel_circ_0008701	20	13823114	13823534	+	420	exon:13823115-13823534	ATXN3
novel_circ_0008702	20	13823114	13823695	+	371	intron:13823115-13823279,intron:13823490-13823695	ATXN3
novel_circ_0008703	20	13823114	13830137	+	384	exon:13823115-13823279,exon:13823490-13823534,exon:13826107-13826192,exon:13830050-13830137	ATXN3
novel_circ_0008704	20	13823118	13823534	+	416	exon:13823119-13823534	ATXN3
novel_circ_0008705	20	13826106	13830137	+	302	exon:13826107-13826192,exon:13826585-13826651,exon:13828472-13828532,exon:13830050-13830137	ATXN3
novel_circ_0008707	20	13826106	13839027	+	518	exon:13826107-13826192,exon:13826585-13826651,exon:13830050-13830137,exon:13838426-13838535,exon:13838861-13839027	ATXN3
novel_circ_0008710	20	13869141	13869849	+	426	exon:13869142-13869456,exon:13869739-13869849	TRIP11
novel_circ_0008711	20	13869141	13875576	+	440	exon:13869142-13869203,exon:13869739-13869849,exon:13875310-13875576	TRIP11
novel_circ_0008717	20	13883238	13888668	+	404	exon:13883239-13883601,exon:13888628-13888668	TRIP11
novel_circ_0008718	20	13904500	13911328	+	245	exon:13904501-13904641,exon:13911225-13911328	TRIP11
novel_circ_0008719	20	13909815	13911328	+	268	exon:13909816-13909979,exon:13911225-13911328	TRIP11
novel_circ_0008720	20	13909815	13916917	+	368	exon:13909816-13909979,exon:13911225-13911328,exon:13916818-13916917	TRIP11
novel_circ_0008723	20	14078689	14092978	+	315	intergenic_region:14078690-14078812,intergenic_region:14092787-14092978	--
novel_circ_0008726	20	14086205	14092978	+	578	exon:14086206-14086297,exon:14088169-14088244,exon:14088785-14088885,exon:14089277-14089393,exon:14092787-14092978	TC2N
novel_circ_0008727	20	14284285	14291755	+	773	exon:14284286-14284341,exon:14288762-14288860	PPP4R3A
novel_circ_0008728	20	14288761	14291755	+	717	exon:14288762-14288860	PPP4R3A
novel_circ_0008729	20	14291137	14291755	+	618	exon:14291138-14291755	PPP4R3A
novel_circ_0008732	20	14753381	14775727	+	412	exon:14753382-14753497,exon:14757426-14757533,exon:14772282-14772365,exon:14775624-14775727	RPS6KA5
novel_circ_0008736	20	15247993	15251660	+	250	exon:15251511-15251660	NRDE2
novel_circ_0008741	20	16066403	16067933	+	633	intron:16066404-16066479,intron:16067377-16067933	FOXN3
novel_circ_0008742	20	16067376	16067933	+	557	exon:16067377-16067933	FOXN3
novel_circ_0008745	20	16660306	16677793	+	362	exon:16660307-16660466	-
novel_circ_0008750	20	16971133	16984396	-	353	exon:16971134-16971267,exon:16976033-16976080,exon:16980298-16980393,exon:16984322-16984396	-
novel_circ_0008753	20	17426593	17432730	+	287	exon:17426594-17426724,exon:17432575-17432730	GALC
novel_circ_0008757	20	24131441	24140022	+	545	exon:24131442-24131575,exon:24132936-24133256,exon:24139933-24140022	STON2
novel_circ_0008761	20	24425613	24429487	+	374	exon:24425614-24425734,exon:24428109-24428189,exon:24428756-24428854,exon:24429415-24429487	CEP128
novel_circ_0008764	20	27714148	27715322	+	259	exon:27714149-27714265,exon:27715181-27715322	SNW1
novel_circ_0008767	20	27846777	27848913	+	304	exon:27846778-27846932,exon:27848765-27848913	SPTLC2
novel_circ_0008768	20	27846777	27858452	+	429	exon:27846778-27846932,exon:27848765-27848913,exon:27858328-27858452	SPTLC2
novel_circ_0008778	20	29194423	29202761	+	574	exon:29194424-29194587,exon:29194864-29194993,exon:29200843-29200950,exon:29202590-29202761	TGFB3
novel_circ_0008783	20	29427645	29442005	-	263	exon:29427646-29427753,exon:29441059-29441143,exon:29441936-29442005	TTLL5
novel_circ_0008789	20	30021587	30026866	+	307	exon:30021588-30021732,exon:30026705-30026866	NEK9
novel_circ_0008790	20	30026091	30026866	+	271	exon:30026092-30026200,exon:30026705-30026866	NEK9
novel_circ_0008791	20	30083907	30088368	+	255	exon:30083908-30084003,exon:30085044-30085129	MLH3
novel_circ_0008797	20	30444315	30447960	+	390	exon:30444316-30444457,exon:30444589-30444710,exon:30447835-30447960	AREL1
novel_circ_0008802	20	30742367	30743163	+	399	exon:30742368-30742462,exon:30742588-30742709,exon:30742809-30742900,exon:30743074-30743163	ABCD4
novel_circ_0008803	20	30939027	30941440	+	294	exon:30939028-30939084,exon:30941061-30941135,exon:30941279-30941440	ALDH6A1
novel_circ_0008804	20	30946030	30946606	+	282	exon:30946425-30946606	ALDH6A1
novel_circ_0008806	20	31083164	31083855	+	303	exon:31083165-31083295,exon:31083684-31083855	FAM161B
novel_circ_0008807	20	31102430	31103238	-	333	exon:31102431-31102612,exon:31103088-31103238	ZNF410
novel_circ_0008808	20	31106516	31108148	-	411	exon:31106517-31106708,exon:31107930-31108148	ZNF410
novel_circ_0008810	20	31114206	31115770	-	315	exon:31114207-31114342,exon:31115592-31115770	ZNF410
novel_circ_0008813	20	3133942	3138802	+	370	exon:3137525-3137664,exon:3138673-3138802	DCAF5
novel_circ_0008822	20	31612267	31620335	+	382	intergenic_region:31612268-31612517,intergenic_region:31620204-31620335	--
novel_circ_0008823	20	31738872	31748827	+	421	exon:31738873-31738947,exon:31742668-31742808,exon:31748623-31748827	-
novel_circ_0008825	20	31742667	31748827	+	346	exon:31742668-31742808,exon:31748623-31748827	-
novel_circ_0008826	20	31816588	31820681	-	264	exon:31816589-31816765,exon:31820595-31820681	PSEN1
novel_circ_0008827	20	31816588	31833705	-	584	exon:31816589-31816765,exon:31820595-31820681,exon:31830900-31830998,exon:31833485-31833705	PSEN1
novel_circ_0008829	20	31830899	31833705	-	320	exon:31830900-31830998,exon:31833485-31833705	PSEN1
novel_circ_0008833	20	32063431	32065391	+	285	exon:32063432-32063602	ZFYVE1
novel_circ_0008834	20	32064618	32065391	+	295	exon:32064619-32064799,exon:32065278-32065391	ZFYVE1
novel_circ_0008841	20	4380249	4381872	-	304	exon:4380250-4380433,exon:4381753-4381872	RAD51B
novel_circ_0008844	20	4473861	4474058	+	197	exon:4473862-4474058	ZFYVE26
novel_circ_0008847	20	4591397	4594860	+	251	exon:4591398-4591456,exon:4594669-4594860	VTI1B
novel_circ_0008849	20	4594668	4600440	+	366	exon:4594669-4594860,exon:4600267-4600440	VTI1B
novel_circ_0008853	20	4960622	4962381	-	314	exon:4960623-4960733,exon:4962179-4962381	MPP5
novel_circ_0008855	20	4963535	4972472	-	340	exon:4970298-4970375,exon:4972311-4972472	MPP5
novel_circ_0008858	20	4966307	4972472	-	496	exon:4966308-4966379,exon:4968427-4968610,exon:4970298-4970375,exon:4972311-4972472	MPP5
novel_circ_0008860	20	4968426	4972472	-	346	exon:4968427-4968610,exon:4972311-4972472	MPP5
novel_circ_0008863	20	5001451	5007041	-	603	exon:5001452-5001970,exon:5006958-5007041	MPP5
novel_circ_0008866	20	5178056	5181589	-	274	exon:5178057-5178210	GPHN
novel_circ_0008874	20	5232811	5314103	-	575	exon:5232812-5232949,exon:5252793-5252835,exon:5297573-5297665,exon:5297756-5297801,exon:5297838-5297894,exon:5298126-5298188,exon:5313969-5314103	GPHN
novel_circ_0008882	20	6446148	6447992	-	424	exon:6446149-6446325,exon:6447746-6447992	FUT8
novel_circ_0008883	20	6522693	6533377	-	394	exon:6522694-6522808,exon:6532987-6533149,exon:6533262-6533377	FUT8
novel_circ_0008884	20	6584145	6584575	-	430	exon:6584146-6584575	FUT8
novel_circ_0008885	20	6584145	6659515	-	198	exon:6659418-6659515	FUT8
novel_circ_0008888	20	7888883	7898983	+	291	exon:7897787-7897844,exon:7898851-7898983	PPM1A
novel_circ_0008891	20	8402725	8418806	+	371	exon:8402726-8402829,exon:8412430-8412570,exon:8418681-8418806	MNAT1
novel_circ_0008893	20	8605761	8618670	+	363	exon:8605762-8605844,exon:8606333-8606391,exon:8616024-8616089,exon:8616332-8616385,exon:8618570-8618670	SLC38A6
novel_circ_0008894	20	8616023	8618670	+	301	exon:8616024-8616089,exon:8616332-8616385,exon:8618158-8618237,exon:8618570-8618670	SLC38A6
novel_circ_0008897	20	9045516	9048979	+	347	exon:9045517-9045605,exon:9046701-9046830,exon:9048852-9048979	-
novel_circ_0008898	20	9048851	9054398	+	274	exon:9054225-9054398	-
novel_circ_0008899	20	9053986	9054398	+	318	exon:9053987-9054130,exon:9054225-9054398	-
novel_circ_0008900	20	9064651	9065000	+	349	intron:9064652-9065000	-
novel_circ_0008902	20	9365897	9367932	+	422	exon:9365898-9366088,exon:9367620-9367765,exon:9367848-9367932	HIF1A
novel_circ_0008903	20	9365897	9373093	+	394	exon:9365898-9366088,exon:9372891-9373093	HIF1A
novel_circ_0008904	20	9367619	9367932	+	231	exon:9367620-9367765,exon:9367848-9367932	HIF1A
novel_circ_0008906	21	11111526	11120886	-	622	exon:11111527-11111688,exon:11113905-11114062,exon:11116887-11117045,exon:11120744-11120886	MED13L
novel_circ_0008907	21	11111526	11121615	-	386	exon:11111527-11111688	MED13L
novel_circ_0008908	21	11115054	11117045	-	336	exon:11115055-11115231,exon:11116887-11117045	MED13L
novel_circ_0008913	21	11382196	11382434	-	238	exon:11382197-11382434	MED13L
novel_circ_0008915	21	11803554	11814787	+	322	exon:11803555-11803643,exon:11812996-11813115,exon:11814675-11814787	SPPL3
novel_circ_0008916	21	11812995	11814787	+	312	exon:11812996-11813115,exon:11813770-11813848,exon:11814675-11814787	SPPL3
novel_circ_0008918	21	11885545	11885957	-	285	exon:11885546-11885718,exon:11885846-11885957	ACADS
novel_circ_0008921	21	12017165	12018976	-	376	exon:12017166-12017321,exon:12018547-12018648,exon:12018859-12018976	RNF10
novel_circ_0008922	21	12024820	12028033	-	298	exon:12024821-12024981,exon:12027897-12028033	RNF10
novel_circ_0008924	21	12027896	12028297	-	401	exon:12027897-12028297	RNF10
novel_circ_0008927	21	12108503	12110322	+	477	exon:12108504-12108664,exon:12109411-12109553,exon:12110150-12110322	SRSF9
novel_circ_0008928	21	12256013	12256628	-	120	intergenic_region:12256609-12256628	--
novel_circ_0008930	21	12379700	12380887	+	208	exon:12379701-12379799,exon:12380779-12380887	GCN1
novel_circ_0008932	21	12398217	12398649	+	313	exon:12398218-12398331,exon:12398451-12398649	GCN1
novel_circ_0008934	21	12402990	12403713	+	389	exon:12402991-12403118,exon:12403285-12403474,exon:12403643-12403713	GCN1
novel_circ_0008935	21	14049106	14051412	-	224	exon:14049107-14049212,exon:14050233-14050254	SUDS3
novel_circ_0008938	21	14339666	14342482	+	361	exon:14342222-14342482	VSIG10
novel_circ_0008944	21	15229081	15259781	-	365	exon:15229082-15229288,exon:15259624-15259781	FBXW8
novel_circ_0008945	21	15259623	15280091	-	412	exon:15259624-15259781,exon:15274490-15274578,exon:15279927-15280091	FBXW8
novel_circ_0008947	21	15274489	15299685	-	359	exon:15274490-15274578,exon:15279927-15280091,exon:15299581-15299685	FBXW8
novel_circ_0008955	21	3856330	3858665	+	422	exon:3856331-3856461,exon:3858110-3858277,exon:3858543-3858665	DRG1
novel_circ_0008959	21	3982109	3984821	+	326	exon:3982110-3982271,exon:3983802-3983872,exon:3984729-3984821	SFI1
novel_circ_0008964	21	4223869	4225554	+	354	exon:4223870-4224089,exon:4225421-4225554	-
novel_circ_0008965	21	4964841	4965307	-	250	exon:4964842-4964963,exon:4965180-4965307	CRKL
novel_circ_0008967	21	5137476	5137831	+	271	exon:5137477-5137613,exon:5137698-5137831	PI4KA
novel_circ_0008974	21	5609701	5613262	-	249	exon:5609702-5609833	MAPK1
novel_circ_0008975	21	5620717	5622244	-	373	exon:5620718-5620907,exon:5622062-5622244	MAPK1
novel_circ_0008979	21	6190413	6190953	-	298	exon:6190414-6190615,exon:6190858-6190953	RNF34
novel_circ_0008980	21	6195431	6197509	-	627	exon:6195432-6195839,exon:6197291-6197509	RNF34
novel_circ_0008981	21	6256902	6257993	+	293	exon:6256903-6257004,exon:6257803-6257993	ANAPC5
novel_circ_0008982	21	6275588	6277021	+	453	exon:6275589-6275663,exon:6276215-6276336,exon:6276691-6276798	ANAPC5
novel_circ_0008983	21	6321296	6330197	+	247	exon:6321297-6321430,exon:6324111-6324147,exon:6327924-6327945,exon:6330144-6330197	CAMKK2
novel_circ_0008987	21	6410199	6412044	-	348	exon:6410200-6410336,exon:6411292-6411421,exon:6411964-6412044	P2RX7
novel_circ_0008990	21	6655291	6660899	+	632	exon:6655292-6655372,exon:6659234-6659319,exon:6660435-6660899	ATP2A2
novel_circ_0008993	21	6708022	6712017	-	494	exon:6708023-6708219,exon:6710966-6711108,exon:6711864-6712017	ANAPC7
novel_circ_0008994	21	6708022	6717309	-	317	exon:6708023-6708219,exon:6717190-6717309	ANAPC7
novel_circ_0008997	21	6765424	6767462	-	456	intergenic_region:6765425-6765654,intergenic_region:6766101-6766229,intergenic_region:6767366-6767462	--
novel_circ_0008999	21	6767912	6769993	-	409	exon:6767913-6768028,exon:6768460-6768584,exon:6769826-6769993	GPN3
novel_circ_0009002	21	6925230	6934268	+	404	exon:6925231-6925351,exon:6932951-6933081,exon:6934117-6934268	TCTN1
novel_circ_0009003	21	6932950	6934268	+	283	exon:6932951-6933081,exon:6934117-6934268	TCTN1
novel_circ_0009004	21	6932950	6938766	+	371	exon:6932951-6933081,exon:6934117-6934268,exon:6938679-6938766	TCTN1
novel_circ_0009007	21	7515495	7516216	-	318	exon:7515496-7515628,exon:7516032-7516216	ATXN2
novel_circ_0009017	21	7581310	7584455	-	439	exon:7581311-7581461,exon:7582034-7582105,exon:7582618-7582677,exon:7583144-7583262,exon:7584419-7584455	ATXN2
novel_circ_0009018	21	7659302	7666408	-	519	exon:7659303-7659406,exon:7661804-7661893,exon:7664606-7664715,exon:7665051-7665189,exon:7666333-7666408	--
novel_circ_0009020	21	7694655	7698090	+	349	exon:7694656-7694855,exon:7697942-7698090	ACAD10
novel_circ_0009023	21	7971552	7979078	-	356	exon:7971553-7971699,exon:7977794-7977904,exon:7978981-7979078	NAA25
novel_circ_0009025	21	8002114	8010761	-	321	exon:8002115-8002322,exon:8010649-8010761	NAA25
novel_circ_0009026	21	8002114	8013560	-	491	exon:8002115-8002322,exon:8010649-8010761,exon:8013391-8013560	NAA25
novel_circ_0009027	21	8002114	8015579	-	298	exon:8002115-8002322,exon:8015490-8015579	NAA25
novel_circ_0009034	21	8086268	8087467	+	307	exon:8087261-8087467	TRAFD1
novel_circ_0009035	21	8146766	8150359	-	436	exon:8146767-8146927,exon:8148314-8148450,exon:8150222-8150359	HECTD4
novel_circ_0009037	21	8187307	8187947	-	471	exon:8187308-8187500,exon:8187571-8187712,exon:8187812-8187947	HECTD4
novel_circ_0009038	21	8209833	8216235	-	520	exon:8209834-8209979,exon:8210354-8210586,exon:8216095-8216235	HECTD4
novel_circ_0009039	21	8209833	8217795	-	260	exon:8209834-8209979,exon:8217682-8217795	HECTD4
novel_circ_0009043	21	8415308	8415672	+	364	exon:8415309-8415672	PTPN11
novel_circ_0012245	7	100286441	100302034	+	376	exon:100286442-100286589,exon:100300659-100300767,exon:100301916-100302034	TANK
novel_circ_0012252	7	103864111	103864620	-	278	exon:103864112-103864199,exon:103864342-103864414,exon:103864504-103864620	GRB14
novel_circ_0012253	7	104092210	104114168	-	246	exon:104092211-104092358	COBLL1
novel_circ_0012258	7	105297365	105308604	-	283	exon:105297366-105297486,exon:105308443-105308604	TTC21B
novel_circ_0012259	7	105944084	105950347	-	463	exon:105944085-105944176,exon:105945569-105945697,exon:105950106-105950347	SCN7A
novel_circ_0012263	7	107782840	107796201	-	359	exon:107782841-107782906,exon:107783009-107783057,exon:107793603-107793736,exon:107796092-107796201	STK39
novel_circ_0012281	7	109379882	109382252	+	256	exon:109379883-109380050,exon:109382165-109382252	PPIG
novel_circ_0012282	7	109610784	109619328	+	349	exon:109610785-109610924,exon:109615063-109615221	UBR3
novel_circ_0012286	7	109636218	109643227	+	427	exon:109636219-109636285,exon:109641076-109641206,exon:109642999-109643227	UBR3
novel_circ_0012289	7	109648095	109664521	+	256	exon:109664280-109664345,exon:109664432-109664521	UBR3
novel_circ_0012296	7	109701854	109721645	+	373	exon:109701855-109701943,exon:109712164-109712313,exon:109721512-109721645	UBR3
novel_circ_0012297	7	109712163	109713212	+	261	intron:109712164-109712313,intron:109713102-109713212	UBR3
novel_circ_0012300	7	110655937	110658297	+	422	exon:110655938-110656141,exon:110656611-110656697,exon:110658167-110658297	GORASP2
novel_circ_0012304	7	110726125	110729227	-	348	exon:110728877-110729013,exon:110729117-110729227	TLK1
novel_circ_0012305	7	110728876	110729227	-	248	exon:110728877-110729013,exon:110729117-110729227	TLK1
novel_circ_0012311	7	110853238	110854028	+	302	intergenic_region:110853239-110853449,intergenic_region:110853938-110854028	--
novel_circ_0012315	7	111154790	111163934	+	439	intron:111154791-111154976,intron:111159213-111159355,intron:111163825-111163934	DCAF17
novel_circ_0012316	7	111159212	111163934	+	406	exon:111159213-111159355,exon:111161499-111161651,exon:111163825-111163934	DCAF17
novel_circ_0012317	7	111159212	111171672	+	231	exon:111159213-111159355,exon:111171585-111171672	DCAF17
novel_circ_0012319	7	111227477	111232941	+	294	intron:111227478-111227562,intron:111232733-111232941	CYBRD1
novel_circ_0012321	7	111231317	111232941	+	355	intron:111231318-111231463,intron:111232733-111232941	CYBRD1
novel_circ_0012322	7	111232732	111232941	+	209	exon:111232733-111232941	CYBRD1
novel_circ_0012323	7	111232732	111248761	+	364	exon:111232733-111232941,exon:111248607-111248761	CYBRD1
novel_circ_0012324	7	112185242	112191018	+	251	intron:112185243-112185374,intron:112190900-112191018	ITGA6
novel_circ_0012327	7	112862874	112871375	+	335	exon:112862875-112862976,exon:112867081-112867146,exon:112871094-112871122,exon:112871238-112871375	MAP3K20
novel_circ_0012328	7	112862874	112884501	+	497	exon:112862875-112862976,exon:112867081-112867146,exon:112871094-112871122,exon:112871238-112871375,exon:112879889-112879975,exon:112884427-112884501	MAP3K20
novel_circ_0012331	7	112891536	112899322	+	243	exon:112891537-112891643,exon:112899187-112899322	MAP3K20
novel_circ_0012333	7	113519948	113526767	-	390	exon:113519949-113520145,exon:113526575-113526767	SP3
novel_circ_0012335	7	113526574	113566781	-	1553	exon:113526575-113526767	SP3
novel_circ_0012337	7	113576760	113577083	-	323	intergenic_region:113576761-113577083	--
novel_circ_0012339	7	113748681	113771716	-	355	exon:113748682-113748779,exon:113749101-113749181,exon:113771541-113771716	OLA1
novel_circ_0012350	7	114729100	114751483	-	444	exon:114729101-114729307,exon:114738798-114738947,exon:114751397-114751483	ATF2
novel_circ_0012351	7	114738797	114755395	-	352	exon:114738798-114738947,exon:114751397-114751483,exon:114755281-114755395	ATF2
novel_circ_0012365	7	116300127	116303325	+	346	intergenic_region:116300128-116300256,intergenic_region:116302625-116302721,intergenic_region:116303206-116303325	--
novel_circ_0012368	7	117112780	117115483	+	287	exon:117112781-117112871,exon:117115191-117115311,exon:117115409-117115483	AGPS
novel_circ_0012369	7	117122052	117139469	+	261	exon:117122053-117122124,exon:117124875-117124954,exon:117139361-117139469	AGPS
novel_circ_0012371	7	117129205	117139469	+	316	exon:117129206-117129286,exon:117133156-117133281,exon:117139361-117139469	AGPS
novel_circ_0012377	7	11809337	11838870	+	354	exon:11809338-11809447,exon:11838627-11838870	EXOC4
novel_circ_0012379	7	118163345	118168812	+	273	exon:118163346-118163462,exon:118168657-118168812	PLEKHA3
novel_circ_0012381	7	118176505	118181985	+	325	exon:118176506-118176670,exon:118180615-118180658,exon:118181870-118181985	PLEKHA3
novel_circ_0012399	7	118559290	118560615	-	336	exon:118559291-118559485,exon:118560475-118560615	-
novel_circ_0012402	7	118781196	118782986	-	397	exon:118781197-118781388,exon:118782118-118782240,exon:118782905-118782986	SESTD1
novel_circ_0012405	7	118815695	118826768	-	326	exon:118815696-118815907	SESTD1
novel_circ_0012407	7	119679489	119679911	-	341	exon:119679490-119679728,exon:119679810-119679911	-
novel_circ_0012411	7	119713070	119727563	-	417	intron:119719335-119719445,intron:119721427-119721494,intron:119727426-119727563	-
novel_circ_0012416	7	122004435	122006977	+	682	exon:122004436-122004586,exon:122005747-122005812	ITPRID2
novel_circ_0012423	7	123049150	123057731	-	332	exon:123049151-123049244,exon:123052700-123052797,exon:123057592-123057731	NCKAP1
novel_circ_0012424	7	123052699	123053600	-	448	exon:123052700-123052797,exon:123053067-123053197,exon:123053382-123053600	NCKAP1
novel_circ_0012425	7	123052699	123057731	-	369	exon:123052700-123052797,exon:123053067-123053197	NCKAP1
novel_circ_0012428	7	123068686	123081274	-	312	exon:123068687-123068806,exon:123072422-123072554,exon:123081216-123081274	NCKAP1
novel_circ_0012429	7	123075950	123081274	-	159	exon:123081216-123081274	NCKAP1
novel_circ_0012434	7	12532107	12535644	+	339	exon:12532108-12532286,exon:12535485-12535644	EXOC4
novel_circ_0012470	7	130666755	130684962	-	360	exon:130666756-130666808,exon:130669352-130669432,exon:130681628-130681712,exon:130684822-130684962	HIBCH
novel_circ_0012478	7	131327494	131340308	+	463	exon:131327495-131327591,exon:131327948-131328069,exon:131335867-131335946,exon:131340145-131340308	GLS
novel_circ_0012481	7	131334073	131340308	+	374	exon:131334074-131334203,exon:131335867-131335946,exon:131340145-131340308	GLS
novel_circ_0012482	7	131334073	131360036	+	643	exon:131334074-131334203,exon:131335867-131335946,exon:131340145-131340308,exon:131346913-131346971,exon:131354491-131354523,exon:131354612-131354670,exon:131359330-131359396,exon:131359986-131360036	GLS
novel_circ_0012483	7	131334073	131370223	+	325	exon:131368332-131368463,exon:131370131-131370223	GLS
novel_circ_0012484	7	131335866	131340308	+	380	exon:131335867-131335946,exon:131338263-131338398,exon:131340145-131340308	GLS
novel_circ_0012487	7	131366963	131368463	+	309	exon:131366964-131367140,exon:131368332-131368463	GLS
novel_circ_0012492	7	131807879	131817298	+	623	exon:131807880-131807978,exon:131809145-131809248,exon:131810622-131810769,exon:131811067-131811185,exon:131816397-131816483,exon:131817233-131817298	MYO1B
novel_circ_0012499	7	13465295	13478329	+	294	exon:13465296-13465481,exon:13478222-13478329	AGBL3
novel_circ_0012500	7	13585025	13585935	-	329	intergenic_region:13585026-13585220,intergenic_region:13585802-13585935	--
novel_circ_0012501	7	136588324	136593834	-	382	exon:136588325-136588537,exon:136593666-136593834	STK17B
novel_circ_0012502	7	136643406	136647943	-	461	exon:136643407-136643519,exon:136644751-136644836,exon:136647109-136647223,exon:136647797-136647943	HECW2
novel_circ_0012503	7	136644750	136647943	-	348	exon:136644751-136644836,exon:136647109-136647223,exon:136647797-136647943	HECW2
novel_circ_0012504	7	136699797	136706207	-	335	exon:136699798-136699894,exon:136702684-136702786,exon:136706073-136706207	HECW2
novel_circ_0012505	7	136725545	136737767	-	355	exon:136736821-136736924,exon:136737617-136737767	HECW2
novel_circ_0012506	7	136735890	136737767	-	380	exon:136735891-136736015,exon:136736821-136736924,exon:136737617-136737767	HECW2
novel_circ_0012507	7	136874491	136874818	-	327	exon:136874492-136874818	HECW2
novel_circ_0012508	7	137272320	137273664	-	405	exon:137273080-137273181,exon:137273462-137273664	GTF3C3
novel_circ_0012510	7	137283613	137287238	-	443	exon:137283614-137283717,exon:137284659-137284776,exon:137286509-137286581,exon:137287091-137287238	GTF3C3
novel_circ_0012511	7	137293526	137294511	-	321	exon:137293527-137293650,exon:137294315-137294511	GTF3C3
novel_circ_0012514	7	137564698	137576117	-	486	exon:137564699-137564810,exon:137567896-137567976,exon:137569360-137569500,exon:137572571-137572639,exon:137576035-137576117	ANKRD44
novel_circ_0012517	7	137915179	137915921	-	451	exon:137915180-137915392,exon:137915684-137915921	SF3B1
novel_circ_0012524	7	138097165	138100215	-	299	exon:138097166-138097280,exon:138100032-138100215	RFTN2
novel_circ_0012526	7	138629891	138633623	+	290	exon:138629892-138629967,exon:138631070-138631173,exon:138633514-138633623	PLCL1
novel_circ_0012527	7	13973497	13976192	+	315	exon:13973498-13973640,exon:13976021-13976192	NUP205
novel_circ_0012529	7	14005465	14006419	+	372	exon:14005466-14005547,exon:14005824-14005988,exon:14006295-14006419	NUP205
novel_circ_0012530	7	14005465	14014205	+	487	exon:14005466-14005547,exon:14005824-14005988,exon:14006295-14006419,exon:14014091-14014205	NUP205
novel_circ_0012533	7	14036901	14037353	+	256	exon:14036902-14037030,exon:14037227-14037353	NUP205
novel_circ_0012536	7	140587867	140593284	-	385	intron:140587868-140587937,intron:140589659-140589761,intron:140593073-140593284	--
novel_circ_0012541	7	141109306	141112059	+	324	exon:141109307-141109409,exon:141111839-141112059	SPATS2L
novel_circ_0012543	7	141248494	141262118	+	392	exon:141248495-141248664,exon:141255324-141255420,exon:141261994-141262118	AOX1
novel_circ_0012545	7	141692322	141711220	-	319	exon:141692323-141692455,exon:141704746-141704806,exon:141709955-141709986,exon:141711128-141711220	ORC2
novel_circ_0012546	7	141695412	141711220	-	395	exon:141695413-141695522,exon:141699021-141699119,exon:141704746-141704806,exon:141709955-141709986,exon:141711128-141711220	ORC2
novel_circ_0012547	7	141699020	141700951	-	293	exon:141699021-141699119,exon:141700758-141700951	ORC2
novel_circ_0012553	7	141829108	141831518	+	313	exon:141829109-141829262,exon:141831360-141831518	NDUFB3
novel_circ_0012555	7	141884020	141886496	+	516	exon:141884021-141884430,exon:141886391-141886496	CFLAR
novel_circ_0012556	7	141884020	141889920	+	186	exon:141889835-141889920	CFLAR
novel_circ_0012557	7	141930670	141931015	+	345	exon:141930671-141931015	CASP10
novel_circ_0012559	7	141946738	141950059	+	322	exon:141946739-141946874,exon:141947481-141947583,exon:141949977-141950059	CASP10
novel_circ_0012560	7	142056547	142056885	+	338	intergenic_region:142056548-142056885	--
novel_circ_0012563	7	142198339	142206248	+	287	exon:142198340-142198445,exon:142200843-142200923,exon:142206149-142206248	STRADB
novel_circ_0012565	7	142495590	142496785	-	302	exon:142495591-142495758,exon:142496652-142496785	ALS2
novel_circ_0012569	7	142603309	142613518	+	345	exon:142610704-142610827,exon:142613398-142613518	CDK15
novel_circ_0012574	7	143039372	143040638	+	408	exon:143039373-143039507,exon:143039785-143039930,exon:143040512-143040638	NOP58
novel_circ_0012575	7	143039372	143042606	+	299	exon:143039373-143039507,exon:143042443-143042606	NOP58
novel_circ_0012576	7	143198286	143199670	+	342	exon:143198287-143198457,exon:143199500-143199670	BMPR2
novel_circ_0012578	7	143243768	143247315	+	309	exon:143243769-143243929,exon:143247168-143247315	BMPR2
novel_circ_0012591	7	143784543	143785400	+	298	exon:143784544-143784676,exon:143785236-143785400	-
novel_circ_0012592	7	143784543	143796190	+	392	exon:143784544-143784676,exon:143792144-143792233,exon:143796022-143796190	-
novel_circ_0012593	7	143786602	143786906	+	304	exon:143786603-143786906	-
novel_circ_0012594	7	143786602	143788725	+	390	exon:143786603-143786906,exon:143788640-143788725	-
novel_circ_0012595	7	143786602	143792233	+	480	exon:143786603-143786906,exon:143788640-143788725,exon:143792144-143792233	-
novel_circ_0012596	7	143786602	143799363	+	360	exon:143798583-143798685,exon:143799207-143799363	-
novel_circ_0012598	7	143797731	143799363	+	394	exon:143797732-143797865,exon:143798583-143798685,exon:143799207-143799363	-
novel_circ_0012603	7	143864413	143865050	+	283	exon:143864414-143864523,exon:143864878-143865050	-
novel_circ_0012604	7	143864413	143870227	+	378	exon:143864414-143864523,exon:143864878-143865050,exon:143870133-143870227	-
novel_circ_0012605	7	143909310	143915110	+	360	exon:143909311-143909360,exon:143911356-143911522,exon:143914968-143915110	CYP20A1
novel_circ_0012614	7	144147963	144149732	-	612	exon:144147964-144148469,exon:144149627-144149732	RAPH1
novel_circ_0012615	7	144147963	144153339	-	533	exon:144147964-144148270,exon:144149627-144149732,exon:144153220-144153339	RAPH1
novel_circ_0012623	7	14493561	14500721	-	337	exon:14493562-14493701,exon:14495378-14495425,exon:14500573-14500721	KLHDC10
novel_circ_0012628	7	14573553	14581993	+	184	exon:14581910-14581993	ZC3HC1
novel_circ_0012635	7	146919212	146921721	-	331	exon:146919213-146919388,exon:146921567-146921721	NDUFS1
novel_circ_0012636	7	146921566	146924527	-	316	exon:146921567-146921721,exon:146924367-146924527	NDUFS1
novel_circ_0012651	7	148463488	148472229	+	539	exon:148463489-148463631,exon:148469858-148470040,exon:148471166-148471227,exon:148472079-148472229	CREB1
novel_circ_0012653	7	14888568	14889523	-	357	exon:14888569-14888766,exon:14889365-14889523	NRF1
novel_circ_0012654	7	149134282	149136648	-	396	exon:149134283-149134374,exon:149135701-149135863,exon:149136508-149136648	IDH1
novel_circ_0012655	7	149139275	149142568	-	436	exon:149139276-149139427,exon:149140422-149140599,exon:149142463-149142568	IDH1
novel_circ_0012658	7	149191374	149193821	+	428	exon:149191375-149191486,exon:149192986-149193133	PIKFYVE
novel_circ_0012664	7	150849592	150860695	-	348	exon:150857122-150857240,exon:150860567-150860695	KANSL1L
novel_circ_0012665	7	150869924	150914638	-	230	exon:150869925-150870032,exon:150914517-150914638	KANSL1L
novel_circ_0012666	7	150900415	150914638	-	327	exon:150900416-150900620,exon:150914517-150914638	KANSL1L
novel_circ_0012672	7	151037945	151051098	-	332	exon:151045951-151046017,exon:151050934-151051098	KANSL1L
novel_circ_0012673	7	151050933	151054842	-	341	exon:151053885-151053969,exon:151054687-151054842	KANSL1L
novel_circ_0012674	7	151053008	151054842	-	294	exon:151053009-151053146,exon:151054687-151054842	KANSL1L
novel_circ_0012675	7	151285948	151290991	-	466	exon:151285949-151286131,exon:151289687-151289833,exon:151290856-151290991	LANCL1
novel_circ_0012685	7	154631781	154653459	+	336	exon:154631782-154631889,exon:154638870-154638987,exon:154653350-154653459	--
novel_circ_0012687	7	15565829	15571067	+	432	exon:15565830-15566030,exon:15566980-15567053,exon:15570911-15571067	TNPO3
novel_circ_0012688	7	15565829	15587694	+	345	exon:15565830-15566030,exon:15587551-15587694	TNPO3
novel_circ_0012692	7	15589784	15592865	+	323	exon:15589785-15589960,exon:15592719-15592865	TNPO3
novel_circ_0012693	7	15589784	15598060	+	376	exon:15589785-15589960,exon:15596166-15596273,exon:15597969-15598060	TNPO3
novel_circ_0012694	7	15589784	15600470	+	315	exon:15589785-15589960,exon:15600332-15600470	TNPO3
novel_circ_0012695	7	15590722	15598060	+	486	exon:15590723-15590861,exon:15592719-15592865,exon:15596166-15596273,exon:15597969-15598060	TNPO3
novel_circ_0012708	7	156744543	156747291	-	295	exon:156747097-156747291	FN1
novel_circ_0012711	7	157486512	157490442	-	182	exon:157490361-157490442	PECR
novel_circ_0012713	7	157565458	157568609	+	363	exon:157565459-157565596,exon:157566435-157566525,exon:157568476-157568609	XRCC5
novel_circ_0012719	7	158077236	158078691	+	371	exon:158077237-158077466,exon:158078551-158078691	IGFBP2
novel_circ_0012723	7	159620263	159620585	+	322	exon:159620264-159620585	CTDSP1
novel_circ_0012724	7	159781454	159819484	-	439	exon:159781455-159781710,exon:159817596-159817680,exon:159819387-159819484	USP37
novel_circ_0012725	7	159784164	159787032	-	320	exon:159784165-159784306,exon:159786072-159786183,exon:159786967-159787032	USP37
novel_circ_0012730	7	159793045	159798920	-	433	exon:159793046-159793163,exon:159797815-159798005,exon:159798797-159798920	USP37
novel_circ_0012732	7	159797814	159819484	-	283	exon:159817596-159817680,exon:159819387-159819484	USP37
novel_circ_0012733	7	159798796	159819484	-	283	exon:159817596-159817680,exon:159819387-159819484	USP37
novel_circ_0012734	7	159799343	159800450	-	294	exon:159799344-159799475,exon:159800289-159800450	USP37
novel_circ_0012736	7	159799343	159819484	-	477	exon:159799344-159799475,exon:159800289-159800450,exon:159817596-159817680,exon:159819387-159819484	USP37
novel_circ_0012738	7	159833411	159834179	-	257	exon:159833412-159833489,exon:159834001-159834179	USP37
novel_circ_0012739	7	159833411	159839603	-	530	exon:159833412-159833489,exon:159834001-159834179,exon:159837454-159837554,exon:159839432-159839603	USP37
novel_circ_0012741	7	159833411	159849464	-	219	exon:159833412-159833489	USP37
novel_circ_0012742	7	159839431	159843731	-	396	exon:159839432-159839603,exon:159843508-159843731	USP37
novel_circ_0012745	7	159843507	159849464	-	320	exon:159843508-159843731,exon:159849369-159849464	USP37
novel_circ_0012746	7	160006123	160007230	+	313	exon:160006124-160006248,exon:160006674-160006784,exon:160007154-160007230	TTLL4
novel_circ_0012752	7	160776428	160777677	+	449	exon:160776429-160776634,exon:160776815-160776889,exon:160777510-160777677	STK11IP
novel_circ_0012754	7	162759343	162760475	-	272	exon:162759344-162759455,exon:162760316-162760475	EPHA4
novel_circ_0012755	7	162759343	162761616	-	237	exon:162759344-162759455,exon:162761492-162761616	EPHA4
novel_circ_0012762	7	164322287	164326139	+	312	exon:164324422-164324493,exon:164326000-164326139	ACSL3
novel_circ_0012763	7	164322287	164334682	+	266	exon:164322288-164322438,exon:164334568-164334682	ACSL3
novel_circ_0012770	7	16598828	16601285	-	412	exon:16598829-16598987,exon:16600273-16600364,exon:16601125-16601285	SND1
novel_circ_0012774	7	166032730	166036343	-	261	exon:166036183-166036343	CUL3
novel_circ_0012776	7	166096327	166099991	-	444	intron:166096328-166096422,intron:166098468-166098618,intron:166099794-166099991	CUL3
novel_circ_0012777	7	166098467	166099991	-	325	intron:166098468-166098594,intron:166099794-166099991	CUL3
novel_circ_0012779	7	166332688	166333425	-	352	exon:166332689-166332736,exon:166332948-166333014,exon:166333098-166333212,exon:166333304-166333425	DOCK10
novel_circ_0012780	7	166339584	166366011	-	345	exon:166339585-166339629,exon:166341203-166341299,exon:166344097-166344180,exon:166365893-166366011	DOCK10
novel_circ_0012782	7	166411989	166413100	-	331	exon:166411990-166412124,exon:166412676-166412798,exon:166413028-166413100	DOCK10
novel_circ_0012784	7	168620514	168623316	+	658	exon:168620515-168621039,exon:168623184-168623316	RHBDD1
novel_circ_0012785	7	168657087	168667897	+	290	exon:168657088-168657176,exon:168659040-168659096,exon:168667754-168667897	RHBDD1
novel_circ_0012792	7	169269551	169302564	+	527	exon:169269552-169269645,exon:169296688-169296803,exon:169301507-169301669,exon:169302411-169302564	-
novel_circ_0012793	7	169296687	169302564	+	433	exon:169296688-169296803,exon:169301507-169301669,exon:169302411-169302564	-
novel_circ_0012794	7	169301506	169302564	+	317	exon:169301507-169301669,exon:169302411-169302564	-
novel_circ_0012796	7	169316080	169320074	+	511	exon:169316081-169316200,exon:169318509-169318718,exon:169319894-169320074	-
novel_circ_0012797	7	169318508	169320074	+	391	exon:169318509-169318718	-
novel_circ_0012803	7	171813219	171823376	-	317	exon:171813220-171813315,exon:171814541-171814624,exon:171823240-171823376	TRIP12
novel_circ_0012807	7	171823239	171856277	-	284	exon:171823240-171823376,exon:171856131-171856277	TRIP12
novel_circ_0012809	7	171839291	171856277	-	247	exon:171856131-171856277	TRIP12
novel_circ_0012811	7	172378045	172404685	+	441	exon:172378046-172378202,exon:172402291-172402455,exon:172404567-172404685	CAB39
novel_circ_0012815	7	172636853	172641530	+	483	exon:172636854-172637027,exon:172640446-172640557,exon:172641334-172641530	PSMD1
novel_circ_0012818	7	172689362	172697973	+	314	exon:172689363-172689479,exon:172697100-172697193,exon:172697871-172697973	PSMD1
novel_circ_0012828	7	173395443	173396268	+	306	exon:173395444-173395591,exon:173396111-173396268	DIS3L2
novel_circ_0012829	7	173395443	173411985	+	462	exon:173395444-173395591,exon:173396111-173396268,exon:173405487-173405540,exon:173411884-173411985	DIS3L2
novel_circ_0012833	7	173510340	173516736	+	349	intergenic_region:173510341-173510441,intergenic_region:173516489-173516736	--
novel_circ_0012842	7	20857644	20861917	+	319	exon:20857645-20857779,exon:20861386-20861472,exon:20861821-20861917	WASL
novel_circ_0012843	7	20857644	20872002	+	328	exon:20857645-20857779,exon:20864653-20864676,exon:20871834-20872002	WASL
novel_circ_0012844	7	20857644	20876054	+	501	exon:20857645-20857779,exon:20871834-20872002,exon:20873434-20873476,exon:20875901-20876054	WASL
novel_circ_0012845	7	20875900	20886574	+	263	exon:20875901-20876054,exon:20886466-20886574	WASL
novel_circ_0012847	7	2135679	2141650	-	460	exon:2135680-2135748,exon:2137783-2137841,exon:2138751-2138897,exon:2141466-2141650	CREB3L2
novel_circ_0012848	7	2135679	2149433	-	304	exon:2135680-2135748,exon:2137783-2137841,exon:2149258-2149433	CREB3L2
novel_circ_0012849	7	2147410	2149433	-	264	exon:2147411-2147498,exon:2149258-2149433	CREB3L2
novel_circ_0012850	7	21845999	21846758	+	306	intron:21846000-21846098,intron:21846346-21846395,intron:21846602-21846758	CADPS2
novel_circ_0012851	7	22003674	22004007	+	333	exon:22003675-22004007	CADPS2
novel_circ_0012852	7	22003674	22042783	+	222	exon:22042662-22042783	CADPS2
novel_circ_0012854	7	22028145	22042783	+	440	exon:22028146-22028226,exon:22034911-22035147,exon:22042662-22042783	CADPS2
novel_circ_0012858	7	22346481	22374215	+	374	exon:22346482-22346638,exon:22360616-22360757,exon:22374141-22374215	CADPS2
novel_circ_0012859	7	22360615	22374215	+	217	exon:22360616-22360757,exon:22374141-22374215	CADPS2
novel_circ_0012864	7	22579163	22606727	+	335	exon:22606123-22606245,exon:22606616-22606727	AASS
novel_circ_0012870	7	23481569	23486817	-	368	exon:23481570-23481716,exon:23486597-23486817	CPED1
novel_circ_0012871	7	23485761	23486817	-	309	exon:23485762-23485849,exon:23486597-23486817	CPED1
novel_circ_0012872	7	23625313	23639272	-	274	exon:23625314-23625482,exon:23639168-23639272	CPED1
novel_circ_0012879	7	28326878	28334988	-	378	exon:28326879-28326950,exon:28329675-28329773,exon:28334782-28334988	MET
novel_circ_0012883	7	2843255	2850308	-	475	exon:2843256-2843369,exon:2845364-2845477,exon:2849540-2849659,exon:2850182-2850308	ZNF282
novel_circ_0012884	7	2849539	2850308	-	247	exon:2849540-2849659,exon:2850182-2850308	ZNF282
novel_circ_0012888	7	30271361	30284011	-	187	intergenic_region:30283925-30284011	--
novel_circ_0012898	7	3155326	3156128	+	253	exon:3155327-3155450,exon:3156000-3156128	EZH2
novel_circ_0012899	7	3155326	3170239	+	370	exon:3155327-3155450,exon:3156000-3156128,exon:3170123-3170239	EZH2
novel_circ_0012901	7	3166275	3170239	+	293	exon:3166276-3166451,exon:3170123-3170239	EZH2
novel_circ_0012903	7	3238930	3240065	-	323	exon:3238931-3239111,exon:3239735-3239825,exon:3240015-3240065	CUL1
novel_circ_0012904	7	32548836	32573719	+	313	exon:32548837-32548978,exon:32573549-32573719	BMT2
novel_circ_0012905	7	3271966	3272320	-	354	intron:3271967-3272320	CUL1
novel_circ_0012909	7	33805351	33834081	+	364	exon:33805352-33805451,exon:33827971-33828129,exon:33833977-33834081	CACNA2D1
novel_circ_0012915	7	35150874	35155098	+	378	exon:35150875-35150994,exon:35153313-35153455,exon:35154984-35155098	SEMA3C
novel_circ_0012921	7	35303107	35315581	-	400	exon:35303108-35303272,exon:35304108-35304162,exon:35315402-35315581	CD36
novel_circ_0012926	7	35307431	35315581	-	280	exon:35315402-35315581	CD36
novel_circ_0012929	7	35314216	35315581	-	272	exon:35314217-35314308,exon:35315402-35315581	CD36
novel_circ_0012931	7	35316298	35322762	-	309	exon:35316299-35316446,exon:35322602-35322762	CD36
novel_circ_0012932	7	35322601	35334284	-	181	exon:35334204-35334284	CD36
novel_circ_0012935	7	35811968	35827607	-	387	exon:35822848-35822976,exon:35827450-35827607	GNAI1
novel_circ_0012946	7	38469972	38478750	-	449	exon:38469973-38470140,exon:38476783-38476925,exon:38478613-38478750	RSBN1L
novel_circ_0012950	7	38614510	38624952	-	186	exon:38624867-38624952	PTPN12
novel_circ_0012955	7	38913343	38916457	+	295	exon:38913344-38913448,exon:38913677-38913736,exon:38915303-38915346,exon:38916372-38916457	GSAP
novel_circ_0012956	7	38931241	38931665	+	311	exon:38931242-38931334,exon:38931448-38931665	GSAP
novel_circ_0012960	7	39611441	39616354	+	536	exon:39611442-39611640,exon:39612643-39612722,exon:39614329-39614441,exon:39616211-39616354	PMPCB
novel_circ_0012967	7	41314695	41318777	+	680	intergenic_region:41314696-41314768,intergenic_region:41315144-41315291,intergenic_region:41316404-41316548,intergenic_region:41317188-41317316,intergenic_region:41318593-41318777	--
novel_circ_0012971	7	41342702	41343706	+	212	exon:41342703-41342875	KMT2E
novel_circ_0012972	7	41342702	41346467	+	304	exon:41342703-41342875,exon:41346337-41346467	KMT2E
novel_circ_0012973	7	41346004	41346467	+	362	exon:41346005-41346235,exon:41346337-41346467	KMT2E
novel_circ_0012974	7	41346004	41348828	+	349	exon:41346337-41346467,exon:41348711-41348828	KMT2E
novel_circ_0012975	7	41367580	41368137	+	245	exon:41367993-41368137	KMT2E
novel_circ_0012977	7	41410829	41430525	-	254	exon:41410830-41410995,exon:41430438-41430525	SRPK2
novel_circ_0012978	7	41426757	41432026	-	392	exon:41426758-41426864,exon:41430137-41430224,exon:41430438-41430525,exon:41431918-41432026	SRPK2
novel_circ_0012982	7	41883091	41883518	-	427	exon:41883092-41883518	PUS7
novel_circ_0012987	7	42011037	42012322	-	292	intron:42011038-42011106,intron:42012100-42012322	ATXN7L1
novel_circ_0012988	7	42012099	42012322	-	223	exon:42012100-42012322	ATXN7L1
novel_circ_0012992	7	43594810	43620444	+	254	exon:43620291-43620444	PRKAR2B
novel_circ_0012994	7	43656572	43659504	+	413	exon:43656573-43656756,exon:43659276-43659504	HBP1
novel_circ_0012995	7	43656572	43669138	+	329	exon:43656573-43656756,exon:43668994-43669138	HBP1
novel_circ_0012998	7	43704302	43728070	-	516	exon:43704303-43704540,exon:43712440-43712543,exon:43724677-43724739,exon:43727960-43728070	COG5
novel_circ_0012999	7	43712439	43728070	-	278	exon:43712440-43712543,exon:43724677-43724739,exon:43727960-43728070	COG5
novel_circ_0013007	7	45093677	45098991	-	324	exon:45093678-45093849,exon:45098840-45098991	PNPLA8
novel_circ_0013015	7	48922102	48941281	-	334	exon:48922103-48922254,exon:48929058-48929142,exon:48941185-48941281	DOCK4
novel_circ_0013020	7	49113635	49123909	-	236	intergenic_region:49123774-49123909	--
novel_circ_0013024	7	49469512	49470723	+	315	exon:49469513-49469617,exon:49469765-49469849,exon:49470599-49470723	-
novel_circ_0013025	7	58751742	58755950	-	364	exon:58751743-58751906,exon:58755751-58755950	CYP27C1
novel_circ_0013026	7	58751742	58759292	-	291	exon:58759102-58759292	CYP27C1
novel_circ_0013030	7	58856457	58858340	-	368	exon:58856458-58856664,exon:58857316-58857408,exon:58858273-58858340	MAP3K2
novel_circ_0013031	7	58856457	58862245	-	311	exon:58861194-58861273,exon:58862115-58862245	MAP3K2
novel_circ_0013032	7	58871082	58874198	-	269	exon:58871083-58871182,exon:58873054-58873094,exon:58874071-58874198	MAP3K2
novel_circ_0013033	7	58871082	58879923	-	338	exon:58871083-58871182,exon:58873054-58873094,exon:58874071-58874198,exon:58879855-58879923	MAP3K2
novel_circ_0013038	7	59485814	59495892	-	325	exon:59485815-59485912,exon:59495666-59495892	WDR33
novel_circ_0013039	7	59490787	59495892	-	401	exon:59490788-59490892,exon:59493579-59493647,exon:59495666-59495892	WDR33
novel_circ_0013040	7	59493578	59495892	-	296	exon:59493579-59493647,exon:59495666-59495892	WDR33
novel_circ_0013042	7	59589848	59590293	-	445	exon:59589849-59590293	AMMECR1L
novel_circ_0013046	7	62181378	62183625	-	276	exon:62181379-62181493,exon:62183465-62183625	-
novel_circ_0013047	7	62181378	62186795	-	200	exon:62181379-62181493,exon:62186711-62186795	-
novel_circ_0013054	7	62253518	62273759	-	424	exon:62253519-62253693,exon:62256023-62256135	-
novel_circ_0013056	7	62263271	62273759	-	350	exon:62263272-62263402,exon:62267067-62267149,exon:62273624-62273759	-
novel_circ_0013059	7	62364763	62375048	+	205	exon:62374944-62375048	SAP130
novel_circ_0013064	7	62959989	62962493	-	368	exon:62959990-62960059,exon:62960350-62960438,exon:62962151-62962238,exon:62962373-62962493	EPB41L5
novel_circ_0013073	7	63082817	63089932	-	354	exon:63082818-63082976,exon:63083448-63083573,exon:63089864-63089932	PTPN4
novel_circ_0013074	7	63082817	63099840	-	612	exon:63082818-63082976,exon:63083427-63083573,exon:63089864-63089932,exon:63095796-63095968,exon:63099777-63099840	PTPN4
novel_circ_0013075	7	63083447	63099840	-	406	exon:63089864-63089932,exon:63095796-63095968,exon:63099777-63099840	PTPN4
novel_circ_0013083	7	64783586	64789305	-	287	exon:64783587-64783748,exon:64789181-64789305	INSIG2
novel_circ_0013084	7	64783586	64797131	-	538	exon:64783587-64783748	INSIG2
novel_circ_0013090	7	65118815	65121612	-	377	exon:65118816-65118955,exon:65121052-65121152,exon:65121477-65121612	-
novel_circ_0013094	7	69425089	69425860	+	249	exon:69425090-69425244,exon:69425767-69425860	SLC35F5
novel_circ_0013098	7	71642209	71655418	+	234	exon:71655285-71655418	MGAT5
novel_circ_0013099	7	72230844	72240223	+	326	exon:72230845-72230973,exon:72233510-72233570,exon:72240088-72240223	ACMSD
novel_circ_0013100	7	72233509	72240223	+	375	exon:72233510-72233570,exon:72235336-72235398,exon:72238343-72238429	ACMSD
novel_circ_0013102	7	72391976	72394068	+	286	exon:72391977-72392096,exon:72393903-72394068	RAB3GAP1
novel_circ_0013104	7	72391976	72407796	+	371	exon:72391977-72392096,exon:72402244-72402343,exon:72406337-72406418,exon:72407728-72407796	RAB3GAP1
novel_circ_0013106	7	72410011	72412369	+	337	exon:72410012-72410085,exon:72411659-72411751,exon:72412200-72412369	RAB3GAP1
novel_circ_0013107	7	72410011	72418066	+	502	exon:72410012-72410085,exon:72411659-72411751,exon:72416760-72416921,exon:72417894-72418066	RAB3GAP1
novel_circ_0013112	7	72894679	72896384	+	420	exon:72894680-72894888,exon:72896174-72896384	R3HDM1
novel_circ_0013114	7	72919926	72921753	+	334	intron:72919927-72919986,intron:72920070-72920210,intron:72921621-72921753	R3HDM1
novel_circ_0013115	7	72919926	72924003	+	406	exon:72919927-72919986,exon:72920070-72920210,exon:72923710-72923818,exon:72923908-72924003	R3HDM1
novel_circ_0013116	7	72927154	72927670	+	316	exon:72927155-72927192,exon:72927285-72927335,exon:72927444-72927670	R3HDM1
novel_circ_0013117	7	72965459	72966513	+	307	exon:72965460-72965614,exon:72966362-72966513	R3HDM1
novel_circ_0013118	7	73055589	73060543	+	426	exon:73055590-73055692,exon:73058973-73059001,exon:73059525-73059643,exon:73060369-73060543	UBXN4
novel_circ_0013119	7	73055589	73065697	+	226	exon:73055590-73055692,exon:73058973-73059001,exon:73065604-73065697	UBXN4
novel_circ_0013120	7	73058972	73060543	+	323	exon:73058973-73059001,exon:73059525-73059643,exon:73060369-73060543	UBXN4
novel_circ_0013124	7	73081846	73083137	+	332	exon:73081847-73081978,exon:73082938-73083137	UBXN4
novel_circ_0013129	7	73464769	73472188	-	334	exon:73464770-73464919,exon:73471859-73471930,exon:73472077-73472188	DARS
novel_circ_0013131	7	73492697	73498138	-	284	exon:73493709-73493789,exon:73498036-73498138	DARS
novel_circ_0013132	7	76396192	76398808	+	538	exon:76396193-76396328,exon:76396517-76396638,exon:76396898-76397049,exon:76398681-76398808	SPOPL
novel_circ_0013133	7	76396192	76401391	+	478	intron:76396193-76396328,intron:76396517-76396638,intron:76398681-76398808,intron:76401300-76401391	SPOPL
novel_circ_0013136	7	76401299	76410734	+	326	intron:76401300-76401391,intron:76410421-76410598,intron:76410679-76410734	SPOPL
novel_circ_0013137	7	76410420	76410734	+	234	exon:76410421-76410598,exon:76410679-76410734	SPOPL
novel_circ_0013143	7	82546599	82553736	-	342	exon:82546600-82546773,exon:82553569-82553736	GTDC1
novel_circ_0013149	7	82746902	82747782	-	354	intron:82746903-82746950,intron:82747477-82747782	GTDC1
novel_circ_0013150	7	82875020	82880272	-	330	exon:82875021-82875092,exon:82880015-82880272	ZEB2
novel_circ_0013151	7	86549653	86553205	+	473	exon:86549654-86549861,exon:86552731-86552840,exon:86553051-86553205	ACVR2A
novel_circ_0013152	7	86552730	86553205	+	265	exon:86552731-86552840,exon:86553051-86553205	ACVR2A
novel_circ_0013159	7	86606182	86637154	-	416	exon:86606183-86606356,exon:86632340-86632430,exon:86633011-86633087,exon:86637081-86637154	ORC4
novel_circ_0013168	7	88316735	88324306	-	245	exon:88324162-88324306	MMADHC
novel_circ_0013169	7	88320892	88324306	-	363	exon:88320893-88321110,exon:88324162-88324306	MMADHC
novel_circ_0013172	7	90278740	90279122	-	294	exon:90278741-90278927,exon:90279016-90279122	NMI
novel_circ_0013173	7	90356887	90359084	+	391	exon:90356888-90357049,exon:90358856-90359084	TNFAIP6
novel_circ_0013186	7	91334128	91334469	+	341	intergenic_region:91334129-91334469	--
novel_circ_0013188	7	91531759	91554122	+	395	exon:91531760-91531840,exon:91539313-91539389,exon:91550501-91550584,exon:91553970-91554122	FMNL2
novel_circ_0013189	7	91539312	91554122	+	314	exon:91539313-91539389,exon:91550501-91550584,exon:91553970-91554122	FMNL2
novel_circ_0013191	7	91553969	91582219	+	433	exon:91553970-91554122,exon:91576394-91576502,exon:91580428-91580504,exon:91582126-91582219	FMNL2
novel_circ_0013197	7	95356204	95372642	+	559	exon:95356205-95356376,exon:95367878-95368002,exon:95369317-95369414,exon:95372479-95372642	GPD2
novel_circ_0013198	7	95367877	95372642	+	387	exon:95367878-95368002,exon:95369317-95369414,exon:95372479-95372642	GPD2
novel_circ_0013201	7	96367142	96399044	-	331	exon:96398814-96399044	ACVR1C
novel_circ_0013202	7	96480130	96498139	-	385	intergenic_region:96480131-96480370,intergenic_region:96497995-96498139	--
novel_circ_0013203	7	96480130	96499335	-	472	intergenic_region:96480131-96480370,intergenic_region:96497995-96498139,intergenic_region:96499249-96499335	--
novel_circ_0013204	7	96571685	96582907	-	345	exon:96571686-96571883,exon:96582761-96582907	ACVR1
novel_circ_0013205	7	96571685	96592631	-	462	exon:96571686-96571883,exon:96592368-96592631	ACVR1
novel_circ_0013209	7	97485022	97488722	+	682	exon:97485023-97485154	PKP4
novel_circ_0013212	7	97507679	97524677	+	398	exon:97507680-97507893,exon:97524494-97524677	PKP4
novel_circ_0013215	7	97982692	97997184	+	423	exon:97982693-97982797,exon:97995841-97995971,exon:97996998-97997184	TANC1
novel_circ_0013216	7	97995840	97997184	+	318	exon:97995841-97995971,exon:97996998-97997184	TANC1
novel_circ_0013217	7	98016675	98017862	+	434	exon:98016676-98016957,exon:98017711-98017862	TANC1
novel_circ_0013218	7	98020411	98022897	+	399	exon:98020412-98020643,exon:98022731-98022897	TANC1
novel_circ_0013226	7	98234566	98238123	-	366	exon:98234567-98234628,exon:98234731-98234823,exon:98237913-98238123	BAZ2B
novel_circ_0013229	7	98278506	98285033	-	289	exon:98284845-98285033	BAZ2B
novel_circ_0013232	7	98617692	98627517	+	355	exon:98617693-98617857,exon:98627328-98627517	2022-03-07
novel_circ_0013235	7	9898212	9898853	+	306	exon:9898213-9898384,exon:9898720-9898853	-
novel_circ_0013239	7	99241210	99301142	-	324	exon:99241211-99241302,exon:99246179-99246237,exon:99300970-99301142	RBMS1
novel_circ_0013240	7	99241210	99301145	-	327	exon:99241211-99241302,exon:99246179-99246237,exon:99300970-99301145	RBMS1
novel_circ_0017279	GL018857	202227	205351	-	431	exon:202228-202365,exon:202440-202562,exon:205182-205351	L3HYPDH
novel_circ_0017277	GL018855	550609	555191	+	458	exon:550610-550684,exon:552464-552669,exon:555015-555191	POC5
novel_circ_0017259	GL018852	254457	259033	-	373	exon:254458-254586	CLASP1
novel_circ_0017260	GL018852	254457	264218	-	280	exon:254458-254586,exon:264068-264218	CLASP1
novel_circ_0017262	GL018852	285005	297841	-	491	exon:285006-285149,exon:286679-286757,exon:290109-290272,exon:297738-297841	CLASP1
novel_circ_0017268	GL018852	485601	486084	-	483	exon:485602-486084	CLASP1
novel_circ_0017257	GL018851	158595	160426	+	470	exon:158596-158699,exon:160061-160426	ZNF236
novel_circ_0017480	GL018914	197846	198314	-	277	exon:197847-198011,exon:198203-198314	DNM2
novel_circ_0017483	GL018914	216495	218961	-	294	exon:216496-216582,exon:217256-217394	DNM2
novel_circ_0017283	GL018859	181503	188351	-	379	exon:181504-181609,exon:186100-186184,exon:188164-188351	HMGCR
novel_circ_0017284	GL018859	186099	188351	-	385	exon:186100-186184,exon:187610-187721,exon:188164-188351	HMGCR
novel_circ_0017285	GL018859	187238	188351	-	388	exon:187239-187326,exon:187610-187721,exon:188164-188351	HMGCR
novel_circ_0017291	GL018859	6949	23926	-	388	intergenic_region:23815-23926,intergenic_region:6950-7069,intergenic_region:9015-9170	--
novel_circ_0017292	GL018859	6949	9170	-	276	intron:6950-7069,intron:9015-9170	--
novel_circ_0017468	GL018911	203392	204784	+	362	exon:203393-203484,exon:203954-204063,exon:204454-204509,exon:204681-204784	USP10
novel_circ_0017470	GL018911	208278	208982	+	275	exon:208279-208378,exon:208808-208982	USP10
novel_circ_0017471	GL018911	210499	214909	+	377	exon:210500-210665,exon:212584-212728,exon:214844-214909	USP10
novel_circ_0017474	GL018911	410036	413361	+	287	exon:410037-410244,exon:413283-413361	KIAA0513
novel_circ_0018090	GL019266	19318	36865	+	240	exon:36726-36865	CSNK1D
novel_circ_0018091	GL019266	30566	31864	+	517	exon:30567-30715,exon:31149-31345,exon:31694-31864	CSNK1D
novel_circ_0018092	GL019266	30566	33095	+	298	exon:30567-30715,exon:32947-33095	CSNK1D
novel_circ_0018017	GL019146	76595	79952	-	394	exon:76596-76725,exon:77133-77239,exon:79796-79952	NPRL3
novel_circ_0018019	GL019146	94879	97671	-	391	exon:94880-94954,exon:95520-95705,exon:97542-97671	NPRL3
novel_circ_0018020	GL019147	104793	105194	-	401	intergenic_region:104794-105194	--
novel_circ_0018015	GL019142	73092	73877	+	375	exon:73093-73303,exon:73714-73877	TBC1D13
novel_circ_0017897	GL019084	40601	43619	+	243	intron:40602-40650,intron:43426-43619	GNB1
novel_circ_0017898	GL019084	40601	43668	+	381	intron:40602-40650,intron:40749-40837,intron:43426-43668	GNB1
novel_circ_0017901	GL019084	40601	65174	+	524	exon:40602-40650,exon:53120-53221,exon:56617-56655,exon:58371-58477,exon:63874-63937,exon:65012-65174	GNB1
novel_circ_0017905	GL019084	53119	58477	+	209	exon:53120-53221,exon:58371-58477	GNB1
novel_circ_0017910	GL019088	150064	156799	+	378	exon:150065-150251,exon:156609-156799	DMGDH
novel_circ_0018175	GL019644	593	1053	+	281	intergenic_region:594-716,intergenic_region:896-1053	--
novel_circ_0000316	11	10247400	10250555	+	316	exon:10247401-10247586,exon:10250426-10250555	-
novel_circ_0000317	11	1048241	1049142	+	381	exon:1048242-1048397,exon:1048918-1049142	-
novel_circ_0000321	11	1062501	1063675	+	269	exon:1062502-1062664,exon:1063570-1063675	-
novel_circ_0000322	11	1089237	1090907	+	292	exon:1089238-1089363,exon:1090742-1090907	FAM151B
novel_circ_0000329	11	1302913	1326068	+	378	exon:1302914-1303021,exon:1306976-1307087,exon:1325911-1326068	MSH3
novel_circ_0000336	11	14231172	14232776	+	355	exon:14231173-14231286,exon:14232536-14232776	SLF1
novel_circ_0000338	11	14258580	14268111	+	445	exon:14258581-14258743,exon:14267070-14267207,exon:14267968-14268111	SLF1
novel_circ_0000339	11	14258580	14271212	+	427	intron:14258581-14258743,intron:14267968-14268111,intron:14271093-14271212	SLF1
novel_circ_0000343	11	1498172	1522192	+	492	exon:1498173-1498320,exon:1499344-1499433,exon:1521939-1522192	RASGRF2
novel_circ_0000348	11	1521938	1522192	+	254	exon:1521939-1522192	RASGRF2
novel_circ_0000352	11	16044637	16045081	+	325	intergenic_region:16044638-16044775,intergenic_region:16044895-16045081	--
novel_circ_0000356	11	16444946	16454172	+	471	exon:16444947-16445030,exon:16448796-16448864,exon:16450964-16451062,exon:16453216-16453296,exon:16453862-16453900,exon:16454074-16454172	CAST
novel_circ_0000362	11	16711081	16717276	+	253	exon:16711082-16711202,exon:16717145-16717276	LNPEP
novel_circ_0000364	11	16734988	16737518	+	341	exon:16734989-16735172,exon:16737362-16737518	LNPEP
novel_circ_0000367	11	16746792	16749249	+	347	exon:16746793-16746977,exon:16749088-16749249	LNPEP
novel_circ_0000368	11	16746792	16753407	+	267	exon:16746793-16746977,exon:16753326-16753407	LNPEP
novel_circ_0000369	11	16883101	16891028	-	269	exon:16883102-16883194,exon:16890853-16891028	RIOK2
novel_circ_0000371	11	18344243	18348693	-	401	exon:18344244-18344384,exon:18345489-18345617,exon:18348563-18348693	CHD1
novel_circ_0000372	11	18347797	18351669	-	303	intron:18350200-18350241,intron:18351509-18351669	CHD1
novel_circ_0000373	11	18379855	18382399	-	384	intergenic_region:18379856-18379920,intergenic_region:18381158-18381274,intergenic_region:18382198-18382399	--
novel_circ_0000374	11	18381157	18382399	-	319	intergenic_region:18381158-18381274,intergenic_region:18382198-18382399	--
novel_circ_0000377	11	1955676	1984572	-	477	intergenic_region:1955677-1955761,intergenic_region:1956805-1956927,intergenic_region:1959622-1959755,intergenic_region:1970514-1970575,intergenic_region:1984500-1984572	--
novel_circ_0000379	11	20414388	20444694	-	358	exon:20444437-20444694	ST8SIA4
novel_circ_0000380	11	206330	221840	-	365	exon:206331-206470,exon:217984-218076,exon:221709-221840	HOMER1
novel_circ_0000381	11	206330	228312	-	522	exon:206331-206470,exon:217984-218076,exon:221709-221840,exon:228156-228312	HOMER1
novel_circ_0000382	11	217983	228312	-	382	exon:217984-218076,exon:221709-221840,exon:228156-228312	HOMER1
novel_circ_0000384	11	22419560	22432863	+	289	exon:22432675-22432863	PAM
novel_circ_0000387	11	2297891	2305776	+	390	intron:2297892-2298011,intron:2300349-2300465,intron:2305624-2305776	ATG10
novel_circ_0000387	11	2297891	2305778	+	392	intron:2297892-2298011,intron:2300349-2300465,intron:2305624-2305776	ATG10
novel_circ_0000390	11	2297891	2352837	+	451	exon:2297892-2298011,exon:2303926-2303993,exon:2305624-2305778,exon:2352730-2352837	ATG10
novel_circ_0000397	11	28364337	28380834	+	545	exon:28364338-28364608,exon:28377523-28377696,exon:28380735-28380834	FER
novel_circ_0000406	11	28718279	28735372	-	239	intergenic_region:28735234-28735372	--
novel_circ_0000407	11	28734050	28735327	+	335	intergenic_region:28734051-28734173,intergenic_region:28735116-28735327	--
novel_circ_0000408	11	28863410	28882041	-	308	exon:28863411-28863532,exon:28881856-28882041	PJA2
novel_circ_0000410	11	29268834	29272168	+	400	exon:29268835-29269089,exon:29272024-29272168	MAN2A1
novel_circ_0000411	11	29268834	29284932	+	272	exon:29284761-29284932	MAN2A1
novel_circ_0000412	11	29284760	29306076	+	474	exon:29284761-29284932,exon:29300631-29300758,exon:29305903-29306076	MAN2A1
novel_circ_0000413	11	29284760	29309695	+	359	exon:29284761-29284932	MAN2A1
novel_circ_0000414	11	29284760	29315157	+	350	exon:29284761-29284932,exon:29314980-29315157	MAN2A1
novel_circ_0000419	11	29363637	29366594	+	508	exon:29363638-29363803,exon:29365181-29365399,exon:29366472-29366594	MAN2A1
novel_circ_0000420	11	29363637	29371048	+	500	exon:29363638-29363803,exon:29365181-29365399	MAN2A1
novel_circ_0000423	11	30825853	30827232	+	390	exon:30825854-30825968,exon:30826749-30826914,exon:30827124-30827232	WDR36
novel_circ_0000424	11	30837154	30839011	+	352	exon:30837155-30837262,exon:30838078-30838175,exon:30838866-30839011	WDR36
novel_circ_0000426	11	31976713	31977538	-	355	exon:31976714-31976824,exon:31977081-31977176,exon:31977391-31977538	-
novel_circ_0000427	11	32005012	32006865	-	369	exon:32005013-32005273,exon:32006758-32006865	-
novel_circ_0000438	11	35290985	35295509	-	514	exon:35290986-35291128,exon:35293017-35293124	CMBL
novel_circ_0000443	11	35359866	35367585	+	388	exon:35359867-35359963,exon:35361105-35361178,exon:35364218-35364361,exon:35367513-35367585	2022-03-06
novel_circ_0000454	11	35410159	35412754	+	317	exon:35410160-35410341,exon:35412620-35412754	2022-03-06
novel_circ_0000461	11	39185480	39200220	+	315	exon:39185481-39185603,exon:39200029-39200220	TRIO
novel_circ_0000464	11	39317367	39333615	+	283	exon:39332849-39332938,exon:39333523-39333615	TRIO
novel_circ_0000465	11	39327261	39333615	+	424	exon:39327262-39327328,exon:39329601-39329704,exon:39330645-39330714,exon:39332849-39332938,exon:39333523-39333615	TRIO
novel_circ_0000466	11	39327261	39336219	+	511	exon:39327262-39327328,exon:39329601-39329704,exon:39330645-39330714,exon:39334979-39335056,exon:39336028-39336219	TRIO
novel_circ_0000467	11	39353782	39356830	+	345	exon:39353783-39353861,exon:39356082-39356146,exon:39356630-39356830	TRIO
novel_circ_0000469	11	39509181	39512818	+	239	exon:39509182-39509276,exon:39512675-39512818	OTULIN
novel_circ_0000470	11	39509181	39512834	+	255	intron:39509182-39509276,intron:39512675-39512834	OTULIN
novel_circ_0000471	11	39509181	39518761	+	381	exon:39509182-39509276,exon:39512675-39512834,exon:39518636-39518761	OTULIN
novel_circ_0000472	11	39512674	39518761	+	286	exon:39512675-39512834,exon:39518636-39518761	OTULIN
novel_circ_0000475	11	403755	404232	+	264	exon:403756-403929,exon:404143-404232	TENT2
novel_circ_0000476	11	403755	409526	+	412	exon:403756-403929,exon:409289-409526	TENT2
novel_circ_0000478	11	409288	431180	+	502	exon:409289-409526,exon:425066-425180,exon:428332-428410,exon:431111-431180	TENT2
novel_circ_0000481	11	41633550	41637624	-	239	exon:41633551-41633654,exon:41637490-41637624	MYO10
novel_circ_0000484	11	425065	431180	+	356	exon:425066-425180,exon:425271-425362,exon:428332-428410,exon:431111-431180	TENT2
novel_circ_0000491	11	43720608	43754924	-	325	exon:43720609-43720745,exon:43754737-43754924	CDH18
novel_circ_0000502	11	53448801	53449230	+	429	exon:53448802-53449230	C5orf22
novel_circ_0000507	11	53927131	53928444	+	379	exon:53927132-53927375,exon:53928310-53928444	--
novel_circ_0000508	11	53957710	53966894	-	247	exon:53957711-53957825,exon:53966763-53966894	GOLPH3
novel_circ_0000511	11	54056526	54081856	-	588	exon:54056527-54056597,exon:54057960-54058038,exon:54060452-54060576,exon:54061206-54061312,exon:54071653-54071728,exon:54081727-54081856	MTMR12
novel_circ_0000518	11	54091026	54093961	-	347	exon:54091027-54091157,exon:54092021-54092093,exon:54093819-54093961	MTMR12
novel_circ_0000519	11	54198367	54200936	-	317	exon:54198368-54198487,exon:54200740-54200936	ZFR
novel_circ_0000520	11	54217713	54220376	-	364	exon:54217714-54217932,exon:54220232-54220376	ZFR
novel_circ_0000521	11	54484285	54495206	+	290	exon:54484286-54484408,exon:54495040-54495206	NPR3
novel_circ_0000525	11	55335560	55344612	-	511	exon:55335561-55335687,exon:55342539-55342677	ADAMTS12
novel_circ_0000526	11	55342538	55344612	-	384	exon:55342539-55342677,exon:55344368-55344612	ADAMTS12
novel_circ_0000530	11	55378982	55382146	-	239	exon:55378983-55379128,exon:55382054-55382146	ADAMTS12
novel_circ_0000531	11	55393847	55416044	-	431	exon:55393848-55393997,exon:55415101-55415184,exon:55415848-55416044	ADAMTS12
novel_circ_0000532	11	55415100	55416044	-	281	exon:55415101-55415184,exon:55415848-55416044	ADAMTS12
novel_circ_0000539	11	56251332	56252735	+	428	exon:56251333-56251455,exon:56252431-56252735	DNAJC21
novel_circ_0000540	11	56252430	56252735	+	305	exon:56252431-56252735	DNAJC21
novel_circ_0000543	11	56384057	56391464	-	240	exon:56384058-56384127	PRLR
novel_circ_0000544	11	57301392	57302254	-	316	exon:57301393-57301526	LMBRD2
novel_circ_0000545	11	57315410	57322907	-	294	exon:57320156-57320251,exon:57322810-57322907	LMBRD2
novel_circ_0000546	11	57315410	57324182	-	333	exon:57323950-57324182	LMBRD2
novel_circ_0000547	11	57320155	57324182	-	427	exon:57320156-57320251,exon:57322810-57322907,exon:57323950-57324182	LMBRD2
novel_circ_0000551	11	57389366	57418007	-	267	exon:57389367-57389490,exon:57393313-57393366,exon:57417919-57418007	NADK2
novel_circ_0000556	11	57398910	57418007	-	358	exon:57398911-57399006,exon:57409843-57409926,exon:57416989-57417077,exon:57417919-57418007	NADK2
novel_circ_0000557	11	57407757	57414705	-	303	exon:57407758-57407894,exon:57409843-57409926,exon:57414624-57414705	NADK2
novel_circ_0000558	11	57407757	57418007	-	481	exon:57407758-57407894,exon:57409843-57409926,exon:57414624-57414705,exon:57416989-57417077,exon:57417919-57418007	NADK2
novel_circ_0000559	11	57409842	57418007	-	344	exon:57409843-57409926,exon:57414624-57414705,exon:57416989-57417077,exon:57417919-57418007	NADK2
novel_circ_0000560	11	57414186	57418007	-	250	intron:57414187-57414265,intron:57414624-57414705,intron:57417919-57418007	NADK2
novel_circ_0000561	11	57414623	57418007	-	260	exon:57414624-57414705,exon:57416989-57417077,exon:57417919-57418007	NADK2
novel_circ_0000562	11	57449213	57462628	-	374	exon:57449214-57449344,exon:57449661-57449763,exon:57462489-57462628	--
novel_circ_0000566	11	58086790	58097819	+	225	intergenic_region:58086791-58086918,intergenic_region:58097723-58097819	--
novel_circ_0000568	11	58135458	58141022	+	421	exon:58135459-58135545,exon:58139614-58139765,exon:58140328-58140408,exon:58140922-58141022	NIPBL
novel_circ_0000569	11	58135458	58149529	+	327	exon:58135459-58135545,exon:58140922-58141022,exon:58149391-58149529	NIPBL
novel_circ_0000571	11	58139613	58141022	+	334	exon:58139614-58139765,exon:58140328-58140408,exon:58140922-58141022	NIPBL
novel_circ_0000572	11	58139613	58149529	+	473	exon:58139614-58139765,exon:58140328-58140408,exon:58140922-58141022,exon:58149391-58149529	NIPBL
novel_circ_0000576	11	58186458	58187688	+	340	exon:58186459-58186552,exon:58186931-58187085,exon:58187598-58187688	NIPBL
novel_circ_0000582	11	58312944	58313816	-	304	exon:58312945-58313108,exon:58313677-58313816	CPLANE1
novel_circ_0000585	11	58343070	58344261	-	290	exon:58343071-58343151,exon:58344053-58344261	CPLANE1
novel_circ_0000592	11	58496655	58503840	+	437	exon:58496656-58496776,exon:58503269-58503382,exon:58503639-58503840	WDR70
novel_circ_0000594	11	58725324	58731026	+	324	exon:58725325-58725424,exon:58729226-58729310,exon:58730888-58731026	WDR70
novel_circ_0000598	11	59570739	59574710	-	400	exon:59570740-59570879,exon:59573036-59573135,exon:59574551-59574710	LIFR
novel_circ_0000599	11	59909633	59914380	+	342	exon:59909634-59909803,exon:59914209-59914380	OSMR
novel_circ_0000600	11	59909633	59920686	+	322	exon:59909634-59909803	OSMR
novel_circ_0000601	11	59914208	59919316	+	236	exon:59919181-59919316	OSMR
novel_circ_0000603	11	59917808	59920686	+	252	exon:59920535-59920686	OSMR
novel_circ_0000609	11	60012662	60026815	-	516	exon:60012663-60012745,exon:60016601-60016668,exon:60019121-60019188,exon:60025090-60025259,exon:60026689-60026815	RICTOR
novel_circ_0000610	11	60016600	60020028	-	287	intron:60016601-60016668,intron:60019121-60019188,intron:60019878-60020028	RICTOR
novel_circ_0000611	11	60016600	60026815	-	433	exon:60016601-60016668,exon:60019121-60019188,exon:60025090-60025259,exon:60026689-60026815	RICTOR
novel_circ_0000616	11	60035855	60049358	-	383	exon:60035856-60035987,exon:60037316-60037380,exon:60040352-60040439,exon:60049261-60049358	RICTOR
novel_circ_0000619	11	60406534	60409278	-	811	exon:60406535-60406602,exon:60408034-60408143	DAB2
novel_circ_0000621	11	61673158	61680222	-	375	exon:61673159-61673246,exon:61673790-61673934,exon:61680081-61680222	PRKAA1
novel_circ_0000622	11	61812998	61818046	+	429	exon:61812999-61813140,exon:61816662-61816809,exon:61817908-61818046	-
novel_circ_0000628	11	62729837	62754093	-	654	exon:62729838-62729898,exon:62733058-62733164,exon:62738888-62739037,exon:62741903-62742038,exon:62752437-62752527,exon:62753985-62754093	OXCT1
novel_circ_0000629	11	62733057	62752527	-	334	exon:62733058-62733164,exon:62741903-62742038,exon:62752437-62752527	OXCT1
novel_circ_0000634	11	62793168	62799096	+	222	exon:62793169-62793275,exon:62798982-62799096	C5orf51
novel_circ_0000635	11	62819373	62824449	+	428	exon:62819374-62819449,exon:62819547-62819722,exon:62824274-62824449	FBXO4
novel_circ_0000638	11	63343390	63363314	+	386	intron:63343391-63343535,intron:63359161-63359320,intron:63363234-63363314	GHR
novel_circ_0000640	11	63507129	63516655	+	309	exon:63507130-63507259	GHR
novel_circ_0000642	11	63964879	63975244	+	386	exon:63964880-63965018,exon:63966021-63966122,exon:63975100-63975244	ZNF131
novel_circ_0000644	11	64270109	64270495	-	386	exon:64270110-64270495	TMEM267
novel_circ_0000646	11	64371126	64374916	+	437	exon:64371127-64371333,exon:64374687-64374916	NNT
novel_circ_0000647	11	64374686	64384900	+	319	exon:64374687-64374916	NNT
novel_circ_0000648	11	64374686	64390299	+	418	exon:64374687-64374916,exon:64390112-64390299	NNT
novel_circ_0000649	11	64378021	64384900	+	395	exon:64378022-64378239,exon:64381314-64381401,exon:64384812-64384900	NNT
novel_circ_0000650	11	64378021	64390299	+	406	exon:64378022-64378239,exon:64390112-64390299	NNT
novel_circ_0000651	11	64384811	64390299	+	277	exon:64384812-64384900,exon:64390112-64390299	NNT
novel_circ_0000660	11	68958017	68960630	+	389	exon:68958018-68958275,exon:68960500-68960630	ITGA1
novel_circ_0000661	11	68958017	68969695	+	421	exon:68967319-68967429,exon:68969486-68969695	ITGA1
novel_circ_0000662	11	68969485	68971865	+	291	exon:68969486-68969695,exon:68971785-68971865	ITGA1
novel_circ_0000667	11	69114685	69116754	+	318	exon:69114686-69114768,exon:69115194-69115335,exon:69116662-69116754	ITGA2
novel_circ_0000669	11	69658819	69671376	+	247	exon:69658820-69658992,exon:69671303-69671376	NDUFS4
novel_circ_0000672	11	71215592	71227464	-	189	exon:71227376-71227464	DHX29
novel_circ_0000678	11	71285699	71289144	+	315	exon:71285700-71285802,exon:71287843-71287974,exon:71289065-71289144	MTREX
novel_circ_0000679	11	71291069	71295664	+	339	exon:71291070-71291180,exon:71293930-71294031,exon:71295539-71295664	MTREX
novel_circ_0000680	11	71337732	71339743	+	264	exon:71339580-71339743	MTREX
novel_circ_0000685	11	71383975	71392086	-	252	exon:71391935-71392086	PLPP1
novel_circ_0000691	11	72741057	72743718	+	352	exon:72741058-72741208,exon:72743518-72743718	MAP3K1
novel_circ_0000692	11	72741057	72748462	+	553	exon:72741058-72741208,exon:72743518-72743718,exon:72748262-72748462	MAP3K1
novel_circ_0000695	11	72804599	72806959	+	346	exon:72804600-72804723,exon:72804981-72805096,exon:72806854-72806959	SETD9
novel_circ_0000698	11	72825188	72828511	-	311	exon:72825189-72825340,exon:72828170-72828242,exon:72828426-72828511	MIER3
novel_circ_0000701	11	7298396	7300545	+	224	exon:7298397-7298549	RASA1
novel_circ_0000705	11	7306240	7325576	+	307	exon:7306241-7306358,exon:7310193-7310224,exon:7325420-7325576	RASA1
novel_circ_0000706	11	73107304	73107778	+	348	exon:73107305-73107428,exon:73107555-73107778	GPBP1
novel_circ_0000708	11	73126067	73127942	+	326	exon:73126068-73126252,exon:73127802-73127942	GPBP1
novel_circ_0000710	11	7333278	7333908	+	178	exon:7333831-7333908	RASA1
novel_circ_0000713	11	75112911	75151081	-	353	exon:75112912-75112961,exon:75117763-75117836,exon:75126238-75126274,exon:75150890-75151081	PDE4D
novel_circ_0000720	11	77516357	77516714	+	357	exon:77516358-77516714	ZSWIM6
novel_circ_0000721	11	77516357	77540843	+	508	exon:77516358-77516714,exon:77540693-77540843	ZSWIM6
novel_circ_0000722	11	77536469	77540843	+	300	exon:77536470-77536618,exon:77540693-77540843	ZSWIM6
novel_circ_0000726	11	78372982	78374372	+	247	exon:78372983-78373073,exon:78373208-78373271,exon:78374281-78374372	KIF2A
novel_circ_0000728	11	78374280	78375185	+	235	exon:78374281-78374372,exon:78375043-78375185	KIF2A
novel_circ_0000729	11	78375884	78377281	+	384	exon:78375885-78376089,exon:78376633-78376743,exon:78377214-78377281	KIF2A
novel_circ_0000731	11	78399794	78402264	-	413	exon:78399795-78399858,exon:78400588-78400654,exon:78400735-78400799,exon:78401913-78402005,exon:78402141-78402264	DIMT1
novel_circ_0000739	11	78570185	78575310	+	332	exon:78570186-78570281,exon:78571035-78571148,exon:78575189-78575310	-
novel_circ_0000740	11	8091204	8110924	-	473	exon:8091205-8091318,exon:8093915-8094055,exon:8094494-8094554,exon:8110768-8110924	TMEM161B
novel_circ_0000744	11	8110863	8133542	-	443	exon:8110864-8110924,exon:8114877-8114974,exon:8117082-8117165,exon:8120908-8120972,exon:8128755-8128785,exon:8133439-8133542	TMEM161B
novel_circ_0000746	11	8114876	8133542	-	351	exon:8114877-8114974,exon:8117082-8117165,exon:8120908-8120972,exon:8133439-8133542	TMEM161B
novel_circ_0000750	11	81426083	81456155	-	421	exon:81426084-81426186,exon:81441306-81441369,exon:81443421-81443566,exon:81456048-81456155	ADAMTS6
novel_circ_0000757	11	81634640	81635012	-	372	exon:81634641-81635012	ADAMTS6
novel_circ_0000761	11	81715852	81718988	+	325	exon:81715853-81715955,exon:81718626-81718726,exon:81718868-81718988	PPWD1
novel_circ_0000763	11	81726928	81734816	+	374	exon:81726929-81727119,exon:81734634-81734816	PPWD1
novel_circ_0000765	11	81729962	81732863	+	364	exon:81731113-81731294,exon:81732782-81732863	PPWD1
novel_circ_0000766	11	81761313	81763706	-	285	exon:81761314-81761435,exon:81763544-81763706	TRIM23
novel_circ_0000771	11	81836354	81864048	-	379	exon:81836355-81836459,exon:81849891-81849990,exon:81860936-81861005,exon:81863945-81864048	SGTB
novel_circ_0000781	11	81952169	81952780	+	316	exon:81952170-81952356,exon:81952652-81952780	NLN
novel_circ_0000782	11	82105066	82109999	+	352	exon:82105067-82105114,exon:82108772-82108877,exon:82109802-82109999	ERBIN
novel_circ_0000783	11	82105066	82113446	+	470	exon:82105067-82105114,exon:82108772-82108877,exon:82109802-82109999,exon:82113329-82113446	ERBIN
novel_circ_0000787	11	82109801	82127233	+	542	exon:82109802-82109999,exon:82113329-82113446,exon:82124892-82124970,exon:82126114-82126203,exon:82127177-82127233	ERBIN
novel_circ_0000791	11	82135862	82139333	+	534	exon:82135863-82136007,exon:82136833-82136905,exon:82137413-82137542,exon:82137892-82138007,exon:82139264-82139333	ERBIN
novel_circ_0000794	11	82137412	82139333	+	316	exon:82137413-82137542,exon:82137892-82138007,exon:82139264-82139333	ERBIN
novel_circ_0000795	11	82137412	82152381	+	416	exon:82137413-82137542,exon:82137892-82138007,exon:82139264-82139333,exon:82152282-82152381	ERBIN
novel_circ_0000803	11	8307587	8308049	+	462	intergenic_region:8307588-8308049	--
novel_circ_0000804	11	83288911	83290031	+	353	exon:83288912-83289141,exon:83289909-83290031	MAST4
novel_circ_0000806	11	84416227	84423630	+	450	exon:84416228-84416320,exon:84416779-84416853,exon:84423166-84423367,exon:84423551-84423630	PIK3R1
novel_circ_0000810	11	85327820	85331037	+	329	exon:85327821-85327991,exon:85330880-85331037	SLC30A5
novel_circ_0000817	11	85441163	85441519	+	356	exon:85441164-85441519	CDK7
novel_circ_0000819	11	85441163	85456485	+	287	exon:85450360-85450459,exon:85456399-85456485	CDK7
novel_circ_0000820	11	85443256	85444151	+	137	exon:85443257-85443324	CDK7
novel_circ_0000821	11	85443256	85447808	+	367	exon:85443257-85443324,exon:85444083-85444151,exon:85446247-85446357,exon:85447690-85447808	CDK7
novel_circ_0000824	11	85446246	85447808	+	230	exon:85446247-85446357,exon:85447690-85447808	CDK7
novel_circ_0000825	11	85446246	85450459	+	330	exon:85446247-85446357,exon:85447690-85447808,exon:85450360-85450459	CDK7
novel_circ_0000826	11	85476383	85485046	-	414	exon:85476384-85476514,exon:85482464-85482638,exon:85484939-85485046	CCDC125
novel_circ_0000832	11	85509727	85510069	-	342	exon:85509728-85510069	CCDC125
novel_circ_0000833	11	85682510	85683186	+	676	exon:85682511-85683186	OCLN
novel_circ_0000834	11	85710619	85713378	+	388	exon:85710620-85710835,exon:85713207-85713378	OCLN
novel_circ_0000836	11	85737729	85764889	+	280	intergenic_region:85737730-85737820,intergenic_region:85737972-85738059	--
novel_circ_0000839	11	862803	864792	-	356	exon:862804-862897,exon:864198-864280,exon:864614-864792	SERINC5
novel_circ_0000840	11	862803	882767	-	345	exon:862804-862897,exon:864198-864280,exon:882600-882767	SERINC5
novel_circ_0000844	11	8662599	8673935	-	379	exon:8662600-8662647,exon:8664709-8664895,exon:8673792-8673935	MEF2C
novel_circ_0000846	11	86662826	86665297	+	313	intron:86662827-86662925,intron:86665084-86665297	SEMA5A
novel_circ_0000851	11	86807394	86810630	+	445	exon:86807395-86807620,exon:86810412-86810630	SEMA5A
novel_circ_0000002	10	11513231	11514736	-	324	exon:11513232-11513366,exon:11513671-11513734,exon:11514612-11514736	SKAP2
novel_circ_0000003	10	11513231	11530506	-	402	exon:11513232-11513366,exon:11513671-11513734,exon:11514612-11514736	SKAP2
novel_circ_0000009	10	12205885	12216247	-	368	exon:12205886-12206042,exon:12213849-12213925,exon:12216114-12216247	HIBADH
novel_circ_0000012	10	12296152	12322412	-	261	intron:12322252-12322412	HIBADH
novel_circ_0000015	10	12299261	12322412	-	498	exon:12299262-12299488,exon:12311188-12311297,exon:12322252-12322412	HIBADH
novel_circ_0000016	10	12308654	12311297	-	232	exon:12308655-12308776,exon:12311188-12311297	HIBADH
novel_circ_0000017	10	12308654	12322402	-	383	exon:12308655-12308776,exon:12311188-12311297,exon:12322252-12322402	HIBADH
novel_circ_0000018	10	12308654	12322412	-	393	exon:12308655-12308776,exon:12311188-12311297,exon:12322252-12322412	HIBADH
novel_circ_0000023	10	12480016	12480701	+	333	exon:12480017-12480200,exon:12480553-12480701	TAX1BP1
novel_circ_0000024	10	13143439	13160640	+	353	exon:13143440-13143511,exon:13148524-13148617,exon:13152631-13152695,exon:13160519-13160640	CREB5
novel_circ_0000025	10	13143439	13226630	+	461	exon:13143440-13143511,exon:13148524-13148617,exon:13160519-13160640,exon:13226458-13226630	CREB5
novel_circ_0000027	10	14433589	14437652	-	375	intergenic_region:14433590-14433836,intergenic_region:14437525-14437652	--
novel_circ_0000028	10	14470422	14471611	-	319	intron:14470423-14470528,intron:14471399-14471611	PLEKHA8
novel_circ_0000029	10	14471508	14475418	+	242	exon:14471509-14471625,exon:14475294-14475418	PLEKHA8
novel_circ_0000030	10	14478702	14486839	+	419	exon:14478703-14478861,exon:14479770-14479810,exon:14484116-14484275,exon:14486781-14486839	PLEKHA8
novel_circ_0000034	10	14487574	14496090	-	319	intron:14495872-14496090	PLEKHA8
novel_circ_0000036	10	14734063	14782033	+	520	intergenic_region:14734064-14734159,intergenic_region:14769662-14769767,intergenic_region:14776584-14776662,intergenic_region:14781795-14782033	--
novel_circ_0000041	10	14948485	14956343	+	377	exon:14948486-14948627,exon:14949843-14949931,exon:14956198-14956343	GARS
novel_circ_0000042	10	14960372	14961716	+	328	exon:14960373-14960535,exon:14961552-14961716	GARS
novel_circ_0000047	10	16651112	16660320	+	274	exon:16651113-16651233,exon:16651694-16651779,exon:16660254-16660320	AVL9
novel_circ_0000049	10	16730811	16739804	-	675	exon:16730812-16730977,exon:16739296-16739804	KBTBD2
novel_circ_0000051	10	16805262	16806759	+	482	exon:16805263-16805408,exon:16805798-16805987,exon:16806614-16806759	FKBP9
novel_circ_0000052	10	16805262	16812099	+	436	exon:16806614-16806759,exon:16811910-16812099	FKBP9
novel_circ_0000053	10	16805262	16813890	+	292	exon:16805263-16805408,exon:16813745-16813890	FKBP9
novel_circ_0000054	10	16811909	16813890	+	503	exon:16811910-16812099,exon:16812100-16812211,exon:16813345-16813399,exon:16813745-16813890	FKBP9
novel_circ_0000055	10	16822294	16828776	+	333	exon:16822295-16822481,exon:16828631-16828776	FKBP9
novel_circ_0000058	10	17132651	17144826	+	244	exon:17132652-17132754,exon:17144686-17144826	BBS9
novel_circ_0000060	10	17144685	17175019	+	474	exon:17144686-17144826,exon:17144827-17144910,exon:17156748-17156843,exon:17174867-17175019	BBS9
novel_circ_0000076	10	18891986	18906191	-	319	exon:18891987-18892092,exon:18895107-18895198	DPY19L2
novel_circ_0000087	10	19591017	19596790	+	262	intergenic_region:19591018-19591143,intergenic_region:19596655-19596790	--
novel_circ_0000088	10	19810096	19814693	+	385	exon:19810097-19810207,exon:19812316-19812450,exon:19814555-19814693	EEPD1
novel_circ_0000115	10	3040988	3048466	-	453	exon:3040989-3041060,exon:3042382-3042543,exon:3046426-3046536,exon:3048359-3048466	SNX13
novel_circ_0000116	10	3040988	3053913	-	374	exon:3040989-3041060,exon:3042382-3042543	SNX13
novel_circ_0000117	10	30418459	30438344	+	299	exon:30438146-30438344	ICA1
novel_circ_0000118	10	3046425	3048466	-	219	exon:3046426-3046536,exon:3048359-3048466	SNX13
novel_circ_0000119	10	30586930	30635526	-	450	exon:30586931-30587141,exon:30623566-30623652,exon:30635375-30635526	GLCCI1
novel_circ_0000121	10	3063780	3076913	-	200	exon:3076814-3076913	SNX13
novel_circ_0000127	10	3086888	3093050	-	397	exon:3086889-3086972,exon:3091130-3091218,exon:3092736-3092837,exon:3092929-3093050	SNX13
novel_circ_0000129	10	3091129	3093050	-	313	exon:3091130-3091218,exon:3092736-3092837,exon:3092929-3093050	SNX13
novel_circ_0000133	10	3104929	3108728	-	225	exon:3104930-3105051	SNX13
novel_circ_0000134	10	3104929	3113458	-	235	exon:3104930-3105051,exon:3113346-3113458	SNX13
novel_circ_0000135	10	3104929	3127256	-	365	exon:3104930-3105051,exon:3113350-3113458,exon:3127123-3127256	SNX13
novel_circ_0000136	10	3108625	3127256	-	237	exon:3108626-3108728,exon:3127123-3127256	SNX13
novel_circ_0000143	10	33872392	33914045	-	314	exon:33872393-33872550,exon:33913890-33914045	PPP1R9A
novel_circ_0000147	10	33935538	33957438	-	362	exon:33935539-33935674,exon:33947409-33947513,exon:33957318-33957438	PPP1R9A
novel_circ_0000148	10	33935538	33964279	-	269	exon:33935539-33935674	PPP1R9A
novel_circ_0000152	10	34312254	34325174	+	553	exon:34312255-34312377,exon:34315637-34315794,exon:34320434-34320506,exon:34324976-34325174	SGCE
novel_circ_0000157	10	34405103	34406636	-	513	exon:34405104-34405193,exon:34406214-34406636	CASD1
novel_circ_0000171	10	34890450	34903628	-	320	intergenic_region:34890451-34890523,intergenic_region:34893625-34893734,intergenic_region:34903492-34903628	--
novel_circ_0000185	10	36321717	36325432	+	390	exon:36321718-36321777,exon:36325103-36325432	-
novel_circ_0000186	10	36340696	36341226	-	329	exon:36340697-36340827,exon:36341029-36341226	PEX1
novel_circ_0000188	10	36368617	36371607	-	326	exon:36368618-36368750,exon:36369876-36369958,exon:36371498-36371607	PEX1
novel_circ_0000190	10	36372123	36377459	-	425	exon:36372124-36372247,exon:36374818-36374998,exon:36377340-36377459	PEX1
novel_circ_0000192	10	36432498	36444220	-	401	exon:36432499-36432587,exon:36442295-36442461,exon:36444076-36444220	ANKIB1
novel_circ_0000193	10	36442294	36444220	-	312	exon:36442295-36442461,exon:36444076-36444220	ANKIB1
novel_circ_0000195	10	36470674	36506658	-	503	exon:36470675-36470792,exon:36480501-36480608	ANKIB1
novel_circ_0000197	10	36492446	36506658	-	578	exon:36492447-36492747,exon:36506382-36506658	ANKIB1
novel_circ_0000198	10	36492446	36514617	-	474	exon:36506382-36506658,exon:36514521-36514617	ANKIB1
novel_circ_0000199	10	36506381	36514617	-	374	exon:36506382-36506658,exon:36514521-36514617	ANKIB1
novel_circ_0000201	10	36551656	36556575	+	357	exon:36551657-36551760,exon:36552621-36552780,exon:36556483-36556575	-
novel_circ_0000202	10	36560377	36561933	+	504	exon:36560378-36560621,exon:36560810-36560925,exon:36561790-36561933	-
novel_circ_0000203	10	36560377	36568427	+	257	exon:36568271-36568427	-
novel_circ_0000204	10	36560377	36573899	+	252	exon:36573748-36573899	-
novel_circ_0000205	10	36561789	36568427	+	301	exon:36561790-36561933,exon:36568271-36568427	-
novel_circ_0000206	10	36561789	36573899	+	296	exon:36561790-36561933,exon:36573748-36573899	-
novel_circ_0000207	10	36670626	36675624	-	296	exon:36670627-36670777	AKAP9
novel_circ_0000208	10	36682467	36684281	-	226	exon:36684156-36684281	AKAP9
novel_circ_0000209	10	36694882	36695736	-	282	exon:36694883-36694987,exon:36695560-36695736	AKAP9
novel_circ_0000210	10	36702557	36703822	-	353	exon:36702558-36702677,exon:36703590-36703822	AKAP9
novel_circ_0000214	10	36777006	36780178	-	252	exon:36780125-36780178	AKAP9
novel_circ_0000218	10	37090195	37099117	+	478	intergenic_region:37090196-37090313,intergenic_region:37095692-37095881,intergenic_region:37098948-37099117	--
novel_circ_0000219	10	37090200	37099117	+	270	intergenic_region:37098948-37099117	--
novel_circ_0000231	10	38286814	38288155	-	286	exon:38286815-38286906,exon:38287962-38288155	GTPBP10
novel_circ_0000236	10	40513028	40516449	-	369	exon:40513029-40513153,exon:40515453-40515567,exon:40516321-40516449	DBF4
novel_circ_0000240	10	40824482	40825356	+	364	exon:40824483-40824674,exon:40825185-40825356	ABCB1
novel_circ_0000242	10	40985503	40986312	+	321	exon:40985504-40985650,exon:40986139-40986312	ABCB1
novel_circ_0000244	10	41014394	41024306	-	234	exon:41014395-41014503,exon:41024182-41024306	CROT
novel_circ_0000245	10	41020984	41024306	-	250	exon:41020985-41021109	CROT
novel_circ_0000248	10	41137546	41151183	-	643	exon:41137547-41137698,exon:41139232-41139301,exon:41139493-41139721,exon:41149179-41149255,exon:41151069-41151183	DMTF1
novel_circ_0000250	10	41149178	41160610	-	410	exon:41149179-41149255,exon:41151069-41151183,exon:41155181-41155275,exon:41160488-41160610	DMTF1
novel_circ_0000251	10	41149178	41163937	-	526	exon:41149179-41149255,exon:41151069-41151183,exon:41155181-41155275,exon:41162629-41162745,exon:41163816-41163937	DMTF1
novel_circ_0000253	10	41155180	41163937	-	457	exon:41155181-41155275,exon:41160488-41160610,exon:41162629-41162745,exon:41163816-41163937	DMTF1
novel_circ_0000254	10	41160487	41163937	-	362	exon:41160488-41160610,exon:41162629-41162745,exon:41163816-41163937	DMTF1
novel_circ_0000257	10	41406249	41409539	+	312	exon:41406250-41406387,exon:41409366-41409539	KIAA1324L
novel_circ_0000258	10	41406249	41415408	+	337	exon:41406250-41406387,exon:41414548-41414644,exon:41415307-41415408	KIAA1324L
novel_circ_0000263	10	44861530	44874253	-	333	exon:44861531-44861719,exon:44874110-44874253	NUDCD3
novel_circ_0000264	10	44861530	44889677	-	322	exon:44861531-44861719,exon:44889545-44889677	NUDCD3
novel_circ_0000266	10	45056743	45058588	+	277	exon:45056744-45056917,exon:45058486-45058588	OGDH
novel_circ_0000267	10	45056743	45059501	+	423	intron:45056744-45056917,intron:45058486-45058588,intron:45059356-45059501	OGDH
novel_circ_0000268	10	45056743	45072736	+	393	exon:45056744-45056917,exon:45058486-45058588,exon:45072621-45072736	OGDH
novel_circ_0000270	10	45077047	45077573	+	302	exon:45077048-45077202,exon:45077427-45077573	OGDH
novel_circ_0000272	10	45078648	45082207	+	400	exon:45078649-45078739,exon:45078901-45079080,exon:45082079-45082207	OGDH
novel_circ_0000276	10	45680555	45690224	-	299	exon:45680556-45680654,exon:45690025-45690224	EGFR
novel_circ_0000277	10	45687602	45690224	-	424	exon:45687603-45687693,exon:45689198-45689330,exon:45690025-45690224	EGFR
novel_circ_0000278	10	45710055	45711207	-	336	exon:45710056-45710239,exon:45711056-45711207	EGFR
novel_circ_0000283	10	5598135	5599043	+	325	exon:5598136-5598301,exon:5598885-5599043	ITGB8
novel_circ_0000284	10	6644287	6645083	+	796	exon:6644288-6644625	SP4
novel_circ_0000286	10	7033615	7035906	-	413	exon:7033616-7033752,exon:7034979-7035128,exon:7035781-7035906	CDCA7L
novel_circ_0000291	10	8024909	8029664	-	365	exon:8024910-8025069,exon:8025656-8025743,exon:8029548-8029664	FAM126A
novel_circ_0000292	10	8041027	8043200	-	473	exon:8041028-8041123,exon:8041483-8041598,exon:8042095-8042175,exon:8043021-8043200	FAM126A
novel_circ_0000293	10	8041027	8047977	-	395	exon:8041028-8041123,exon:8041483-8041598,exon:8042095-8042175,exon:8047876-8047977	FAM126A
novel_circ_0000309	10	9588599	9590783	+	332	exon:9588600-9588802,exon:9590655-9590783	MPP6
novel_circ_0000310	10	9770168	9771780	-	354	exon:9770169-9770325,exon:9771381-9771473,exon:9771677-9771780	OSBPL3
novel_circ_0000311	10	9774481	9775374	-	289	exon:9774482-9774602,exon:9775207-9775374	OSBPL3
novel_circ_0000312	10	9779403	9780380	-	285	exon:9779404-9779517,exon:9780049-9780102,exon:9780264-9780380	OSBPL3
novel_circ_0001723	13	10088852	10096940	-	367	intron:10088853-10088950,intron:10093496-10093600,intron:10096777-10096940	UBE3C
novel_circ_0001725	13	10092441	10096940	-	357	intron:10092442-10092529,intron:10093496-10093600,intron:10096777-10096940	UBE3C
novel_circ_0001729	13	10120293	10121429	-	375	exon:10120294-10120514,exon:10121276-10121429	UBE3C
novel_circ_0001734	13	101562201	101564200	+	286	exon:101564015-101564200	JAK1
novel_circ_0001739	13	101648813	101653330	-	662	exon:101648814-101649005	RAVER2
novel_circ_0001742	13	101763807	101765730	-	436	exon:101763808-101763918,exon:101764825-101765006,exon:101765588-101765730	CACHD1
novel_circ_0001743	13	101778014	101779700	-	392	exon:101778015-101778132,exon:101778785-101778908,exon:101779551-101779700	CACHD1
novel_circ_0001764	13	103687966	103698363	-	318	exon:103687967-103688200,exon:103698280-103698363	ATG4C
novel_circ_0001765	13	103857266	103857699	+	343	exon:103857267-103857396,exon:103857487-103857699	DOCK7
novel_circ_0001767	13	103882961	103893745	+	244	exon:103882962-103883042,exon:103893583-103893745	DOCK7
novel_circ_0001770	13	103951674	103959061	+	328	exon:103951675-103951813,exon:103953420-103953521,exon:103958975-103959061	DOCK7
novel_circ_0001778	13	104276456	104281566	+	344	exon:104276457-104276599,exon:104281366-104281566	KANK4
novel_circ_0001795	13	106802443	106803127	+	311	exon:106802444-106802593,exon:106802967-106803127	CYP2J1
novel_circ_0001796	13	106802443	106807738	+	292	exon:106802444-106802593,exon:106807597-106807738	CYP2J1
novel_circ_0001799	13	107412152	107425360	-	391	exon:107412153-107412304,exon:107425122-107425360	FGGY
novel_circ_0001800	13	107418607	107425360	-	351	exon:107418608-107418719,exon:107425122-107425360	FGGY
novel_circ_0001802	13	108104606	108106579	+	189	intron:108106491-108106579	-
novel_circ_0001808	13	108127593	108129048	+	319	exon:108127594-108127699,exon:108127874-108127931,exon:108128894-108129048	-
novel_circ_0001814	13	110458389	110474406	+	497	exon:110458390-110458547,exon:110473658-110473938,exon:110474349-110474406	-
novel_circ_0001815	13	110458389	110483150	+	393	exon:110458390-110458547,exon:110474349-110474406,exon:110482974-110483150	-
novel_circ_0001821	13	111828950	111833232	+	335	exon:111828951-111829018,exon:111832336-111832479,exon:111833110-111833232	USP24
novel_circ_0001823	13	111847183	111849143	+	300	exon:111847184-111847249,exon:111848361-111848435,exon:111848985-111849143	USP24
novel_circ_0001826	13	111861669	111863548	+	394	exon:111861670-111861819,exon:111862506-111862637,exon:111863437-111863548	USP24
novel_circ_0001827	13	111861669	111867794	+	666	exon:111861670-111861819,exon:111862506-111862637,exon:111863437-111863548,exon:111865640-111865716,exon:111867446-111867586,exon:111867741-111867794	USP24
novel_circ_0001829	13	111862505	111863548	+	244	exon:111862506-111862637,exon:111863437-111863548	USP24
novel_circ_0001830	13	111862505	111867794	+	516	exon:111862506-111862637,exon:111863437-111863548,exon:111865640-111865716,exon:111867446-111867586,exon:111867741-111867794	USP24
novel_circ_0001831	13	111862505	111868929	+	632	exon:111862506-111862637,exon:111863437-111863548,exon:111865640-111865716,exon:111867446-111867586,exon:111867741-111867794,exon:111868814-111868929	USP24
novel_circ_0001832	13	111862505	111873764	+	594	exon:111862506-111862637,exon:111863437-111863548,exon:111865640-111865716,exon:111873398-111873496,exon:111873591-111873764	USP24
novel_circ_0001835	13	111865639	111873764	+	392	exon:111865640-111865716,exon:111867446-111867586,exon:111873591-111873764	USP24
novel_circ_0001836	13	111886563	111887014	+	325	exon:111886564-111886659,exon:111886786-111887014	USP24
novel_circ_0001840	13	112828737	112830384	+	270	exon:112828738-112828894,exon:112830272-112830384	YIPF1
novel_circ_0001841	13	112828737	112840656	+	446	exon:112828738-112828894,exon:112830272-112830384,exon:112838660-112838766,exon:112840588-112840656	YIPF1
novel_circ_0001845	13	112930197	112933891	+	300	exon:112930198-112930314	YIPF1
novel_circ_0001847	13	112984545	112990569	+	385	exon:112984546-112984681,exon:112985544-112985636,exon:112990414-112990569	NDC1
novel_circ_0001856	13	113933078	113945390	-	192	exon:113933079-113933129,exon:113945250-113945390	ZYG11B
novel_circ_0001858	13	113942862	113945390	-	318	exon:113942863-113943039,exon:113945250-113945390	ZYG11B
novel_circ_0001864	13	114235713	114245472	+	342	exon:114235714-114235864,exon:114242493-114242579,exon:114245369-114245472	TUT4
novel_circ_0001866	13	114242492	114253490	+	557	exon:114242493-114242579,exon:114245369-114245472,exon:114248994-114249051,exon:114249148-114249251,exon:114249528-114249617,exon:114253377-114253490	TUT4
novel_circ_0001870	13	114271712	114288611	+	491	intergenic_region:114286921-114287036,intergenic_region:114287787-114287852,intergenic_region:114288509-114288611	--
novel_circ_0001871	13	114284926	114288611	+	397	intergenic_region:114284927-114285085,intergenic_region:114286832-114286966,intergenic_region:114288509-114288611	--
novel_circ_0001874	13	114367254	114368878	+	522	exon:114367255-114367399,exon:114368260-114368480,exon:114368723-114368878	CC2D1B
novel_circ_0001878	13	114411897	114420159	-	413	exon:114411898-114412002,exon:114416061-114416143,exon:114419935-114420159	ZFYVE9
novel_circ_0001879	13	114416060	114420159	-	308	exon:114416061-114416143,exon:114419935-114420159	ZFYVE9
novel_circ_0001880	13	114416060	114465315	-	374	exon:114416061-114416143,exon:114457576-114457696,exon:114465146-114465315	ZFYVE9
novel_circ_0001884	13	114441576	114465315	-	326	exon:114441577-114441732,exon:114465146-114465315	ZFYVE9
novel_circ_0001886	13	114465145	114469929	-	270	exon:114465146-114465315,exon:114469830-114469929	ZFYVE9
novel_circ_0001887	13	114666243	114667588	-	303	intron:114666244-114666445	BTF3L4
novel_circ_0001888	13	114865178	114883800	+	324	exon:114865179-114865332,exon:114874452-114874525,exon:114883705-114883800	NRDC
novel_circ_0001889	13	114865178	114885565	+	447	exon:114865179-114865332,exon:114874452-114874525,exon:114883705-114883800,exon:114885443-114885565	NRDC
novel_circ_0001891	13	114874451	114885565	+	293	exon:114874452-114874525,exon:114883705-114883800,exon:114885443-114885565	NRDC
novel_circ_0001893	13	114883704	114891014	+	351	exon:114883705-114883800,exon:114885443-114885565,exon:114888858-114888915,exon:114890941-114891014	NRDC
novel_circ_0001894	13	114883704	114893426	+	240	exon:114883705-114883800,exon:114890941-114891014,exon:114893357-114893426	NRDC
novel_circ_0001899	13	114908760	114912425	+	316	exon:114908761-114908865,exon:114911821-114911944,exon:114912339-114912425	NRDC
novel_circ_0001903	13	114920527	114922399	+	291	exon:114920528-114920655,exon:114922237-114922399	NRDC
novel_circ_0001920	13	115347575	115348329	+	360	exon:115347576-115347737,exon:115348132-115348329	EPS15
novel_circ_0001921	13	115347575	115365089	+	237	exon:115364953-115365089	EPS15
novel_circ_0001922	13	115347575	115375779	+	369	exon:115347576-115347737,exon:115364953-115365089,exon:115375710-115375779	EPS15
novel_circ_0001927	13	11558368	11561161	-	396	exon:11558369-11558557,exon:11560955-11561161	RBM33
novel_circ_0001928	13	11558368	11561164	-	399	exon:11558369-11558557,exon:11560955-11561164	RBM33
novel_circ_0001933	13	11612199	11632181	-	231	exon:11612200-11612258,exon:11632010-11632181	RBM33
novel_circ_0001935	13	11624919	11632181	-	381	exon:11624920-11625128,exon:11632010-11632181	RBM33
novel_circ_0001941	13	118240296	118261219	+	312	exon:118240297-118240434,exon:118242026-118242074,exon:118261095-118261219	SPATA6
novel_circ_0001946	13	1186268	1189053	+	348	exon:1186269-1186392,exon:1187056-1187102,exon:1188135-1188241,exon:1188984-1189053	DARS2
novel_circ_0001947	13	1186268	1190743	+	528	exon:1186269-1186392,exon:1187056-1187102,exon:1188135-1188241,exon:1188984-1189053,exon:1190564-1190743	DARS2
novel_circ_0001948	13	1190563	1197764	+	504	exon:1190564-1190743,exon:1193565-1193672,exon:1195266-1195328,exon:1197612-1197764	DARS2
novel_circ_0001953	13	119874073	119894086	+	356	exon:119874074-119874219,exon:119889090-119889188,exon:119893976-119894086	EFCAB14
novel_circ_0001955	13	119893975	119902373	+	223	exon:119893976-119894086,exon:119902262-119902373	EFCAB14
novel_circ_0001960	13	120212602	120212946	-	344	exon:120212603-120212946	NSUN4
novel_circ_0001966	13	120460791	120463308	+	210	intron:120460792-120460900	-
novel_circ_0001967	13	120460791	120481733	+	515	exon:120460792-120460900,exon:120462479-120462577,exon:120481012-120481192,exon:120481608-120481733	-
novel_circ_0001969	13	120481011	120519200	+	484	exon:120481012-120481192,exon:120481608-120481733	-
novel_circ_0001976	13	120943175	120944883	+	215	intergenic_region:120944769-120944883	--
novel_circ_0001978	13	120948245	120949041	+	417	exon:120948246-120948372,exon:120948752-120949041	GPBP1L1
novel_circ_0001980	13	120959864	120961322	+	267	exon:120959865-120959937,exon:120961129-120961322	GPBP1L1
novel_circ_0001986	13	121677788	121688807	+	310	intron:121677789-121677872,intron:121677981-121678046,intron:121688648-121688807	EIF2B3
novel_circ_0001990	13	121758349	121759666	+	319	exon:121758350-121758477,exon:121759476-121759666	EIF2B3
novel_circ_0001991	13	121758349	121762159	+	397	exon:121758350-121758477,exon:121759476-121759666,exon:121762082-121762159	EIF2B3
novel_circ_0001996	13	122298104	122311421	+	269	exon:122298105-122298221,exon:122305355-122305414,exon:122311330-122311421	ERI3
novel_circ_0001997	13	122298104	122338382	+	342	exon:122298105-122298221,exon:122305355-122305414,exon:122311330-122311421,exon:122338310-122338382	ERI3
novel_circ_0002001	13	123034521	123037027	-	352	exon:123034522-123034697,exon:123036852-123037027	-
novel_circ_0002002	13	123251976	123253467	-	381	exon:123251977-123252083,exon:123252471-123252612,exon:123253336-123253467	SZT2
novel_circ_0002011	13	124495941	124496626	+	294	exon:124495942-124496043,exon:124496435-124496626	FOXJ3
novel_circ_0002016	13	125405729	125421306	+	331	intron:125405730-125405810,intron:125409961-125410080,intron:125421177-125421306	SCMH1
novel_circ_0002021	13	125442640	125465866	+	449	exon:125442641-125442783,exon:125443661-125443731,exon:125465632-125465866	SCMH1
novel_circ_0002022	13	125442640	125496248	+	538	exon:125442641-125442783,exon:125443661-125443731,exon:125465632-125465866,exon:125496160-125496248	SCMH1
novel_circ_0002023	13	125442640	125504715	+	458	exon:125442641-125442783,exon:125443661-125443731,exon:125504472-125504715	SCMH1
novel_circ_0002024	13	125443660	125465866	+	306	exon:125443661-125443731,exon:125465632-125465866	SCMH1
novel_circ_0002027	13	125465631	125504715	+	568	exon:125465632-125465866,exon:125496160-125496248,exon:125504472-125504715	SCMH1
novel_circ_0002028	13	125496159	125504715	+	333	exon:125496160-125496248,exon:125504472-125504715	SCMH1
novel_circ_0002029	13	125813949	125824792	-	288	exon:125813950-125814123	NFYC
novel_circ_0002034	13	126108525	126109448	-	266	exon:126109283-126109448	SMAP2
novel_circ_0002036	13	126110558	126112826	-	279	exon:126110559-126110668,exon:126111657-126111738,exon:126112740-126112826	SMAP2
novel_circ_0002038	13	126211535	126216679	-	249	exon:126211536-126211679,exon:126216575-126216679	ZMPSTE24
novel_circ_0002042	13	126334531	126342627	-	337	exon:126341066-126341147,exon:126342473-126342627	--
novel_circ_0002044	13	126442862	126447007	+	412	exon:126442863-126442972,exon:126443520-126443647,exon:126444275-126444345,exon:126446905-126447007	PPT1
novel_circ_0002048	13	126668210	126669069	+	303	exon:126668211-126668322,exon:126668650-126668762,exon:126668992-126669069	TRIT1
novel_circ_0002049	13	127029293	127033501	-	482	exon:127029294-127029448,exon:127031817-127031979,exon:127033338-127033501	MACF1
novel_circ_0002051	13	127043491	127044213	-	276	exon:127043492-127043611,exon:127044058-127044213	MACF1
novel_circ_0002054	13	127066018	127067881	-	500	exon:127066019-127066185,exon:127067364-127067534,exon:127067720-127067881	MACF1
novel_circ_0002055	13	127109661	127110770	-	372	exon:127109662-127109791,exon:127110529-127110770	MACF1
novel_circ_0002057	13	127132284	127134929	-	375	exon:127132285-127132509,exon:127134780-127134929	MACF1
novel_circ_0002066	13	127625071	127631891	+	407	exon:127625072-127625186,exon:127627088-127627230,exon:127631743-127631891	RRAGC
novel_circ_0002069	13	127969463	127976985	-	292	exon:127969464-127969558,exon:127974710-127974790,exon:127976870-127976985	-
novel_circ_0002071	13	128214821	128221437	-	224	exon:128221314-128221437	MACO1
novel_circ_0002072	13	128214821	128229620	-	369	exon:128228244-128228370,exon:128229479-128229620	MACO1
novel_circ_0002073	13	128216843	128229620	-	493	exon:128221314-128221437,exon:128228244-128228370,exon:128229479-128229620	MACO1
novel_circ_0002074	13	128221313	128229620	-	393	exon:128221314-128221437,exon:128228244-128228370,exon:128229479-128229620	MACO1
novel_circ_0002076	13	128221313	128250410	-	440	intergenic_region:128221314-128221437,intergenic_region:128228244-128228370,intergenic_region:128250222-128250410	--
novel_circ_0002077	13	128228243	128229620	-	269	exon:128228244-128228370,exon:128229479-128229620	MACO1
novel_circ_0002078	13	128228243	128250410	-	458	intergenic_region:128228244-128228370,intergenic_region:128229479-128229620,intergenic_region:128250222-128250410	--
novel_circ_0002081	13	128314839	128316931	-	304	exon:128314840-128314999,exon:128316788-128316931	TMEM50A
novel_circ_0002082	13	1284883	1285915	-	347	exon:1284884-1285016,exon:1285702-1285915	RC3H1
novel_circ_0002084	13	128681398	128698749	-	343	exon:128681399-128681505,exon:128689336-128689461,exon:128698640-128698749	CLIC4
novel_circ_0002088	13	129520640	129521162	-	293	exon:129520641-129520752,exon:129520982-129521162	-
novel_circ_0002093	13	129779480	129779900	+	198	exon:129779481-129779592,exon:129779815-129779900	ASAP3
novel_circ_0002094	13	129779480	129782014	+	395	exon:129779481-129779592,exon:129779815-129779900,exon:129781686-129781772,exon:129781905-129782014	ASAP3
novel_circ_0002099	13	1298369	1302340	-	365	exon:1298370-1298482,exon:1300119-1300237,exon:1302208-1302340	RC3H1
novel_circ_0002100	13	129859901	129860226	+	325	intergenic_region:129859902-129860226	--
novel_circ_0002105	13	129892164	129894785	+	389	intron:129892165-129892403,intron:129894636-129894785	HNRNPR
novel_circ_0002107	13	13001688	13006220	-	531	intron:13001689-13001795,intron:13005797-13006220	PRKAG2
novel_circ_0002108	13	130132751	130153306	-	195	exon:130153212-130153306	KDM1A
novel_circ_0002109	13	130135930	130138266	-	321	exon:130135931-130136042,exon:130137278-130137351,exon:130138132-130138266	KDM1A
novel_circ_0002111	13	130153211	130164474	-	390	exon:130153212-130153306,exon:130155550-130155631,exon:130161603-130161681,exon:130164341-130164474	KDM1A
novel_circ_0002115	13	1302207	1309664	-	373	exon:1302208-1302340,exon:1309425-1309664	RC3H1
novel_circ_0002119	13	130610154	130611414	-	885	exon:130610155-130610288	ZBTB40
novel_circ_0002120	13	13078516	13078731	-	215	exon:13078517-13078731	PRKAG2
novel_circ_0002123	13	1311872	1319414	-	222	intergenic_region:1311873-1311993	--
novel_circ_0002129	13	131568361	131575006	+	172	exon:131574935-131575006	USP48
novel_circ_0002130	13	131569973	131571113	+	243	exon:131569974-131570088,exon:131570986-131571113	USP48
novel_circ_0002131	13	131569973	131575006	+	315	exon:131569974-131570088,exon:131570986-131571113,exon:131574935-131575006	USP48
novel_circ_0002133	13	13182246	13187936	-	473	exon:13182247-13182526,exon:13182911-13183034,exon:13187868-13187936	PRKAG2
novel_circ_0002134	13	131896582	131902869	+	369	exon:131896583-131896725,exon:131897679-131897793,exon:131902759-131902869	ECE1
novel_circ_0002135	13	1319044	1319414	-	370	intergenic_region:1319045-1319414	--
novel_circ_0002140	13	132039451	132068424	+	205	exon:132039452-132039527,exon:132068296-132068424	EIF4G3
novel_circ_0002145	13	132213358	132232887	+	332	exon:132213359-132213492,exon:132232690-132232887	EIF4G3
novel_circ_0002146	13	132216730	132223235	+	291	exon:132216731-132216850,exon:132223065-132223235	EIF4G3
novel_circ_0002147	13	132223064	132232887	+	369	exon:132223065-132223235,exon:132232690-132232887	EIF4G3
novel_circ_0002149	13	132246434	132248551	+	489	exon:132246435-132246581,exon:132246941-132247177,exon:132248447-132248551	EIF4G3
novel_circ_0002150	13	132246434	132252010	+	385	exon:132246435-132246581,exon:132248447-132248551,exon:132251878-132252010	EIF4G3
novel_circ_0002155	13	132283130	132287410	+	307	exon:132283131-132283256,exon:132284463-132284544,exon:132287312-132287410	EIF4G3
novel_circ_0002156	13	132283130	132295878	+	355	exon:132283131-132283256,exon:132284463-132284544,exon:132295732-132295878	EIF4G3
novel_circ_0002159	13	132336478	132337207	+	729	exon:132336479-132337207	HP1BP3
novel_circ_0002160	13	132336478	132342164	+	450	exon:132336479-132336674,exon:132337108-132337207,exon:132342011-132342164	HP1BP3
novel_circ_0002163	13	132342010	132350902	+	309	exon:132342011-132342164,exon:132350748-132350902	HP1BP3
novel_circ_0002164	13	132344982	132350902	+	480	exon:132346206-132346349,exon:132349976-132350056,exon:132350748-132350902	HP1BP3
novel_circ_0002165	13	132344982	132358947	+	571	exon:132346206-132346349,exon:132349976-132350056,exon:132350748-132350902,exon:132358857-132358947	HP1BP3
novel_circ_0002166	13	132344982	132369270	+	372	exon:132367004-132367163,exon:132369159-132369270	HP1BP3
novel_circ_0002175	13	133690665	133695042	+	472	exon:133690666-133690763,exon:133693832-133693935,exon:133694661-133694790,exon:133694903-133695042	UBR4
novel_circ_0002176	13	133690665	133697083	+	327	exon:133690666-133690763,exon:133693832-133693935,exon:133696959-133697083	UBR4
novel_circ_0002178	13	133696492	133697083	+	370	exon:133696493-133696595,exon:133696686-133696827,exon:133696959-133697083	UBR4
novel_circ_0002180	13	133712937	133713294	+	246	exon:133712938-133713097,exon:133713209-133713294	UBR4
novel_circ_0002181	13	133740538	133745673	+	411	exon:133740539-133740696,exon:133744973-133745161,exon:133745610-133745673	UBR4
novel_circ_0002183	13	133747386	133748426	+	411	exon:133747387-133747578,exon:133748118-133748188,exon:133748279-133748426	UBR4
novel_circ_0002184	13	133747386	133749458	+	420	exon:133747387-133747578,exon:133749231-133749458	UBR4
novel_circ_0002189	13	13463377	13467893	+	446	exon:13463378-13463495,exon:13464617-13464725,exon:13467675-13467893	GALNT11
novel_circ_0002191	13	13485416	13491144	-	286	exon:13485417-13485533,exon:13490976-13491144	KMT2C
novel_circ_0002192	13	13490975	13491547	-	312	exon:13490976-13491144,exon:13491405-13491547	KMT2C
novel_circ_0002194	13	134950128	134951490	+	145	exon:134950129-134950211,exon:134951429-134951490	SNRNP40
novel_circ_0002197	13	135114935	135115309	+	374	exon:135114936-135115309	PUM1
novel_circ_0002198	13	13514322	13518320	-	376	exon:13514323-13514555,exon:13516384-13516447,exon:13518242-13518320	KMT2C
novel_circ_0002199	13	13514322	13521969	-	291	exon:13518242-13518320,exon:13521858-13521969	KMT2C
novel_circ_0002200	13	135176538	135177776	+	288	exon:135176539-135176647,exon:135177598-135177776	PUM1
novel_circ_0002201	13	135176538	135191410	+	559	exon:135176539-135176647,exon:135177598-135177776	PUM1
novel_circ_0002204	13	135176541	135191410	+	377	exon:135176542-135176647,exon:135191140-135191410	PUM1
novel_circ_0002205	13	135189007	135191410	+	438	exon:135189008-135189174,exon:135191140-135191410	PUM1
novel_circ_0002206	13	135189007	135210981	+	366	exon:135189008-135189174,exon:135209669-135209762,exon:135210877-135210981	PUM1
novel_circ_0002208	13	135239153	135241092	+	398	exon:135239154-135239421,exon:135240963-135241092	PUM1
novel_circ_0002209	13	135240962	135248037	+	403	exon:135240963-135241092,exon:135243280-135243414,exon:135247900-135248037	PUM1
novel_circ_0002212	13	13543700	13545662	-	387	exon:13543701-13543820,exon:13543916-13543948,exon:13544134-13544262,exon:13545558-13545662	KMT2C
novel_circ_0002215	13	13554805	13560859	-	380	exon:13554806-13554936,exon:13559848-13559967,exon:13560731-13560859	KMT2C
novel_circ_0002216	13	13554805	13588172	-	220	exon:13588053-13588172	KMT2C
novel_circ_0002217	13	13559847	13560859	-	249	exon:13559848-13559967,exon:13560731-13560859	KMT2C
novel_circ_0002219	13	13571759	13588172	-	662	exon:13571760-13571972,exon:13573323-13573432,exon:13582888-13582989,exon:13585413-13585529,exon:13588053-13588172	KMT2C
novel_circ_0002220	13	13582617	13585529	-	222	exon:13582618-13582722,exon:13585413-13585529	KMT2C
novel_circ_0002221	13	13582617	13588172	-	444	exon:13582618-13582722,exon:13582888-13582989,exon:13585413-13585529,exon:13588053-13588172	KMT2C
novel_circ_0002227	13	13625883	13660295	-	474	exon:13625884-13626046,exon:13654694-13654803,exon:13660095-13660295	KMT2C
novel_circ_0002228	13	136382730	136383376	+	230	exon:136382731-136382828,exon:136383245-136383376	MECR
novel_circ_0002229	13	136466781	136477271	-	312	exon:136466782-136466862,exon:136468261-136468362,exon:136477143-136477271	EPB41
novel_circ_0002231	13	136477142	136510501	-	342	exon:136477143-136477271,exon:136508342-136508377,exon:136510325-136510501	EPB41
novel_circ_0002233	13	136534840	136537412	-	271	exon:136534841-136535013,exon:136537315-136537412	EPB41
novel_circ_0002239	13	13654693	13660295	-	460	exon:13654694-13654803,exon:13656735-13656883,exon:13660095-13660295	KMT2C
novel_circ_0002244	13	136579801	136583109	-	315	exon:136579802-136579906,exon:136582900-136583109	EPB41
novel_circ_0002246	13	136854308	136861421	-	390	exon:136859795-136859926,exon:136861264-136861421	GMEB1
novel_circ_0002248	13	136858671	136871879	-	346	exon:136858672-136858809,exon:136870989-136871113,exon:136871797-136871879	GMEB1
novel_circ_0002249	13	136868388	136871879	-	312	exon:136868389-136868492,exon:136870989-136871113,exon:136871797-136871879	GMEB1
novel_circ_0002255	13	137040578	137055411	-	272	exon:137040579-137040640,exon:137042206-137042261,exon:137055258-137055411	PHACTR4
novel_circ_0002257	13	137474131	137482493	+	275	exon:137474132-137474268,exon:137482356-137482493	EYA3
novel_circ_0002260	13	137504879	137511950	+	310	exon:137504880-137504969,exon:137508322-137508380,exon:137511790-137511950	EYA3
novel_circ_0002262	13	137511789	137515807	+	398	exon:137511790-137511950,exon:137514616-137514730,exon:137515686-137515807	EYA3
novel_circ_0002265	13	137514615	137519406	+	338	exon:137514616-137514730,exon:137515686-137515807,exon:137519306-137519406	EYA3
novel_circ_0002266	13	137654772	137660904	-	585	exon:137654773-137654837,exon:137657713-137657857,exon:137659289-137659509,exon:137660751-137660904	STX12
novel_circ_0002267	13	137679695	137685817	-	292	exon:137679696-137679778,exon:137681488-137681590,exon:137685712-137685817	STX12
novel_circ_0002269	13	138023960	138030010	+	428	exon:138023961-138024114,exon:138026501-138026618,exon:138029855-138030010	WASF2
novel_circ_0002272	13	138511629	138515922	-	501	exon:138511630-138511729,exon:138512338-138512450,exon:138514313-138514450,exon:138515773-138515922	ZDHHC18
novel_circ_0002273	13	138598852	138601070	-	409	exon:138598853-138599020,exon:138600830-138601070	ARID1A
novel_circ_0002274	13	138600473	138601070	-	331	exon:138600474-138600563,exon:138600830-138601070	ARID1A
novel_circ_0002279	13	139303371	139305290	+	325	exon:139303372-139303440,exon:139304152-139304293,exon:139305177-139305290	PAFAH2
novel_circ_0002285	13	139921316	139922901	-	325	exon:139921317-139921506	PGD
novel_circ_0002286	13	139930322	139931119	-	185	exon:139930323-139930441	PGD
novel_circ_0002291	13	139987552	139996817	-	442	exon:139987553-139987619,exon:139989500-139989608,exon:139993342-139993397,exon:139994966-139995084,exon:139996727-139996817	KIF1B
novel_circ_0002293	13	140034749	140042759	-	490	exon:140034750-140034822,exon:140035928-140036108,exon:140037793-140037872,exon:140041543-140041618,exon:140042680-140042759	KIF1B
novel_circ_0002300	13	140109326	140122024	-	411	intergenic_region:140109327-140109509,intergenic_region:140121797-140122024	--
novel_circ_0002302	13	140211681	140225416	-	365	exon:140211682-140211910,exon:140225281-140225416	UBE4B
novel_circ_0002309	13	141118141	141118653	+	400	exon:141118142-141118339,exon:141118452-141118653	ENO1
novel_circ_0002315	13	141345434	141410656	+	434	exon:141345435-141345560,exon:141392232-141392337,exon:141395280-141395376,exon:141410552-141410656	RERE
novel_circ_0002316	13	141392231	141410656	+	308	exon:141392232-141392337,exon:141395280-141395376,exon:141410552-141410656	RERE
novel_circ_0002321	13	141588070	141589161	+	256	exon:141588071-141588233,exon:141589069-141589161	RERE
novel_circ_0002329	13	142865315	142875464	-	281	intron:142865316-142865434,intron:142870577-142870646,intron:142875373-142875464	CAMTA1
novel_circ_0002330	13	142995881	143005629	+	306	exon:142995882-142996011,exon:142999669-142999742,exon:143005528-143005629	DNAJC11
novel_circ_0002331	13	143070029	143070628	-	254	exon:143070030-143070118,exon:143070464-143070628	ZBTB48
novel_circ_0002332	13	143094320	143096933	+	331	exon:143094321-143094456,exon:143094554-143094650,exon:143096836-143096933	NOL9
novel_circ_0002333	13	143150185	143151932	+	386	exon:143150186-143150315,exon:143151019-143151121,exon:143151488-143151548,exon:143151841-143151932	PLEKHG5
novel_circ_0002335	13	1501856	1504913	+	277	exon:1501857-1501895,exon:1501980-1502027,exon:1504724-1504913	-
novel_circ_0002344	13	1572107	1580591	+	337	exon:1572108-1572174,exon:1577271-1577373,exon:1580425-1580591	-
novel_circ_0002347	13	1963707	1964772	+	270	exon:1963708-1963833,exon:1964629-1964772	-
novel_circ_0002350	13	20178057	20187973	-	262	exon:20178058-20178208,exon:20187863-20187973	SUCO
novel_circ_0002356	13	21211601	21218020	-	304	exon:21211602-21211803,exon:21217919-21218020	PRRC2C
novel_circ_0002357	13	21211601	21220670	-	397	exon:21211602-21211803,exon:21217919-21218020,exon:21220578-21220670	PRRC2C
novel_circ_0002359	13	21222602	21225405	-	438	exon:21222603-21222854,exon:21225220-21225405	PRRC2C
novel_circ_0002362	13	21257462	21258427	-	305	exon:21257463-21257550,exon:21257632-21257765,exon:21258345-21258427	PRRC2C
novel_circ_0002365	13	21265608	21268870	-	304	exon:21265609-21265734,exon:21268693-21268870	PRRC2C
novel_circ_0002366	13	21268692	21270164	-	356	exon:21268693-21268870,exon:21269987-21270164	PRRC2C
novel_circ_0002371	13	22090629	22097572	-	290	exon:22090630-22090729,exon:22097383-22097572	KIFAP3
novel_circ_0002379	13	22201095	22215803	-	387	exon:22210839-22210993,exon:22215672-22215803	KIFAP3
novel_circ_0002380	13	22207514	22215803	-	485	exon:22207515-22207656,exon:22208173-22208228,exon:22210839-22210993,exon:22215672-22215803	KIFAP3
novel_circ_0002381	13	22210838	22215803	-	287	exon:22210839-22210993,exon:22215672-22215803	KIFAP3
novel_circ_0002382	13	2235306	2236794	+	410	intron:2235307-2235499,intron:2236578-2236794	-
novel_circ_0002383	13	2236276	2236794	+	316	intron:2236277-2236375,intron:2236578-2236794	-
novel_circ_0002384	13	2236577	2236794	+	217	exon:2236578-2236794	-
novel_circ_0002387	13	22894287	22899665	+	358	exon:22894288-22894463,exon:22899484-22899665	PRRX1
novel_circ_0002388	13	22894287	22903833	+	430	exon:22894288-22894463,exon:22899484-22899665,exon:22903762-22903833	PRRX1
novel_circ_0002389	13	2337986	2338910	+	364	exon:2338647-2338910	TNN
novel_circ_0002391	13	23507737	23510299	+	343	exon:23507738-23507880,exon:23510100-23510299	FMO1
novel_circ_0002394	13	2358746	2359835	+	265	exon:2358747-2358843,exon:2359668-2359835	TNN
novel_circ_0002395	13	23606767	23609335	-	349	exon:23606768-23606987,exon:23609207-23609335	BLZF1
novel_circ_0002399	13	25110250	25113635	+	283	exon:25113293-25113331,exon:25113492-25113635	ADCY10
novel_circ_0002403	13	25308627	25311974	-	276	exon:25308628-25308831,exon:25311903-25311974	RCSD1
novel_circ_0002405	13	25589387	25591693	-	309	exon:25589388-25589576,exon:25591574-25591693	POU2F1
novel_circ_0002411	13	26716616	26717723	-	370	intron:26716617-26716734,intron:26717472-26717723	--
novel_circ_0002413	13	26997560	26999985	-	400	exon:26997561-26997703,exon:26998957-26999053,exon:26999826-26999985	UCK2
novel_circ_0002415	13	27228063	27231447	+	419	exon:27228064-27228252,exon:27228490-27228577,exon:27231306-27231447	ALDH9A1
novel_circ_0002421	13	28115246	28130650	-	386	exon:28115247-28115336,exon:28124862-28125021,exon:28130515-28130650	PBX1
novel_circ_0002424	13	30448053	30448390	-	337	exon:30448054-30448390	UAP1
novel_circ_0002426	13	3092717	3095020	-	559	intergenic_region:3092718-3093231,intergenic_region:3094976-3095020	--
novel_circ_0002429	13	31214860	31227477	-	361	exon:31214861-31214975,exon:31224819-31224932,exon:31227346-31227477	ATF6
novel_circ_0002431	13	3122747	3154410	-	396	exon:3122748-3122908,exon:3127521-3127638,exon:3154294-3154410	COP1
novel_circ_0002432	13	3122747	3163141	-	266	exon:3122748-3122904	COP1
novel_circ_0002434	13	31320838	31321173	-	335	intergenic_region:31320839-31321173	--
novel_circ_0002436	13	31320838	31326882	-	227	intergenic_region:31326756-31326882	--
novel_circ_0002438	13	3154293	3166737	-	452	exon:3154294-3154410,exon:3162584-3162665,exon:3163033-3163141,exon:3166594-3166737	COP1
novel_circ_0002439	13	3154293	3198547	-	450	exon:3154294-3154410,exon:3162584-3162665,exon:3193977-3194112,exon:3198433-3198547	COP1
novel_circ_0002448	13	31886523	31886840	+	213	exon:31886524-31886612,exon:31886717-31886840	PFDN2
novel_circ_0002449	13	3193976	3213297	-	417	exon:3193977-3194112,exon:3198433-3198547,exon:3206981-3207088,exon:3213240-3213297	COP1
novel_circ_0002450	13	3193976	3228270	-	486	exon:3193977-3194112,exon:3198433-3198547,exon:3213240-3213297,exon:3218200-3218239,exon:3226743-3226819,exon:3228211-3228270	COP1
novel_circ_0002464	13	3263671	3283611	-	671	exon:3263672-3263791,exon:3264457-3264533,exon:3272760-3272857,exon:3273294-3273425,exon:3275120-3275232,exon:3280120-3280190,exon:3283552-3283611	COP1
novel_circ_0002465	13	32769855	32774714	+	220	exon:32769856-32769965,exon:32774605-32774714	COPA
novel_circ_0002466	13	32769855	32778749	+	320	exon:32769856-32769965,exon:32774605-32774714,exon:32778650-32778749	COPA
novel_circ_0002468	13	32817104	32817546	+	442	exon:32817105-32817546	PEX19
novel_circ_0002471	13	32969251	32969706	-	366	exon:32969252-32969427,exon:32969517-32969706	ATP1A2
novel_circ_0002472	13	34215646	34217685	-	438	exon:34215647-34215799,exon:34217401-34217685	MNDA
novel_circ_0002481	13	36218131	36219795	-	329	exon:36218132-36218316,exon:36219652-36219795	RRNAD1
novel_circ_0002482	13	36565055	36566116	+	337	exon:36565056-36565242,exon:36565967-36566116	CCT3
novel_circ_0002487	13	36810802	36812497	+	261	intergenic_region:36810803-36810987,intergenic_region:36812422-36812497	--
novel_circ_0002489	13	36945878	36951874	+	323	exon:36945879-36945935,exon:36951385-36951458,exon:36951683-36951874	RIT1
novel_circ_0002492	13	37108061	37108554	-	290	exon:37108062-37108166,exon:37108370-37108554	MSTO1
novel_circ_0002497	13	37197597	37199464	+	769	exon:37197598-37197699,exon:37198207-37198352,exon:37198944-37199464	ASH1L
novel_circ_0002498	13	37198943	37199464	+	521	exon:37198944-37199464	ASH1L
novel_circ_0002501	13	37291987	37305285	+	275	exon:37291988-37292167,exon:37305191-37305285	--;ASH1L
novel_circ_0002503	13	37342724	37343193	+	354	exon:37342725-37342931,exon:37343047-37343193	ASH1L
novel_circ_0002504	13	37348103	37349055	+	369	exon:37348104-37348212,exon:37348630-37348794,exon:37348961-37349055	ASH1L
novel_circ_0002505	13	37353424	37359747	+	590	exon:37353425-37353577,exon:37358963-37359017,exon:37359100-37359232,exon:37359499-37359747	ASH1L
novel_circ_0002507	13	37358962	37359747	+	437	exon:37358963-37359017,exon:37359100-37359232,exon:37359499-37359747	ASH1L
novel_circ_0002509	13	37360901	37365216	+	490	exon:37360902-37360988,exon:37363919-37364009,exon:37364783-37364921,exon:37365044-37365216	ASH1L
novel_circ_0002510	13	37360901	37366523	+	345	exon:37360902-37360988,exon:37363919-37364009,exon:37366357-37366523	ASH1L
novel_circ_0002511	13	37363918	37365216	+	273	exon:37365044-37365216	ASH1L
novel_circ_0002512	13	37364782	37365216	+	312	exon:37364783-37364921,exon:37365044-37365216	ASH1L
novel_circ_0002513	13	37371852	37372154	+	302	exon:37371853-37372154	ASH1L
novel_circ_0002516	13	38046064	38047126	+	485	exon:38046065-38046213,exon:38046694-38046838,exon:38046936-38047126	ADAR
novel_circ_0002524	13	38343977	38347221	+	320	exon:38343978-38344144,exon:38344255-38344313,exon:38347128-38347221	TPM3
novel_circ_0002528	13	38681079	38681415	+	336	exon:38681080-38681415	GATAD2B
novel_circ_0002529	13	38744221	38745734	-	275	exon:38744222-38744351,exon:38745590-38745734	INTS3
novel_circ_0002531	13	40508472	40514806	-	363	exon:40508473-40508577,exon:40511525-40511589,exon:40514614-40514806	SNX27
novel_circ_0002534	13	40738671	40739877	+	284	exon:40738672-40738796,exon:40739719-40739877	POGZ
novel_circ_0002535	13	40819413	40820145	+	334	exon:40819414-40819535,exon:40819771-40819863,exon:40820027-40820145	SELENBP1
novel_circ_0002537	13	40954952	40955422	-	277	exon:40954953-40955082,exon:40955276-40955422	PIP5K1A
novel_circ_0002539	13	41149240	41152758	-	348	exon:41149241-41149399,exon:41152570-41152758	PRUNE1
novel_circ_0002540	13	41206902	41213363	-	387	exon:41208394-41208563,exon:41213247-41213363	SETDB1
novel_circ_0002543	13	41220572	41223387	-	417	exon:41220573-41220763,exon:41222429-41222554,exon:41223288-41223387	SETDB1
novel_circ_0002549	13	41327746	41333013	+	362	exon:41327747-41327881,exon:41330951-41331025,exon:41332862-41333013	ARNT
novel_circ_0002551	13	41349904	41351470	+	498	exon:41349905-41350027,exon:41350114-41350269,exon:41351252-41351470	CTSK
novel_circ_0002552	13	41349904	41358116	+	395	exon:41349905-41350027,exon:41357620-41357785,exon:41358011-41358116	CTSK
novel_circ_0002554	13	41451811	41453536	+	364	exon:41451812-41451957,exon:41452151-41452253,exon:41453422-41453536	--
novel_circ_0002556	13	41613126	41616086	-	359	exon:41613127-41613253,exon:41613791-41613843,exon:41615068-41615145,exon:41615986-41616086	RPRD2
novel_circ_0002560	13	41713013	41713399	-	272	exon:41713014-41713185,exon:41713300-41713399	PRPF3
novel_circ_0002561	13	41715366	41719524	-	391	exon:41715367-41715510,exon:41718506-41718585,exon:41719358-41719524	PRPF3
novel_circ_0002563	13	41728314	41729155	-	308	intergenic_region:41728315-41728445,intergenic_region:41728979-41729155	--
novel_circ_0002566	13	42073879	42074854	+	230	exon:42073880-42073981,exon:42074727-42074854	OTUD7B
novel_circ_0002567	13	42083879	42084463	+	278	exon:42083880-42084007,exon:42084314-42084463	OTUD7B
novel_circ_0002568	13	42861833	42863447	+	399	intergenic_region:42861834-42861923,intergenic_region:42862127-42862192,intergenic_region:42862660-42862763,intergenic_region:42863309-42863447	--
novel_circ_0002569	13	42886133	42892568	-	429	exon:42886134-42886283,exon:42889280-42889360,exon:42892254-42892346,exon:42892464-42892568	POLR3C
novel_circ_0002570	13	42892253	42892568	-	198	exon:42892254-42892346,exon:42892464-42892568	POLR3C
novel_circ_0002571	13	42898028	42898579	-	442	exon:42898029-42898214,exon:42898324-42898579	POLR3C
novel_circ_0002572	13	42941207	42969899	+	381	exon:42941208-42941266,exon:42942203-42942254,exon:42944928-42944985,exon:42969688-42969899	RNF115
novel_circ_0002573	13	42944927	42969899	+	270	exon:42944928-42944985,exon:42969688-42969899	RNF115
novel_circ_0002575	13	42985556	42986707	+	404	exon:42985557-42985672,exon:42986420-42986707	RNF115
novel_circ_0002579	13	43085145	43088060	-	287	exon:43085146-43085234,exon:43087863-43088060	-
novel_circ_0002581	13	43839708	43840579	-	388	exon:43839709-43839932,exon:43840416-43840579	CHD1L
novel_circ_0002583	13	43842131	43861764	-	375	exon:43842132-43842280,exon:43854993-43855107,exon:43861654-43861764	CHD1L
novel_circ_0002585	13	43847651	43855107	-	370	exon:43853915-43854069,exon:43854993-43855107	CHD1L
novel_circ_0002593	13	44026522	44028050	-	213	exon:44027938-44028050	NOTCH2
novel_circ_0002605	13	45364842	45366216	+	340	exon:45364843-45365014,exon:45366049-45366216	TBX15
novel_circ_0002607	13	46370284	46372377	+	383	exon:46370285-46370527,exon:46372238-46372377	GDAP2
novel_circ_0002610	13	46783094	46789120	-	336	exon:46783095-46783314,exon:46789005-46789120	MAN1A2
novel_circ_0002611	13	46783094	46813680	-	438	exon:46783095-46783314,exon:46811732-46811825,exon:46813557-46813680	MAN1A2
novel_circ_0002612	13	46789004	46813680	-	334	exon:46789005-46789120,exon:46811732-46811825,exon:46813557-46813680	MAN1A2
novel_circ_0002621	13	49450452	49456215	+	405	exon:49450453-49450562,exon:49454589-49454670,exon:49456003-49456215	CSDE1
novel_circ_0002622	13	49450452	49458574	+	275	exon:49450453-49450562	CSDE1
novel_circ_0002623	13	49458181	49458574	+	306	exon:49458182-49458322,exon:49458410-49458574	CSDE1
novel_circ_0002627	13	49586990	49589391	+	438	exon:49586991-49587060,exon:49587644-49587721,exon:49588637-49588777,exon:49589243-49589391	DENND2C
novel_circ_0002629	13	49587643	49589391	+	368	exon:49587644-49587721,exon:49588637-49588777,exon:49589243-49589391	DENND2C
novel_circ_0002631	13	49766354	49767317	+	233	exon:49767185-49767317	TRIM33
novel_circ_0002632	13	49795326	49801860	+	350	exon:49795327-49795443,exon:49797865-49797979	TRIM33
novel_circ_0002633	13	49825197	49828330	+	474	exon:49825198-49825547,exon:49828207-49828330	TRIM33
novel_circ_0002635	13	50236948	50237586	-	348	exon:50236949-50237111,exon:50237402-50237586	HIPK1
novel_circ_0002643	13	50470776	50471456	+	229	exon:50470777-50470846,exon:50471298-50471456	PHTF1
novel_circ_0002647	13	50523691	50524516	-	271	exon:50523692-50523835,exon:50524390-50524516	MAGI3
novel_circ_0002648	13	50592445	50595586	-	255	exon:50592446-50592525,exon:50595412-50595586	MAGI3
novel_circ_0002651	13	51061950	51065224	-	485	exon:51061951-51062271,exon:51065061-51065224	LRIG2
novel_circ_0002657	13	51764173	51773922	+	359	intron:51764174-51764304,intron:51764988-51765114	CTTNBP2NL
novel_circ_0002658	13	52444044	52445090	-	312	exon:52444045-52444187	DDX20
novel_circ_0002659	13	52496479	52507221	-	458	intergenic_region:52496480-52496595,intergenic_region:52501249-52501392,intergenic_region:52504566-52504706,intergenic_region:52507165-52507221	--
novel_circ_0002661	13	52496479	52515543	-	326	intergenic_region:52496480-52496595,intergenic_region:52507165-52507221,intergenic_region:52511274-52511342,intergenic_region:52515460-52515543	--
novel_circ_0002662	13	52501248	52507221	-	342	exon:52501249-52501392,exon:52504566-52504706,exon:52507165-52507221	--
novel_circ_0002663	13	52501248	52515543	-	495	intergenic_region:52501249-52501392,intergenic_region:52504566-52504706,intergenic_region:52507165-52507221,intergenic_region:52511274-52511342,intergenic_region:52515460-52515543	--
novel_circ_0002664	13	52504565	52515543	-	351	intergenic_region:52504566-52504706,intergenic_region:52507165-52507221,intergenic_region:52511274-52511342,intergenic_region:52515460-52515543	--
novel_circ_0002667	13	52999039	53005209	+	419	intergenic_region:52999040-52999103,intergenic_region:53002521-53002730,intergenic_region:53005065-53005209	--
novel_circ_0002671	13	53002520	53009894	+	381	intergenic_region:53002521-53002616,intergenic_region:53005065-53005209,intergenic_region:53009755-53009894	--
novel_circ_0002680	13	55195236	55198660	+	251	exon:55195237-55195403,exon:55198577-55198660	WDR47
novel_circ_0002681	13	55210298	55211101	+	803	exon:55210299-55211101	WDR47
novel_circ_0002682	13	55210298	55218389	+	224	exon:55218266-55218389	WDR47
novel_circ_0002683	13	55210298	55235326	+	334	exon:55233212-55233287,exon:55235169-55235326	WDR47
novel_circ_0002692	13	55414395	55428490	-	440	intron:55414396-55414534,intron:55416109-55416189,intron:55417607-55417672,intron:55428203-55428260,intron:55428395-55428490	STXBP3
novel_circ_0002696	13	55608109	55621311	-	268	exon:55608110-55608213,exon:55617029-55617075,exon:55621195-55621311	FAM102B
novel_circ_0002704	13	56372628	56375272	+	329	exon:56372629-56372714,exon:56374641-56374773,exon:56375163-56375272	VAV3
novel_circ_0002707	13	5644129	5646255	+	338	exon:5644130-5644264,exon:5646053-5646255	RASAL2
novel_circ_0002708	13	5644129	5647673	+	426	exon:5644130-5644264,exon:5646053-5646255,exon:5647586-5647673	RASAL2
novel_circ_0002717	13	5984171	5985173	+	288	exon:5984172-5984307	RALGPS2
novel_circ_0002723	13	60634430	60638212	-	324	exon:60634431-60634573,exon:60637346-60637414,exon:60638101-60638212	RNPC3
novel_circ_0002727	13	6142699	6143266	+	364	exon:6142700-6142871,exon:6143075-6143266	FAM20B
novel_circ_0002728	13	6205553	6206445	-	363	exon:6205554-6205738,exon:6206268-6206445	ABL2
novel_circ_0002729	13	62989156	62991081	-	207	intergenic_region:62989157-62989332	--
novel_circ_0002732	13	63245749	63271026	-	389	exon:63245750-63245885,exon:63249660-63249710,exon:63266541-63266628,exon:63270913-63271026	SLC30A7
novel_circ_0002733	13	63260252	63271026	-	481	exon:63260253-63260396,exon:63265757-63265891,exon:63266541-63266628,exon:63270913-63271026	SLC30A7
novel_circ_0002734	13	63265764	63271026	-	372	exon:63265765-63265891,exon:63266541-63266628,exon:63267271-63267313,exon:63270913-63271026	SLC30A7
novel_circ_0002741	13	63888362	63895298	-	242	exon:63888363-63888421,exon:63892053-63892111,exon:63895175-63895298	RTCA
novel_circ_0002748	13	64027606	64031187	+	490	exon:64027607-64027667,exon:64029177-64029256,exon:64029539-64029610,exon:64030293-64030397,exon:64031016-64031187	SASS6
novel_circ_0002750	13	64027606	64033696	+	604	exon:64027607-64027667,exon:64029177-64029256,exon:64030293-64030397,exon:64031016-64031187,exon:64032385-64032450,exon:64033577-64033696	SASS6
novel_circ_0002752	13	64085117	64086767	-	405	exon:64085118-64085189,exon:64086032-64086145,exon:64086549-64086767	MFSD14A
novel_circ_0002754	13	64085117	64099769	-	282	exon:64085118-64085189,exon:64086032-64086145,exon:64099674-64099769	MFSD14A
novel_circ_0002755	13	64091318	64095330	-	306	exon:64091319-64091433,exon:64094257-64094384,exon:64095268-64095330	MFSD14A
novel_circ_0002756	13	64091318	64099769	-	402	exon:64091319-64091433,exon:64094257-64094384,exon:64095268-64095330,exon:64099674-64099769	MFSD14A
novel_circ_0002758	13	64094256	64099769	-	287	exon:64094257-64094384,exon:64095268-64095330,exon:64099674-64099769	MFSD14A
novel_circ_0002759	13	64245202	64247255	-	320	exon:64245203-64245336,exon:64245438-64245525,exon:64247158-64247255	AGL
novel_circ_0002762	13	64250016	64251035	-	325	exon:64250017-64250228,exon:64250923-64251035	AGL
novel_circ_0002767	13	64279630	64280199	-	456	exon:64279631-64279765,exon:64279879-64280199	AGL
novel_circ_0002769	13	64282808	64284669	-	489	intron:64282809-64282959,intron:64283076-64283224,intron:64284481-64284669	AGL
novel_circ_0002774	13	6451799	6457723	+	534	exon:6451800-6451878,exon:6452389-6452470,exon:6452753-6452798,exon:6453295-6453424,exon:6455727-6455824,exon:6457625-6457723	SOAT1
novel_circ_0002776	13	65574220	65610021	-	440	exon:65574221-65574373,exon:65606211-65606297,exon:65609822-65610021	SNX7
novel_circ_0002778	13	65606210	65610021	-	287	exon:65606211-65606297,exon:65609822-65610021	SNX7
novel_circ_0002779	13	65606210	65619351	-	252	exon:65606211-65606297,exon:65619187-65619351	SNX7
novel_circ_0002780	13	67751170	67762723	-	369	exon:67751171-67751366,exon:67762551-67762723	PTBP2
novel_circ_0002783	13	67756882	67762723	-	284	exon:67756883-67756993	PTBP2
novel_circ_0002786	13	6878445	6883717	-	607	exon:6883211-6883717	TOR1AIP2
novel_circ_0002793	13	7001248	7008119	+	405	exon:7001249-7001334,exon:7003338-7003381,exon:7006304-7006418,exon:7007960-7008119	CEP350
novel_circ_0002794	13	7003337	7008119	+	319	exon:7003338-7003381,exon:7006304-7006418,exon:7007960-7008119	CEP350
novel_circ_0002799	13	70286650	70303874	+	372	exon:70286651-70286887,exon:70303740-70303874	ARHGAP29
novel_circ_0002800	13	70314811	70318041	+	381	exon:70314812-70314908,exon:70315256-70315328,exon:70317382-70317454,exon:70317904-70318041	ARHGAP29
novel_circ_0002803	13	7046641	7048197	+	303	exon:7046642-7046771,exon:7048025-7048197	CEP350
novel_circ_0002804	13	7050172	7054665	+	402	exon:7050173-7050359,exon:7054451-7054665	CEP350
novel_circ_0002805	13	7050172	7056108	+	351	exon:7050173-7050359	CEP350
novel_circ_0002806	13	70599518	70603829	+	378	exon:70599519-70599578,exon:70601389-70601591,exon:70603715-70603829	GCLM
novel_circ_0002807	13	7062554	7070103	+	272	exon:7062555-7062665,exon:7069943-7070103	CEP350
[truncated: 4,206 more rows]
