# Supplementary material for: Integrated analysis of microRNAs, circular RNAs, long non-coding RNAs, and mRNAs revealed competing endogenous RNA networks involved in brown adipose tissue whitening in rabbits
Source: BMC Genomics. 2022 Nov 28;23:779. doi: 10.1186/s12864-022-09025-2 (PMC9703717; doi:10.1186/s12864-022-09025-2)
Supplement: Supplementary file 16 — Additional file 16: Table S7. CircRNA-miRNA-mRNA regulatory axes with circRNA conservation annotation. [file 12864_2022_9025_MOESM16_ESM.xlsx]

## Sheet: 1
Table S7 CircRNA-miRNA-mRNA regulatory axes with circRNA conservation annotation
CircRNA	Conservation in human circRNA	miRNA	mRNA	Note: cach line represent one axis
novel_circ_0012672	hsa_circ_0119018|chr2:211057527-211085526-|ENST00000233710.3|ACADL	ocu-miR-22-5p	MRPL37
novel_circ_0012672	hsa_circ_0119016|chr2:211018218-211085526-|ENST00000281772.9|KANSL1L	ocu-miR-22-5p	MRPL37
novel_circ_0014118	Not conserved	ocu-miR-22-5p	MRPL37
novel_circ_0003836	hsa_circ_0122954|chr3:183368083-183400163+|NM_017644|KLHL24	ocu-miR-22-5p	MRPL37
novel_circ_0003836	hsa_circ_0122953|chr3:183368083-183382827+|NM_017644|KLHL24	ocu-miR-22-5p	MRPL37
novel_circ_0003836	hsa_circ_0122952|chr3:183368083-183371877+|NM_017644|KLHL24	ocu-miR-22-5p	MRPL37
novel_circ_0003836	hsa_circ_0122951|chr3:183361267-183382827+|NM_017644|KLHL24	ocu-miR-22-5p	MRPL37
novel_circ_0003836	hsa_circ_0122950|chr3:183361267-183371877+|NM_017644|KLHL24	ocu-miR-22-5p	MRPL37
novel_circ_0003836	hsa_circ_0122949|chr3:183360694-183390272+|ENST00000461813.1|KLHL24	ocu-miR-22-5p	MRPL37
novel_circ_0003836	hsa_circ_0068169|chr3:183368083-183402304+|NM_017644|KLHL24	ocu-miR-22-5p	MRPL37
novel_circ_0003836	hsa_circ_0068168|chr3:183368083-183389010+|NM_017644|KLHL24	ocu-miR-22-5p	MRPL37
novel_circ_0003836	hsa_circ_0068167|chr3:183368083-183381430+|NM_017644|KLHL24	ocu-miR-22-5p	MRPL37
novel_circ_0003836	hsa_circ_0068166|chr3:183361267-183402304+|NM_017644|KLHL24	ocu-miR-22-5p	MRPL37
novel_circ_0003836	hsa_circ_0068165|chr3:183361267-183381430+|NM_017644|KLHL24	ocu-miR-22-5p	MRPL37
novel_circ_0003836	hsa_circ_0068164|chr3:183353410-183369064+|NM_017644|KLHL24	ocu-miR-22-5p	MRPL37
novel_circ_0003836	hsa_circ_0006667|chr3:183368083-183390272+|NM_017644|KLHL24	ocu-miR-22-5p	MRPL37
novel_circ_0003836	hsa_circ_0001369|chr3:183368083-183369064+|NM_017644|KLHL24	ocu-miR-22-5p	MRPL37
novel_circ_0003836	hsa_circ_0001368|chr3:183361267-183390272+|NM_017644|KLHL24	ocu-miR-22-5p	MRPL37
novel_circ_0003836	hsa_circ_0001367|chr3:183361267-183369064+|NM_017644|KLHL24	ocu-miR-22-5p	MRPL37
novel_circ_0007975	hsa_circ_0138746|chr9:37126308-37165932+|ENST00000461038.1|ZCCHC7	ocu-miR-22-5p	MRPL37
novel_circ_0007975	hsa_circ_0138745|chr9:37126308-37147442+|ENST00000461038.1|ZCCHC7	ocu-miR-22-5p	MRPL37
novel_circ_0007975	hsa_circ_0138744|chr9:37126308-37127260+|ENST00000461038.1|ZCCHC7	ocu-miR-22-5p	MRPL37
novel_circ_0007975	hsa_circ_0087048|chr9:37126308-37358145+|NM_032226|ZCCHC7	ocu-miR-22-5p	MRPL37
novel_circ_0007975	hsa_circ_0087047|chr9:37126308-37327831+|NM_032226|ZCCHC7	ocu-miR-22-5p	MRPL37
novel_circ_0007975	hsa_circ_0087046|chr9:37126308-37305711+|NM_032226|ZCCHC7	ocu-miR-22-5p	MRPL37
novel_circ_0007975	hsa_circ_0087045|chr9:37126308-37302228+|NM_032226|ZCCHC7	ocu-miR-22-5p	MRPL37
novel_circ_0007975	hsa_circ_0087044|chr9:37120601-37305711+|NM_032226|ZCCHC7	ocu-miR-22-5p	MRPL37
novel_circ_0007975	hsa_circ_0087043|chr9:37120601-37302228+|NM_032226|ZCCHC7	ocu-miR-22-5p	MRPL37
novel_circ_0007975	hsa_circ_0087042|chr9:37120601-37126939+|NM_032226|ZCCHC7	ocu-miR-22-5p	MRPL37
novel_circ_0007975	hsa_circ_0087041|chr9:37120511-37305711+|NM_032226|ZCCHC7	ocu-miR-22-5p	MRPL37
novel_circ_0007975	hsa_circ_0087040|chr9:37120468-37327831+|NM_032226|ZCCHC7	ocu-miR-22-5p	MRPL37
novel_circ_0007975	hsa_circ_0005833|chr9:37126308-37247127+|NM_032226|ZCCHC7	ocu-miR-22-5p	MRPL37
novel_circ_0007975	hsa_circ_0001860|chr9:37126308-37126939+|NM_032226|ZCCHC7	ocu-miR-22-5p	MRPL37
novel_circ_0011715	hsa_circ_0027731|chr12:94972169-94976314-|NM_020698|TMCC3	ocu-miR-22-5p	MRPL37
novel_circ_0011715	hsa_circ_0027732|chr12:94975397-94976314-|NM_020698|TMCC3	ocu-miR-22-5p	MRPL37
novel_circ_0011715	hsa_circ_0003344|chr1:205238077-205239012+|NM_014858|TMCC2	ocu-miR-22-5p	MRPL37
novel_circ_0002830	hsa_circ_0114511|chr1:93620212-93625783-|NR_030761|TMED5	ocu-miR-22-5p	MRPL37
novel_circ_0002830	hsa_circ_0114510|chr1:93607748-93682303+|ENST00000557479.1|CCDC18	ocu-miR-22-5p	MRPL37
novel_circ_0002830	hsa_circ_0114510|chr1:93607748-93682303+|ENST00000557479.1|CCDC18	ocu-miR-22-5p	MRPL37
novel_circ_0008150	hsa_circ_0023066|chr11:66985201-67020328+|NM_012308|KDM2A	ocu-miR-22-5p	MRPL37
novel_circ_0008150	hsa_circ_0023063|chr11:66983326-67012929+|NM_012308|KDM2A	ocu-miR-22-5p	MRPL37
novel_circ_0008150	hsa_circ_0023062|chr11:66982810-67010563+|NM_012308|KDM2A	ocu-miR-22-5p	MRPL37
novel_circ_0008150	hsa_circ_0023059|chr11:66974980-66999431+|NM_012308|KDM2A	ocu-miR-22-5p	MRPL37
novel_circ_0002571	hsa_circ_0110701|chr1:145596903-145609356-|NM_006468|POLR3C	ocu-miR-22-5p	MRPL37
novel_circ_0002571	hsa_circ_0013916|chr1:145608107-145609356-|NM_006468|POLR3C	ocu-miR-22-5p	MRPL37
novel_circ_0002571	hsa_circ_0013915|chr1:145601747-145608659-|NM_006468|POLR3C	ocu-miR-22-5p	MRPL37
novel_circ_0002571	hsa_circ_0013914|chr1:145601529-145609356-|NM_006468|POLR3C	ocu-miR-22-5p	MRPL37
novel_circ_0002571	hsa_circ_0013913|chr1:145601529-145608659-|NM_006468|POLR3C	ocu-miR-22-5p	MRPL37
novel_circ_0015329	hsa_circ_0131924|chr6:5368782-5371470+|NM_006567|FARS2	ocu-miR-184-3p	ATP5F1C
novel_circ_0015329	hsa_circ_0131923|chr6:5368782-5371466+|NM_006567|FARS2	ocu-miR-184-3p	ATP5F1C
novel_circ_0015329	hsa_circ_0075531|chr6:5368782-5545573+|NM_006567|FARS2	ocu-miR-184-3p	ATP5F1C
novel_circ_0015329	hsa_circ_0075530|chr6:5368782-5431405+|NM_006567|FARS2	ocu-miR-184-3p	ATP5F1C
novel_circ_0015329	hsa_circ_0075529|chr6:5261276-5431405+|NM_006567|FARS2	ocu-miR-184-3p	ATP5F1C
novel_circ_0015329	hsa_circ_0075528|chr6:5261276-5369415+|NM_006567|FARS2	ocu-miR-184-3p	ATP5F1C
novel_circ_0015329	hsa_circ_0004309|chr6:5368782-5404934+|NM_006567|FARS2	ocu-miR-184-3p	ATP5F1C
novel_circ_0015329	hsa_circ_0002958|chr6:5368782-5369415+|NM_006567|FARS2	ocu-miR-184-3p	ATP5F1C
novel_circ_0015329	hsa_circ_0131924|chr6:5368782-5371470+|NM_006567|FARS2	ocu-miR-197-3p	TRIM72
novel_circ_0015329	hsa_circ_0131923|chr6:5368782-5371466+|NM_006567|FARS2	ocu-miR-197-3p	TRIM72
novel_circ_0015329	hsa_circ_0075531|chr6:5368782-5545573+|NM_006567|FARS2	ocu-miR-197-3p	TRIM72
novel_circ_0015329	hsa_circ_0075530|chr6:5368782-5431405+|NM_006567|FARS2	ocu-miR-197-3p	TRIM72
novel_circ_0015329	hsa_circ_0075529|chr6:5261276-5431405+|NM_006567|FARS2	ocu-miR-197-3p	TRIM72
novel_circ_0015329	hsa_circ_0075528|chr6:5261276-5369415+|NM_006567|FARS2	ocu-miR-197-3p	TRIM72
novel_circ_0015329	hsa_circ_0004309|chr6:5368782-5404934+|NM_006567|FARS2	ocu-miR-197-3p	TRIM72
novel_circ_0015329	hsa_circ_0002958|chr6:5368782-5369415+|NM_006567|FARS2	ocu-miR-197-3p	TRIM72
novel_circ_0016533	hsa_circ_0133551|chr7:139818912-139838990-|ENST00000397560.2|JHDM1D	ocu-miR-197-3p	TRIM72
novel_circ_0016533	hsa_circ_0133549|chr7:139813290-139826623-|ENST00000397560.2|JHDM1D	ocu-miR-197-3p	TRIM72
novel_circ_0016533	hsa_circ_0133548|chr7:139813290-139824583-|ENST00000397560.2|JHDM1D	ocu-miR-197-3p	TRIM72
novel_circ_0016533	hsa_circ_0133545|chr7:139796354-139824583-|ENST00000397560.2|JHDM1D	ocu-miR-197-3p	TRIM72
novel_circ_0016533	hsa_circ_0082694|chr7:139796698-139838990-|NM_030647|JHDM1D	ocu-miR-197-3p	TRIM72
novel_circ_0016533	hsa_circ_0082693|chr7:139796698-139829453-|NM_030647|JHDM1D	ocu-miR-197-3p	TRIM72
novel_circ_0016533	hsa_circ_0082699|chr7:139820241-139829453-|NM_030647|JHDM1D	ocu-miR-197-3p	TRIM72
novel_circ_0016533	hsa_circ_0133550|chr7:139818912-139820329-|ENST00000397560.2|JHDM1D	ocu-miR-197-3p	TRIM72
novel_circ_0016533	hsa_circ_0133547|chr7:139810894-139820329-|ENST00000397560.2|JHDM1D	ocu-miR-197-3p	TRIM72
novel_circ_0016533	hsa_circ_0133544|chr7:139796354-139820329-|ENST00000397560.2|JHDM1D	ocu-miR-197-3p	TRIM72
novel_circ_0016533	hsa_circ_0082698|chr7:139813290-139820329-|NM_030647|JHDM1D	ocu-miR-197-3p	TRIM72
novel_circ_0016533	hsa_circ_0082697|chr7:139801750-139820329-|NM_030647|JHDM1D	ocu-miR-197-3p	TRIM72
novel_circ_0016533	hsa_circ_0082695|chr7:139798678-139820329-|NM_030647|JHDM1D	ocu-miR-197-3p	TRIM72
novel_circ_0016533	hsa_circ_0082690|chr7:139784545-139820329-|NM_030647|JHDM1D	ocu-miR-197-3p	TRIM72
novel_circ_0016533	hsa_circ_0133552|chr7:139824420-139829453-|ENST00000397560.2|JHDM1D	ocu-miR-197-3p	TRIM72
novel_circ_0007334	Not conserved	ocu-miR-197-3p	TRIM72
novel_circ_0005182	hsa_circ_0111738|chr1:204082042-204093985+|NM_005686|SOX13	ocu-miR-197-3p	TRIM72
novel_circ_0005182	hsa_circ_0016121|chr1:204082042-204086318+|NM_005686|SOX13	ocu-miR-197-3p	TRIM72
novel_circ_0005182	hsa_circ_0016120|chr1:204042245-204086835+|NM_005686|SOX13	ocu-miR-197-3p	TRIM72
novel_circ_0005182	hsa_circ_0009157|chr1:204082042-204092932+|NM_005686|SOX13	ocu-miR-197-3p	TRIM72
novel_circ_0005182	hsa_circ_0004777|chr1:204082042-204083733+|NM_005686|SOX13	ocu-miR-197-3p	TRIM72
novel_circ_0005182	hsa_circ_0003600|chr1:204082042-204086835+|NM_005686|SOX13	ocu-miR-197-3p	TRIM72
novel_circ_0013042	hsa_circ_0056372|chr2:128628822-128631846-|NM_001199140|AMMECR1L	ocu-miR-197-3p	TRIM72
novel_circ_0013042	hsa_circ_0056371|chr2:128627027-128641886-|NM_001199140|AMMECR1L	ocu-miR-197-3p	TRIM72
novel_circ_0013042	hsa_circ_0056370|chr2:128627027-128631846-|NM_001199140|AMMECR1L	ocu-miR-197-3p	TRIM72
novel_circ_0013042	hsa_circ_0056367|chr2:128624473-128631846-|NM_001199140|AMMECR1L	ocu-miR-197-3p	TRIM72
novel_circ_0013042	hsa_circ_0005892|chr2:128631401-128631846-|NM_001199140|AMMECR1L	ocu-miR-197-3p	TRIM72
novel_circ_0002830	hsa_circ_0114511|chr1:93620212-93625783-|NR_030761|TMED5	ocu-miR-197-3p	TRIM72
novel_circ_0002830	hsa_circ_0114510|chr1:93607748-93682303+|ENST00000557479.1|CCDC18	ocu-miR-197-3p	TRIM72
novel_circ_0002830	hsa_circ_0114510|chr1:93607748-93682303+|ENST00000557479.1|CCDC18	ocu-miR-197-3p	TRIM72
novel_circ_0005493	hsa_circ_0103613|chr15:44629960-44673174+|NM_138423|CASC4	ocu-miR-197-3p	TRIM72
novel_circ_0005493	hsa_circ_0103610|chr15:44624185-44673174+|NM_138423|CASC4	ocu-miR-197-3p	TRIM72
novel_circ_0005493	hsa_circ_0103609|chr15:44615162-44673174+|NM_138423|CASC4	ocu-miR-197-3p	TRIM72
novel_circ_0005493	hsa_circ_0035052|chr15:44620882-44673174+|NM_138423|CASC4	ocu-miR-197-3p	TRIM72
novel_circ_0005493	hsa_circ_0006833|chr13:19801571-20325411-|TCONS_l2_00007055|TCONS_l2_00007055	ocu-miR-197-3p	TRIM72
novel_circ_0005493	hsa_circ_0006481|chr13:19801387-20325607-|TCONS_l2_00007055|TCONS_l2_00007055	ocu-miR-197-3p	TRIM72
novel_circ_0005493	hsa_circ_0103612|chr15:44629960-44630515+|NM_138423|CASC4	ocu-miR-197-3p	TRIM72
novel_circ_0005493	hsa_circ_0035051|chr15:44620882-44630515+|NM_138423|CASC4	ocu-miR-197-3p	TRIM72
novel_circ_0005493	hsa_circ_0000596|chr15:44624185-44630515+|NM_138423|CASC4	ocu-miR-197-3p	TRIM72
novel_circ_0005493	hsa_circ_0000595|chr15:44615162-44630515+|NM_138423|CASC4	ocu-miR-197-3p	TRIM72
novel_circ_0010641	hsa_circ_0073634|chr5:114572086-114588952-|NM_005023|PGGT1B	ocu-miR-197-3p	TRIM72
novel_circ_0010641	hsa_circ_0073633|chr5:114557520-114588952-|NM_005023|PGGT1B	ocu-miR-197-3p	TRIM72
novel_circ_0010641	hsa_circ_0073635|chr5:114573554-114588952-|NM_005023|PGGT1B	ocu-miR-197-3p	TRIM72
novel_circ_0010641	hsa_circ_0127677|chr5:114557520-114577303-|ENST00000419445.1|PGGT1B	ocu-miR-197-3p	TRIM72
novel_circ_0010641	hsa_circ_0073632|chr5:114552561-114577303-|NM_005023|PGGT1B	ocu-miR-197-3p	TRIM72
novel_circ_0015916	hsa_circ_0104864|chr15:90633710-90634876-|ENST00000330062.3|IDH2	ocu-miR-197-3p	TRIM72
novel_circ_0015916	hsa_circ_0104863|chr15:90631590-90634876-|ENST00000330062.3|IDH2	ocu-miR-197-3p	TRIM72
novel_circ_0015916	hsa_circ_0036759|chr15:90630343-90634876-|NM_002168|IDH2	ocu-miR-197-3p	TRIM72
novel_circ_0015916	hsa_circ_0036758|chr15:90628506-90634876-|NM_002168|IDH2	ocu-miR-197-3p	TRIM72
novel_circ_0016363	hsa_circ_0104920|chr15:93486072-93489446+|ENST00000394196.4|CHD2	ocu-miR-197-3p	TRIM72
novel_circ_0016363	hsa_circ_0104920|chr15:93486072-93489446+|ENST00000394196.4|CHD2	ocu-miR-197-3p	TRIM72
novel_circ_0016363	hsa_circ_0104919|chr15:93480747-93499879+|ENST00000394196.4|CHD2	ocu-miR-197-3p	TRIM72
novel_circ_0016363	hsa_circ_0104919|chr15:93480747-93499879+|ENST00000394196.4|CHD2	ocu-miR-197-3p	TRIM72
novel_circ_0016363	hsa_circ_0104918|chr15:93480747-93493661+|ENST00000420239.2|CHD2	ocu-miR-197-3p	TRIM72
novel_circ_0016363	hsa_circ_0104918|chr15:93480747-93493661+|ENST00000420239.2|CHD2	ocu-miR-197-3p	TRIM72
novel_circ_0016363	hsa_circ_0104916|chr15:93467550-93528903+|ENST00000394196.4|CHD2	ocu-miR-197-3p	TRIM72
novel_circ_0016363	hsa_circ_0104916|chr15:93467550-93528903+|ENST00000394196.4|CHD2	ocu-miR-197-3p	TRIM72
novel_circ_0016363	hsa_circ_0036978|chr15:93486072-93541851+|NM_001271|CHD2	ocu-miR-197-3p	TRIM72
novel_circ_0016363	hsa_circ_0036978|chr15:93486072-93541851+|NM_001271|CHD2	ocu-miR-197-3p	TRIM72
novel_circ_0016363	hsa_circ_0036977|chr15:93485051-93524687+|NM_001271|CHD2	ocu-miR-197-3p	TRIM72
novel_circ_0016363	hsa_circ_0036977|chr15:93485051-93524687+|NM_001271|CHD2	ocu-miR-197-3p	TRIM72
novel_circ_0016363	hsa_circ_0036976|chr15:93485051-93499879+|NM_001271|CHD2	ocu-miR-197-3p	TRIM72
novel_circ_0016363	hsa_circ_0036976|chr15:93485051-93499879+|NM_001271|CHD2	ocu-miR-197-3p	TRIM72
novel_circ_0016363	hsa_circ_0036975|chr15:93485051-93498742+|NM_001271|CHD2	ocu-miR-197-3p	TRIM72
novel_circ_0016363	hsa_circ_0036975|chr15:93485051-93498742+|NM_001271|CHD2	ocu-miR-197-3p	TRIM72
novel_circ_0016363	hsa_circ_0036974|chr15:93482807-93489446+|NM_001271|CHD2	ocu-miR-197-3p	TRIM72
novel_circ_0016363	hsa_circ_0036974|chr15:93482807-93489446+|NM_001271|CHD2	ocu-miR-197-3p	TRIM72
novel_circ_0016363	hsa_circ_0036973|chr15:93480747-93534747+|NM_001271|CHD2	ocu-miR-197-3p	TRIM72
novel_circ_0016363	hsa_circ_0036973|chr15:93480747-93534747+|NM_001271|CHD2	ocu-miR-197-3p	TRIM72
novel_circ_0016363	hsa_circ_0036972|chr15:93480747-93518180+|NM_001271|CHD2	ocu-miR-197-3p	TRIM72
novel_circ_0016363	hsa_circ_0036972|chr15:93480747-93518180+|NM_001271|CHD2	ocu-miR-197-3p	TRIM72
novel_circ_0016363	hsa_circ_0036971|chr15:93480747-93492306+|NM_001271|CHD2	ocu-miR-197-3p	TRIM72
novel_circ_0016363	hsa_circ_0036971|chr15:93480747-93492306+|NM_001271|CHD2	ocu-miR-197-3p	TRIM72
novel_circ_0016363	hsa_circ_0036969|chr15:93470473-93521613+|NM_001271|CHD2	ocu-miR-197-3p	TRIM72
novel_circ_0016363	hsa_circ_0036969|chr15:93470473-93521613+|NM_001271|CHD2	ocu-miR-197-3p	TRIM72
novel_circ_0016363	hsa_circ_0036967|chr15:93467550-93547981+|NM_001271|CHD2	ocu-miR-197-3p	TRIM72
novel_circ_0016363	hsa_circ_0036967|chr15:93467550-93547981+|NM_001271|CHD2	ocu-miR-197-3p	TRIM72
novel_circ_0016363	hsa_circ_0036966|chr15:93467550-93541851+|NM_001271|CHD2	ocu-miR-197-3p	TRIM72
novel_circ_0016363	hsa_circ_0036966|chr15:93467550-93541851+|NM_001271|CHD2	ocu-miR-197-3p	TRIM72
novel_circ_0016363	hsa_circ_0036965|chr15:93467550-93518180+|NM_001271|CHD2	ocu-miR-197-3p	TRIM72
novel_circ_0016363	hsa_circ_0036965|chr15:93467550-93518180+|NM_001271|CHD2	ocu-miR-197-3p	TRIM72
novel_circ_0016363	hsa_circ_0036964|chr15:93467550-93510743+|NM_001271|CHD2	ocu-miR-197-3p	TRIM72
novel_circ_0016363	hsa_circ_0036964|chr15:93467550-93510743+|NM_001271|CHD2	ocu-miR-197-3p	TRIM72
novel_circ_0016363	hsa_circ_0036963|chr15:93467550-93499879+|NM_001271|CHD2	ocu-miR-197-3p	TRIM72
novel_circ_0016363	hsa_circ_0036963|chr15:93467550-93499879+|NM_001271|CHD2	ocu-miR-197-3p	TRIM72
novel_circ_0016363	hsa_circ_0036962|chr15:93467550-93498742+|NM_001271|CHD2	ocu-miR-197-3p	TRIM72
novel_circ_0016363	hsa_circ_0036962|chr15:93467550-93498742+|NM_001271|CHD2	ocu-miR-197-3p	TRIM72
novel_circ_0016363	hsa_circ_0036961|chr15:93467550-93489446+|NM_001271|CHD2	ocu-miR-197-3p	TRIM72
novel_circ_0016363	hsa_circ_0036961|chr15:93467550-93489446+|NM_001271|CHD2	ocu-miR-197-3p	TRIM72
novel_circ_0016363	hsa_circ_0036958|chr15:93444396-93543870+|NM_001271|CHD2	ocu-miR-197-3p	TRIM72
novel_circ_0016363	hsa_circ_0036958|chr15:93444396-93543870+|NM_001271|CHD2	ocu-miR-197-3p	TRIM72
novel_circ_0016363	hsa_circ_0036957|chr15:93443550-93552553+|NM_001271|CHD2	ocu-miR-197-3p	TRIM72
novel_circ_0016363	hsa_circ_0036957|chr15:93443550-93552553+|NM_001271|CHD2	ocu-miR-197-3p	TRIM72
novel_circ_0016363	hsa_circ_0036956|chr15:93443550-93498742+|NM_001271|CHD2	ocu-miR-197-3p	TRIM72
novel_circ_0016363	hsa_circ_0036956|chr15:93443550-93498742+|NM_001271|CHD2	ocu-miR-197-3p	TRIM72
novel_circ_0016363	hsa_circ_0036955|chr15:93429398-93488095+|NR_037601|LOC100507217	ocu-miR-197-3p	TRIM72
novel_circ_0016363	hsa_circ_0104922|chr15:93487644-93510743+|ENST00000394196.4|CHD2	ocu-miR-197-3p	TRIM72
novel_circ_0016363	hsa_circ_0104921|chr15:93487644-93489446+|ENST00000394196.4|CHD2	ocu-miR-197-3p	TRIM72
novel_circ_0016363	hsa_circ_0104923|chr15:93489050-93510743+|ENST00000394196.4|CHD2	ocu-miR-197-3p	TRIM72
novel_circ_0016363	hsa_circ_0036979|chr15:93489050-93489446+|NM_001271|CHD2	ocu-miR-197-3p	TRIM72
novel_circ_0008582	hsa_circ_0137738|chr9:115166274-115216442+|NM_032303|HSDL2	ocu-miR-140-3p	CHI3L2
novel_circ_0008582	hsa_circ_0088100|chr9:115216292-115234685+|NM_032303|HSDL2	ocu-miR-140-3p	CHI3L2
novel_circ_0008582	hsa_circ_0088099|chr9:115216292-115221857+|NM_032303|HSDL2	ocu-miR-140-3p	CHI3L2
novel_circ_0008582	hsa_circ_0088098|chr9:115200822-115234685+|NM_032303|HSDL2	ocu-miR-140-3p	CHI3L2
novel_circ_0008582	hsa_circ_0088097|chr9:115200710-115234685+|NM_032303|HSDL2	ocu-miR-140-3p	CHI3L2
novel_circ_0008582	hsa_circ_0088096|chr9:115200710-115221857+|NM_032303|HSDL2	ocu-miR-140-3p	CHI3L2
novel_circ_0008582	hsa_circ_0088094|chr9:115179120-115221857+|NM_032303|HSDL2	ocu-miR-140-3p	CHI3L2
novel_circ_0008582	hsa_circ_0088093|chr9:115179120-115216442+|NM_032303|HSDL2	ocu-miR-140-3p	CHI3L2
novel_circ_0007975	hsa_circ_0138746|chr9:37126308-37165932+|ENST00000461038.1|ZCCHC7	ocu-miR-140-3p	CHI3L2
novel_circ_0007975	hsa_circ_0138745|chr9:37126308-37147442+|ENST00000461038.1|ZCCHC7	ocu-miR-140-3p	CHI3L2
novel_circ_0007975	hsa_circ_0138744|chr9:37126308-37127260+|ENST00000461038.1|ZCCHC7	ocu-miR-140-3p	CHI3L2
novel_circ_0007975	hsa_circ_0087048|chr9:37126308-37358145+|NM_032226|ZCCHC7	ocu-miR-140-3p	CHI3L2
novel_circ_0007975	hsa_circ_0087047|chr9:37126308-37327831+|NM_032226|ZCCHC7	ocu-miR-140-3p	CHI3L2
novel_circ_0007975	hsa_circ_0087046|chr9:37126308-37305711+|NM_032226|ZCCHC7	ocu-miR-140-3p	CHI3L2
novel_circ_0007975	hsa_circ_0087045|chr9:37126308-37302228+|NM_032226|ZCCHC7	ocu-miR-140-3p	CHI3L2
novel_circ_0007975	hsa_circ_0087044|chr9:37120601-37305711+|NM_032226|ZCCHC7	ocu-miR-140-3p	CHI3L2
novel_circ_0007975	hsa_circ_0087043|chr9:37120601-37302228+|NM_032226|ZCCHC7	ocu-miR-140-3p	CHI3L2
novel_circ_0007975	hsa_circ_0087042|chr9:37120601-37126939+|NM_032226|ZCCHC7	ocu-miR-140-3p	CHI3L2
novel_circ_0007975	hsa_circ_0087041|chr9:37120511-37305711+|NM_032226|ZCCHC7	ocu-miR-140-3p	CHI3L2
novel_circ_0007975	hsa_circ_0087040|chr9:37120468-37327831+|NM_032226|ZCCHC7	ocu-miR-140-3p	CHI3L2
novel_circ_0007975	hsa_circ_0005833|chr9:37126308-37247127+|NM_032226|ZCCHC7	ocu-miR-140-3p	CHI3L2
novel_circ_0007975	hsa_circ_0001860|chr9:37126308-37126939+|NM_032226|ZCCHC7	ocu-miR-140-3p	CHI3L2
novel_circ_0002205	hsa_circ_0113027|chr1:31461155-31468067-|NM_001020658|PUM1	ocu-miR-140-3p	CHI3L2
novel_circ_0002205	hsa_circ_0113026|chr1:31447497-31468067-|ENST00000373747.3|PUM1	ocu-miR-140-3p	CHI3L2
novel_circ_0002205	hsa_circ_0011255|chr1:31465236-31538763-|NM_001020658|PUM1	ocu-miR-140-3p	CHI3L2
novel_circ_0002205	hsa_circ_0011254|chr1:31465236-31532424-|NM_001020658|PUM1	ocu-miR-140-3p	CHI3L2
novel_circ_0002205	hsa_circ_0011253|chr1:31465236-31501711-|NM_001020658|PUM1	ocu-miR-140-3p	CHI3L2
novel_circ_0002205	hsa_circ_0011251|chr1:31452908-31538763-|NM_001020658|PUM1	ocu-miR-140-3p	CHI3L2
novel_circ_0002205	hsa_circ_0011250|chr1:31452908-31532424-|NM_001020658|PUM1	ocu-miR-140-3p	CHI3L2
novel_circ_0002205	hsa_circ_0011249|chr1:31452908-31479949-|NM_001020658|PUM1	ocu-miR-140-3p	CHI3L2
novel_circ_0002205	hsa_circ_0011243|chr1:31440013-31468067-|NM_001020658|PUM1	ocu-miR-140-3p	CHI3L2
novel_circ_0002205	hsa_circ_0011241|chr1:31437520-31468067-|NM_001020658|PUM1	ocu-miR-140-3p	CHI3L2
novel_circ_0002205	hsa_circ_0011232|chr1:31422973-31501711-|NM_001020658|PUM1	ocu-miR-140-3p	CHI3L2
novel_circ_0002205	hsa_circ_0011230|chr1:31418192-31532424-|NM_001020658|PUM1	ocu-miR-140-3p	CHI3L2
novel_circ_0002205	hsa_circ_0011226|chr1:31414844-31538564-|NM_001020658|PUM1	ocu-miR-140-3p	CHI3L2
novel_circ_0002205	hsa_circ_0011220|chr1:31413997-31501711-|NM_001020658|PUM1	ocu-miR-140-3p	CHI3L2
novel_circ_0002205	hsa_circ_0006636|chr1:31465236-31479946-|NM_001020658|PUM1	ocu-miR-140-3p	CHI3L2
novel_circ_0002205	hsa_circ_0002452|chr1:31452908-31468067-|NM_001020658|PUM1	ocu-miR-140-3p	CHI3L2
novel_circ_0002205	hsa_circ_0000044|chr1:31465236-31479949-|NM_014676|PUM1	ocu-miR-140-3p	CHI3L2
novel_circ_0002205	hsa_circ_0000043|chr1:31465236-31468067-|NM_014676|PUM1	ocu-miR-140-3p	CHI3L2
novel_circ_0002205	hsa_circ_0011252|chr1:31454158-31465507-|NM_001020658|PUM1	ocu-miR-140-3p	CHI3L2
novel_circ_0013543	Not conserved	ocu-miR-140-3p	CHI3L2
novel_circ_0011184	hsa_circ_0137024|chr8:69046293-69129953+|ENST00000288368.4|PREX2	ocu-miR-125b-5p	SLC4A1
novel_circ_0011184	hsa_circ_0137023|chr8:69046293-69104760+|ENST00000288368.4|PREX2	ocu-miR-125b-5p	SLC4A1
novel_circ_0011184	hsa_circ_0137019|chr8:69030784-69129953+|ENST00000288368.4|PREX2	ocu-miR-125b-5p	SLC4A1
novel_circ_0011184	hsa_circ_0084710|chr8:68931783-69129953+|NM_024870|PREX2	ocu-miR-125b-5p	SLC4A1
novel_circ_0011184	hsa_circ_0137027|chr8:69069556-69136861+|ENST00000288368.4|PREX2	ocu-miR-125b-5p	SLC4A1
novel_circ_0011184	hsa_circ_0137026|chr8:69069556-69104760+|ENST00000288368.4|PREX2	ocu-miR-125b-5p	SLC4A1
novel_circ_0011184	hsa_circ_0137022|chr8:69046293-69069671+|ENST00000288368.4|PREX2	ocu-miR-125b-5p	SLC4A1
novel_circ_0011184	hsa_circ_0137020|chr8:69039612-69069671+|ENST00000288368.4|PREX2	ocu-miR-125b-5p	SLC4A1
novel_circ_0011184	hsa_circ_0137018|chr8:68999958-69069671+|ENST00000288368.4|PREX2	ocu-miR-125b-5p	SLC4A1
novel_circ_0011184	hsa_circ_0137028|chr8:69103956-69104760+|ENST00000288368.4|PREX2	ocu-miR-125b-5p	SLC4A1
novel_circ_0011184	hsa_circ_0137021|chr8:69046293-69058587+|ENST00000288368.4|PREX2	ocu-miR-125b-5p	SLC4A1
novel_circ_0011184	hsa_circ_0137017|chr8:68999958-69058587+|ENST00000288368.4|PREX2	ocu-miR-125b-5p	SLC4A1
novel_circ_0014809	hsa_circ_0137841|chr9:124910390-124914687-|ENST00000537618.1|NDUFA8	ocu-miR-125b-5p	SLC4A1
novel_circ_0014809	hsa_circ_0088357|chr9:124906337-124922098-|NM_014222|NDUFA8	ocu-miR-125b-5p	SLC4A1
novel_circ_0008729	hsa_circ_0102892|chr14:91943252-91952074-|ENST00000554684.1|SMEK1	ocu-miR-130b-3p	COBLL1
novel_circ_0008729	hsa_circ_0102891|chr14:91939376-91957146-|ENST00000554943.1|SMEK1	ocu-miR-130b-3p	COBLL1
novel_circ_0008729	hsa_circ_0102890|chr14:91937180-91952074-|ENST00000554943.1|SMEK1	ocu-miR-130b-3p	COBLL1
novel_circ_0008729	hsa_circ_0102884|chr14:91927724-91952074-|ENST00000554943.1|SMEK1	ocu-miR-130b-3p	COBLL1
novel_circ_0008729	hsa_circ_0032965|chr14:91947919-91957146-|NM_032560|SMEK1	ocu-miR-130b-3p	COBLL1
novel_circ_0008729	hsa_circ_0032964|chr14:91939376-91952074-|NM_032560|SMEK1	ocu-miR-130b-3p	COBLL1
novel_circ_0008729	hsa_circ_0032962|chr14:91937180-91957146-|NM_032560|SMEK1	ocu-miR-130b-3p	COBLL1
novel_circ_0008729	hsa_circ_0032961|chr14:91929078-91957146-|NM_032560|SMEK1	ocu-miR-130b-3p	COBLL1
novel_circ_0008729	hsa_circ_0003045|chr14:91947919-91952074-|NM_032560|SMEK1	ocu-miR-130b-3p	COBLL1
novel_circ_0003909	Not conserved	ocu-miR-130b-3p	COBLL1
novel_circ_0002549	hsa_circ_0110769|chr1:150795669-150812130-|NM_001668|ARNT	ocu-miR-12092-5p	FKRP
novel_circ_0002549	hsa_circ_0110768|chr1:150795669-150808969-|NM_001668|ARNT	ocu-miR-12092-5p	FKRP
novel_circ_0002549	hsa_circ_0110767|chr1:150795669-150804875-|NM_001668|ARNT	ocu-miR-12092-5p	FKRP
novel_circ_0002549	hsa_circ_0014047|chr1:150795669-150814944-|NM_001668|ARNT	ocu-miR-12092-5p	FKRP
novel_circ_0002549	hsa_circ_0014043|chr1:150785647-150804379-|NM_001668|ARNT	ocu-miR-12092-5p	FKRP
novel_circ_0002549	hsa_circ_0006494|chr1:150790395-150799093-|NM_001668|ARNT	ocu-miR-12092-5p	FKRP
novel_circ_0002549	hsa_circ_0003116|chr1:150795669-150799093-|NM_001668|ARNT	ocu-miR-12092-5p	FKRP
novel_circ_0002549	hsa_circ_0110770|chr1:150799018-150807116-|NM_001668|ARNT	ocu-miR-12092-5p	FKRP
novel_circ_0002549	hsa_circ_0014046|chr1:150790395-150795821-|NM_001668|ARNT	ocu-miR-12092-5p	FKRP
novel_circ_0002549	hsa_circ_0014045|chr1:150789263-150795821-|NM_001668|ARNT	ocu-miR-12092-5p	FKRP
novel_circ_0002549	hsa_circ_0104673|chr15:80843539-80855580+|ENST00000533983.1|ARNT2	ocu-miR-12092-5p	FKRP
novel_circ_0002549	hsa_circ_0104672|chr15:80806251-80855580+|ENST00000533983.1|ARNT2	ocu-miR-12092-5p	FKRP
novel_circ_0002549	hsa_circ_0104671|chr15:80767350-80855580+|ENST00000533983.1|ARNT2	ocu-miR-12092-5p	FKRP
novel_circ_0002549	hsa_circ_0036518|chr15:80750269-80855580+|NM_014862|ARNT2	ocu-miR-12092-5p	FKRP
novel_circ_0002549	hsa_circ_0110769|chr1:150795669-150812130-|NM_001668|ARNT	ocu-miR-12092-5p	SND1
novel_circ_0002549	hsa_circ_0110768|chr1:150795669-150808969-|NM_001668|ARNT	ocu-miR-12092-5p	SND1
novel_circ_0002549	hsa_circ_0110767|chr1:150795669-150804875-|NM_001668|ARNT	ocu-miR-12092-5p	SND1
novel_circ_0002549	hsa_circ_0014047|chr1:150795669-150814944-|NM_001668|ARNT	ocu-miR-12092-5p	SND1
novel_circ_0002549	hsa_circ_0014043|chr1:150785647-150804379-|NM_001668|ARNT	ocu-miR-12092-5p	SND1
novel_circ_0002549	hsa_circ_0006494|chr1:150790395-150799093-|NM_001668|ARNT	ocu-miR-12092-5p	SND1
novel_circ_0002549	hsa_circ_0003116|chr1:150795669-150799093-|NM_001668|ARNT	ocu-miR-12092-5p	SND1
novel_circ_0002549	hsa_circ_0110770|chr1:150799018-150807116-|NM_001668|ARNT	ocu-miR-12092-5p	SND1
novel_circ_0002549	hsa_circ_0014046|chr1:150790395-150795821-|NM_001668|ARNT	ocu-miR-12092-5p	SND1
novel_circ_0002549	hsa_circ_0014045|chr1:150789263-150795821-|NM_001668|ARNT	ocu-miR-12092-5p	SND1
novel_circ_0002549	hsa_circ_0104673|chr15:80843539-80855580+|ENST00000533983.1|ARNT2	ocu-miR-12092-5p	SND1
novel_circ_0002549	hsa_circ_0104672|chr15:80806251-80855580+|ENST00000533983.1|ARNT2	ocu-miR-12092-5p	SND1
novel_circ_0002549	hsa_circ_0104671|chr15:80767350-80855580+|ENST00000533983.1|ARNT2	ocu-miR-12092-5p	SND1
novel_circ_0002549	hsa_circ_0036518|chr15:80750269-80855580+|NM_014862|ARNT2	ocu-miR-12092-5p	SND1
novel_circ_0002549	hsa_circ_0110769|chr1:150795669-150812130-|NM_001668|ARNT	ocu-miR-12092-5p	WNT11
novel_circ_0002549	hsa_circ_0110768|chr1:150795669-150808969-|NM_001668|ARNT	ocu-miR-12092-5p	WNT11
novel_circ_0002549	hsa_circ_0110767|chr1:150795669-150804875-|NM_001668|ARNT	ocu-miR-12092-5p	WNT11
novel_circ_0002549	hsa_circ_0014047|chr1:150795669-150814944-|NM_001668|ARNT	ocu-miR-12092-5p	WNT11
novel_circ_0002549	hsa_circ_0014043|chr1:150785647-150804379-|NM_001668|ARNT	ocu-miR-12092-5p	WNT11
novel_circ_0002549	hsa_circ_0006494|chr1:150790395-150799093-|NM_001668|ARNT	ocu-miR-12092-5p	WNT11
novel_circ_0002549	hsa_circ_0003116|chr1:150795669-150799093-|NM_001668|ARNT	ocu-miR-12092-5p	WNT11
novel_circ_0002549	hsa_circ_0110770|chr1:150799018-150807116-|NM_001668|ARNT	ocu-miR-12092-5p	WNT11
novel_circ_0002549	hsa_circ_0014046|chr1:150790395-150795821-|NM_001668|ARNT	ocu-miR-12092-5p	WNT11
novel_circ_0002549	hsa_circ_0014045|chr1:150789263-150795821-|NM_001668|ARNT	ocu-miR-12092-5p	WNT11
novel_circ_0002549	hsa_circ_0104673|chr15:80843539-80855580+|ENST00000533983.1|ARNT2	ocu-miR-12092-5p	WNT11
novel_circ_0002549	hsa_circ_0104672|chr15:80806251-80855580+|ENST00000533983.1|ARNT2	ocu-miR-12092-5p	WNT11
novel_circ_0002549	hsa_circ_0104671|chr15:80767350-80855580+|ENST00000533983.1|ARNT2	ocu-miR-12092-5p	WNT11
novel_circ_0002549	hsa_circ_0036518|chr15:80750269-80855580+|NM_014862|ARNT2	ocu-miR-12092-5p	WNT11
novel_circ_0002549	hsa_circ_0110769|chr1:150795669-150812130-|NM_001668|ARNT	ocu-miR-12092-5p	PRPF4
novel_circ_0002549	hsa_circ_0110768|chr1:150795669-150808969-|NM_001668|ARNT	ocu-miR-12092-5p	PRPF4
novel_circ_0002549	hsa_circ_0110767|chr1:150795669-150804875-|NM_001668|ARNT	ocu-miR-12092-5p	PRPF4
novel_circ_0002549	hsa_circ_0014047|chr1:150795669-150814944-|NM_001668|ARNT	ocu-miR-12092-5p	PRPF4
novel_circ_0002549	hsa_circ_0014043|chr1:150785647-150804379-|NM_001668|ARNT	ocu-miR-12092-5p	PRPF4
novel_circ_0002549	hsa_circ_0006494|chr1:150790395-150799093-|NM_001668|ARNT	ocu-miR-12092-5p	PRPF4
novel_circ_0002549	hsa_circ_0003116|chr1:150795669-150799093-|NM_001668|ARNT	ocu-miR-12092-5p	PRPF4
novel_circ_0002549	hsa_circ_0110770|chr1:150799018-150807116-|NM_001668|ARNT	ocu-miR-12092-5p	PRPF4
novel_circ_0002549	hsa_circ_0014046|chr1:150790395-150795821-|NM_001668|ARNT	ocu-miR-12092-5p	PRPF4
novel_circ_0002549	hsa_circ_0014045|chr1:150789263-150795821-|NM_001668|ARNT	ocu-miR-12092-5p	PRPF4
novel_circ_0002549	hsa_circ_0104673|chr15:80843539-80855580+|ENST00000533983.1|ARNT2	ocu-miR-12092-5p	PRPF4
novel_circ_0002549	hsa_circ_0104672|chr15:80806251-80855580+|ENST00000533983.1|ARNT2	ocu-miR-12092-5p	PRPF4
novel_circ_0002549	hsa_circ_0104671|chr15:80767350-80855580+|ENST00000533983.1|ARNT2	ocu-miR-12092-5p	PRPF4
novel_circ_0002549	hsa_circ_0036518|chr15:80750269-80855580+|NM_014862|ARNT2	ocu-miR-12092-5p	PRPF4
novel_circ_0002549	hsa_circ_0110769|chr1:150795669-150812130-|NM_001668|ARNT	ocu-miR-12092-5p	EEPD1
novel_circ_0002549	hsa_circ_0110768|chr1:150795669-150808969-|NM_001668|ARNT	ocu-miR-12092-5p	EEPD1
novel_circ_0002549	hsa_circ_0110767|chr1:150795669-150804875-|NM_001668|ARNT	ocu-miR-12092-5p	EEPD1
novel_circ_0002549	hsa_circ_0014047|chr1:150795669-150814944-|NM_001668|ARNT	ocu-miR-12092-5p	EEPD1
novel_circ_0002549	hsa_circ_0014043|chr1:150785647-150804379-|NM_001668|ARNT	ocu-miR-12092-5p	EEPD1
novel_circ_0002549	hsa_circ_0006494|chr1:150790395-150799093-|NM_001668|ARNT	ocu-miR-12092-5p	EEPD1
novel_circ_0002549	hsa_circ_0003116|chr1:150795669-150799093-|NM_001668|ARNT	ocu-miR-12092-5p	EEPD1
novel_circ_0002549	hsa_circ_0110770|chr1:150799018-150807116-|NM_001668|ARNT	ocu-miR-12092-5p	EEPD1
novel_circ_0002549	hsa_circ_0014046|chr1:150790395-150795821-|NM_001668|ARNT	ocu-miR-12092-5p	EEPD1
novel_circ_0002549	hsa_circ_0014045|chr1:150789263-150795821-|NM_001668|ARNT	ocu-miR-12092-5p	EEPD1
novel_circ_0002549	hsa_circ_0104673|chr15:80843539-80855580+|ENST00000533983.1|ARNT2	ocu-miR-12092-5p	EEPD1
novel_circ_0002549	hsa_circ_0104672|chr15:80806251-80855580+|ENST00000533983.1|ARNT2	ocu-miR-12092-5p	EEPD1
novel_circ_0002549	hsa_circ_0104671|chr15:80767350-80855580+|ENST00000533983.1|ARNT2	ocu-miR-12092-5p	EEPD1
novel_circ_0002549	hsa_circ_0036518|chr15:80750269-80855580+|NM_014862|ARNT2	ocu-miR-12092-5p	EEPD1
novel_circ_0002549	hsa_circ_0110769|chr1:150795669-150812130-|NM_001668|ARNT	ocu-miR-12092-5p	CEP112
novel_circ_0002549	hsa_circ_0110768|chr1:150795669-150808969-|NM_001668|ARNT	ocu-miR-12092-5p	CEP112
novel_circ_0002549	hsa_circ_0110767|chr1:150795669-150804875-|NM_001668|ARNT	ocu-miR-12092-5p	CEP112
novel_circ_0002549	hsa_circ_0014047|chr1:150795669-150814944-|NM_001668|ARNT	ocu-miR-12092-5p	CEP112
novel_circ_0002549	hsa_circ_0014043|chr1:150785647-150804379-|NM_001668|ARNT	ocu-miR-12092-5p	CEP112
novel_circ_0002549	hsa_circ_0006494|chr1:150790395-150799093-|NM_001668|ARNT	ocu-miR-12092-5p	CEP112
novel_circ_0002549	hsa_circ_0003116|chr1:150795669-150799093-|NM_001668|ARNT	ocu-miR-12092-5p	CEP112
novel_circ_0002549	hsa_circ_0110770|chr1:150799018-150807116-|NM_001668|ARNT	ocu-miR-12092-5p	CEP112
novel_circ_0002549	hsa_circ_0014046|chr1:150790395-150795821-|NM_001668|ARNT	ocu-miR-12092-5p	CEP112
novel_circ_0002549	hsa_circ_0014045|chr1:150789263-150795821-|NM_001668|ARNT	ocu-miR-12092-5p	CEP112
novel_circ_0002549	hsa_circ_0104673|chr15:80843539-80855580+|ENST00000533983.1|ARNT2	ocu-miR-12092-5p	CEP112
novel_circ_0002549	hsa_circ_0104672|chr15:80806251-80855580+|ENST00000533983.1|ARNT2	ocu-miR-12092-5p	CEP112
novel_circ_0002549	hsa_circ_0104671|chr15:80767350-80855580+|ENST00000533983.1|ARNT2	ocu-miR-12092-5p	CEP112
novel_circ_0002549	hsa_circ_0036518|chr15:80750269-80855580+|NM_014862|ARNT2	ocu-miR-12092-5p	CEP112
novel_circ_0002549	hsa_circ_0110769|chr1:150795669-150812130-|NM_001668|ARNT	ocu-miR-12092-5p	MIEN1
novel_circ_0002549	hsa_circ_0110768|chr1:150795669-150808969-|NM_001668|ARNT	ocu-miR-12092-5p	MIEN1
novel_circ_0002549	hsa_circ_0110767|chr1:150795669-150804875-|NM_001668|ARNT	ocu-miR-12092-5p	MIEN1
novel_circ_0002549	hsa_circ_0014047|chr1:150795669-150814944-|NM_001668|ARNT	ocu-miR-12092-5p	MIEN1
novel_circ_0002549	hsa_circ_0014043|chr1:150785647-150804379-|NM_001668|ARNT	ocu-miR-12092-5p	MIEN1
novel_circ_0002549	hsa_circ_0006494|chr1:150790395-150799093-|NM_001668|ARNT	ocu-miR-12092-5p	MIEN1
novel_circ_0002549	hsa_circ_0003116|chr1:150795669-150799093-|NM_001668|ARNT	ocu-miR-12092-5p	MIEN1
novel_circ_0002549	hsa_circ_0110770|chr1:150799018-150807116-|NM_001668|ARNT	ocu-miR-12092-5p	MIEN1
novel_circ_0002549	hsa_circ_0014046|chr1:150790395-150795821-|NM_001668|ARNT	ocu-miR-12092-5p	MIEN1
novel_circ_0002549	hsa_circ_0014045|chr1:150789263-150795821-|NM_001668|ARNT	ocu-miR-12092-5p	MIEN1
novel_circ_0002549	hsa_circ_0104673|chr15:80843539-80855580+|ENST00000533983.1|ARNT2	ocu-miR-12092-5p	MIEN1
novel_circ_0002549	hsa_circ_0104672|chr15:80806251-80855580+|ENST00000533983.1|ARNT2	ocu-miR-12092-5p	MIEN1
novel_circ_0002549	hsa_circ_0104671|chr15:80767350-80855580+|ENST00000533983.1|ARNT2	ocu-miR-12092-5p	MIEN1
novel_circ_0002549	hsa_circ_0036518|chr15:80750269-80855580+|NM_014862|ARNT2	ocu-miR-12092-5p	MIEN1
novel_circ_0002549	hsa_circ_0110769|chr1:150795669-150812130-|NM_001668|ARNT	ocu-miR-12092-5p	FAM234B
novel_circ_0002549	hsa_circ_0110768|chr1:150795669-150808969-|NM_001668|ARNT	ocu-miR-12092-5p	FAM234B
novel_circ_0002549	hsa_circ_0110767|chr1:150795669-150804875-|NM_001668|ARNT	ocu-miR-12092-5p	FAM234B
novel_circ_0002549	hsa_circ_0014047|chr1:150795669-150814944-|NM_001668|ARNT	ocu-miR-12092-5p	FAM234B
novel_circ_0002549	hsa_circ_0014043|chr1:150785647-150804379-|NM_001668|ARNT	ocu-miR-12092-5p	FAM234B
novel_circ_0002549	hsa_circ_0006494|chr1:150790395-150799093-|NM_001668|ARNT	ocu-miR-12092-5p	FAM234B
novel_circ_0002549	hsa_circ_0003116|chr1:150795669-150799093-|NM_001668|ARNT	ocu-miR-12092-5p	FAM234B
novel_circ_0002549	hsa_circ_0110770|chr1:150799018-150807116-|NM_001668|ARNT	ocu-miR-12092-5p	FAM234B
novel_circ_0002549	hsa_circ_0014046|chr1:150790395-150795821-|NM_001668|ARNT	ocu-miR-12092-5p	FAM234B
novel_circ_0002549	hsa_circ_0014045|chr1:150789263-150795821-|NM_001668|ARNT	ocu-miR-12092-5p	FAM234B
novel_circ_0002549	hsa_circ_0104673|chr15:80843539-80855580+|ENST00000533983.1|ARNT2	ocu-miR-12092-5p	FAM234B
novel_circ_0002549	hsa_circ_0104672|chr15:80806251-80855580+|ENST00000533983.1|ARNT2	ocu-miR-12092-5p	FAM234B
novel_circ_0002549	hsa_circ_0104671|chr15:80767350-80855580+|ENST00000533983.1|ARNT2	ocu-miR-12092-5p	FAM234B
novel_circ_0002549	hsa_circ_0036518|chr15:80750269-80855580+|NM_014862|ARNT2	ocu-miR-12092-5p	FAM234B
novel_circ_0002549	hsa_circ_0110769|chr1:150795669-150812130-|NM_001668|ARNT	ocu-miR-12092-5p	RHO
novel_circ_0002549	hsa_circ_0110768|chr1:150795669-150808969-|NM_001668|ARNT	ocu-miR-12092-5p	RHO
novel_circ_0002549	hsa_circ_0110767|chr1:150795669-150804875-|NM_001668|ARNT	ocu-miR-12092-5p	RHO
novel_circ_0002549	hsa_circ_0014047|chr1:150795669-150814944-|NM_001668|ARNT	ocu-miR-12092-5p	RHO
novel_circ_0002549	hsa_circ_0014043|chr1:150785647-150804379-|NM_001668|ARNT	ocu-miR-12092-5p	RHO
novel_circ_0002549	hsa_circ_0006494|chr1:150790395-150799093-|NM_001668|ARNT	ocu-miR-12092-5p	RHO
novel_circ_0002549	hsa_circ_0003116|chr1:150795669-150799093-|NM_001668|ARNT	ocu-miR-12092-5p	RHO
novel_circ_0002549	hsa_circ_0110770|chr1:150799018-150807116-|NM_001668|ARNT	ocu-miR-12092-5p	RHO
novel_circ_0002549	hsa_circ_0014046|chr1:150790395-150795821-|NM_001668|ARNT	ocu-miR-12092-5p	RHO
novel_circ_0002549	hsa_circ_0014045|chr1:150789263-150795821-|NM_001668|ARNT	ocu-miR-12092-5p	RHO
novel_circ_0002549	hsa_circ_0104673|chr15:80843539-80855580+|ENST00000533983.1|ARNT2	ocu-miR-12092-5p	RHO
novel_circ_0002549	hsa_circ_0104672|chr15:80806251-80855580+|ENST00000533983.1|ARNT2	ocu-miR-12092-5p	RHO
novel_circ_0002549	hsa_circ_0104671|chr15:80767350-80855580+|ENST00000533983.1|ARNT2	ocu-miR-12092-5p	RHO
novel_circ_0002549	hsa_circ_0036518|chr15:80750269-80855580+|NM_014862|ARNT2	ocu-miR-12092-5p	RHO
novel_circ_0002549	hsa_circ_0110769|chr1:150795669-150812130-|NM_001668|ARNT	ocu-miR-12092-5p	RDH5
novel_circ_0002549	hsa_circ_0110768|chr1:150795669-150808969-|NM_001668|ARNT	ocu-miR-12092-5p	RDH5
novel_circ_0002549	hsa_circ_0110767|chr1:150795669-150804875-|NM_001668|ARNT	ocu-miR-12092-5p	RDH5
novel_circ_0002549	hsa_circ_0014047|chr1:150795669-150814944-|NM_001668|ARNT	ocu-miR-12092-5p	RDH5
novel_circ_0002549	hsa_circ_0014043|chr1:150785647-150804379-|NM_001668|ARNT	ocu-miR-12092-5p	RDH5
novel_circ_0002549	hsa_circ_0006494|chr1:150790395-150799093-|NM_001668|ARNT	ocu-miR-12092-5p	RDH5
novel_circ_0002549	hsa_circ_0003116|chr1:150795669-150799093-|NM_001668|ARNT	ocu-miR-12092-5p	RDH5
novel_circ_0002549	hsa_circ_0110770|chr1:150799018-150807116-|NM_001668|ARNT	ocu-miR-12092-5p	RDH5
novel_circ_0002549	hsa_circ_0014046|chr1:150790395-150795821-|NM_001668|ARNT	ocu-miR-12092-5p	RDH5
novel_circ_0002549	hsa_circ_0014045|chr1:150789263-150795821-|NM_001668|ARNT	ocu-miR-12092-5p	RDH5
novel_circ_0002549	hsa_circ_0104673|chr15:80843539-80855580+|ENST00000533983.1|ARNT2	ocu-miR-12092-5p	RDH5
novel_circ_0002549	hsa_circ_0104672|chr15:80806251-80855580+|ENST00000533983.1|ARNT2	ocu-miR-12092-5p	RDH5
novel_circ_0002549	hsa_circ_0104671|chr15:80767350-80855580+|ENST00000533983.1|ARNT2	ocu-miR-12092-5p	RDH5
novel_circ_0002549	hsa_circ_0036518|chr15:80750269-80855580+|NM_014862|ARNT2	ocu-miR-12092-5p	RDH5
novel_circ_0002549	hsa_circ_0110769|chr1:150795669-150812130-|NM_001668|ARNT	ocu-miR-12092-5p	USP4
novel_circ_0002549	hsa_circ_0110768|chr1:150795669-150808969-|NM_001668|ARNT	ocu-miR-12092-5p	USP4
novel_circ_0002549	hsa_circ_0110767|chr1:150795669-150804875-|NM_001668|ARNT	ocu-miR-12092-5p	USP4
novel_circ_0002549	hsa_circ_0014047|chr1:150795669-150814944-|NM_001668|ARNT	ocu-miR-12092-5p	USP4
novel_circ_0002549	hsa_circ_0014043|chr1:150785647-150804379-|NM_001668|ARNT	ocu-miR-12092-5p	USP4
novel_circ_0002549	hsa_circ_0006494|chr1:150790395-150799093-|NM_001668|ARNT	ocu-miR-12092-5p	USP4
novel_circ_0002549	hsa_circ_0003116|chr1:150795669-150799093-|NM_001668|ARNT	ocu-miR-12092-5p	USP4
novel_circ_0002549	hsa_circ_0110770|chr1:150799018-150807116-|NM_001668|ARNT	ocu-miR-12092-5p	USP4
novel_circ_0002549	hsa_circ_0014046|chr1:150790395-150795821-|NM_001668|ARNT	ocu-miR-12092-5p	USP4
novel_circ_0002549	hsa_circ_0014045|chr1:150789263-150795821-|NM_001668|ARNT	ocu-miR-12092-5p	USP4
novel_circ_0002549	hsa_circ_0104673|chr15:80843539-80855580+|ENST00000533983.1|ARNT2	ocu-miR-12092-5p	USP4
novel_circ_0002549	hsa_circ_0104672|chr15:80806251-80855580+|ENST00000533983.1|ARNT2	ocu-miR-12092-5p	USP4
novel_circ_0002549	hsa_circ_0104671|chr15:80767350-80855580+|ENST00000533983.1|ARNT2	ocu-miR-12092-5p	USP4
novel_circ_0002549	hsa_circ_0036518|chr15:80750269-80855580+|NM_014862|ARNT2	ocu-miR-12092-5p	USP4
novel_circ_0002549	hsa_circ_0110769|chr1:150795669-150812130-|NM_001668|ARNT	ocu-miR-12092-5p	TMEM35B
novel_circ_0002549	hsa_circ_0110768|chr1:150795669-150808969-|NM_001668|ARNT	ocu-miR-12092-5p	TMEM35B
novel_circ_0002549	hsa_circ_0110767|chr1:150795669-150804875-|NM_001668|ARNT	ocu-miR-12092-5p	TMEM35B
novel_circ_0002549	hsa_circ_0014047|chr1:150795669-150814944-|NM_001668|ARNT	ocu-miR-12092-5p	TMEM35B
novel_circ_0002549	hsa_circ_0014043|chr1:150785647-150804379-|NM_001668|ARNT	ocu-miR-12092-5p	TMEM35B
novel_circ_0002549	hsa_circ_0006494|chr1:150790395-150799093-|NM_001668|ARNT	ocu-miR-12092-5p	TMEM35B
novel_circ_0002549	hsa_circ_0003116|chr1:150795669-150799093-|NM_001668|ARNT	ocu-miR-12092-5p	TMEM35B
novel_circ_0002549	hsa_circ_0110770|chr1:150799018-150807116-|NM_001668|ARNT	ocu-miR-12092-5p	TMEM35B
novel_circ_0002549	hsa_circ_0014046|chr1:150790395-150795821-|NM_001668|ARNT	ocu-miR-12092-5p	TMEM35B
novel_circ_0002549	hsa_circ_0014045|chr1:150789263-150795821-|NM_001668|ARNT	ocu-miR-12092-5p	TMEM35B
novel_circ_0002549	hsa_circ_0104673|chr15:80843539-80855580+|ENST00000533983.1|ARNT2	ocu-miR-12092-5p	TMEM35B
novel_circ_0002549	hsa_circ_0104672|chr15:80806251-80855580+|ENST00000533983.1|ARNT2	ocu-miR-12092-5p	TMEM35B
novel_circ_0002549	hsa_circ_0104671|chr15:80767350-80855580+|ENST00000533983.1|ARNT2	ocu-miR-12092-5p	TMEM35B
novel_circ_0002549	hsa_circ_0036518|chr15:80750269-80855580+|NM_014862|ARNT2	ocu-miR-12092-5p	TMEM35B
novel_circ_0001152	hsa_circ_0131123|chr6:155095122-155185032+|NM_014892|SCAF8	ocu-miR-12092-5p	FKRP
novel_circ_0001152	hsa_circ_0131122|chr6:155095122-155182132+|NM_014892|SCAF8	ocu-miR-12092-5p	FKRP
novel_circ_0001152	hsa_circ_0131121|chr6:155095122-155154543+|ENST00000367178.3|SCAF8	ocu-miR-12092-5p	FKRP
novel_circ_0001152	hsa_circ_0131120|chr6:155095122-155154539+|ENST00000367178.3|SCAF8	ocu-miR-12092-5p	FKRP
novel_circ_0001152	hsa_circ_0131119|chr6:155095122-155145512+|ENST00000367178.3|SCAF8	ocu-miR-12092-5p	FKRP
novel_circ_0001152	hsa_circ_0131118|chr6:155095122-155141467+|ENST00000367178.3|SCAF8	ocu-miR-12092-5p	FKRP
novel_circ_0001152	hsa_circ_0131117|chr6:155095122-155126620+|ENST00000367178.3|SCAF8	ocu-miR-12092-5p	FKRP
novel_circ_0001152	hsa_circ_0131116|chr6:155095122-155124757+|ENST00000367178.3|SCAF8	ocu-miR-12092-5p	FKRP
novel_circ_0001152	hsa_circ_0078370|chr6:155095122-155155194+|NM_014892|SCAF8	ocu-miR-12092-5p	FKRP
novel_circ_0001152	hsa_circ_0078369|chr6:155095122-155143543+|NM_014892|SCAF8	ocu-miR-12092-5p	FKRP
novel_circ_0001152	hsa_circ_0078368|chr6:155095122-155136950+|NM_014892|SCAF8	ocu-miR-12092-5p	FKRP
novel_circ_0001152	hsa_circ_0078367|chr6:155095122-155131342+|NM_014892|SCAF8	ocu-miR-12092-5p	FKRP
novel_circ_0001152	hsa_circ_0078366|chr6:155095122-155129335+|NM_014892|SCAF8	ocu-miR-12092-5p	FKRP
novel_circ_0001152	hsa_circ_0078365|chr6:155095122-155123281+|NM_014892|SCAF8	ocu-miR-12092-5p	FKRP
novel_circ_0001152	hsa_circ_0078360|chr6:155063089-155155194+|NM_014892|SCAF8	ocu-miR-12092-5p	FKRP
novel_circ_0001152	hsa_circ_0078359|chr6:155063089-155123281+|NM_014892|SCAF8	ocu-miR-12092-5p	FKRP
novel_circ_0001152	hsa_circ_0078358|chr6:155063089-155116273+|NM_014892|SCAF8	ocu-miR-12092-5p	FKRP
novel_circ_0001152	hsa_circ_0078356|chr6:155054928-155155194+|NM_014892|SCAF8	ocu-miR-12092-5p	FKRP
novel_circ_0001152	hsa_circ_0078355|chr6:155054511-155155194+|NM_014892|SCAF8	ocu-miR-12092-5p	FKRP
novel_circ_0001152	hsa_circ_0078354|chr6:155054511-155139726+|NM_014892|SCAF8	ocu-miR-12092-5p	FKRP
novel_circ_0001152	hsa_circ_0078353|chr6:155054511-155116273+|NM_014892|SCAF8	ocu-miR-12092-5p	FKRP
novel_circ_0001152	hsa_circ_0001654|chr6:155095122-155116273+|NM_014892|SCAF8	ocu-miR-12092-5p	FKRP
novel_circ_0001152	hsa_circ_0078372|chr6:155099134-155141467+|NM_014892|SCAF8	ocu-miR-12092-5p	FKRP
novel_circ_0001152	hsa_circ_0078371|chr6:155099134-155116273+|NM_014892|SCAF8	ocu-miR-12092-5p	FKRP
novel_circ_0001152	hsa_circ_0078364|chr6:155095122-155114110+|NM_014892|SCAF8	ocu-miR-12092-5p	FKRP
novel_circ_0001152	hsa_circ_0131127|chr6:155108994-155154543+|ENST00000367178.3|SCAF8	ocu-miR-12092-5p	FKRP
novel_circ_0001152	hsa_circ_0131126|chr6:155108994-155131342+|ENST00000367178.3|SCAF8	ocu-miR-12092-5p	FKRP
novel_circ_0001152	hsa_circ_0078376|chr6:155108994-155152274+|NM_014892|SCAF8	ocu-miR-12092-5p	FKRP
novel_circ_0001152	hsa_circ_0078375|chr6:155108994-155139726+|NM_014892|SCAF8	ocu-miR-12092-5p	FKRP
novel_circ_0001152	hsa_circ_0078374|chr6:155108994-155126620+|NM_014892|SCAF8	ocu-miR-12092-5p	FKRP
novel_circ_0001152	hsa_circ_0007981|chr6:155108994-155116273+|NM_014892|SCAF8	ocu-miR-12092-5p	FKRP
novel_circ_0001152	hsa_circ_0131124|chr6:155099134-155114110+|ENST00000367178.3|SCAF8	ocu-miR-12092-5p	FKRP
novel_circ_0001152	hsa_circ_0078373|chr6:155108994-155114110+|NM_014892|SCAF8	ocu-miR-12092-5p	FKRP
novel_circ_0001152	hsa_circ_0078363|chr6:155095122-155109156+|NM_014892|SCAF8	ocu-miR-12092-5p	FKRP
novel_circ_0001152	hsa_circ_0131125|chr6:155108994-155109156+|ENST00000367178.3|SCAF8	ocu-miR-12092-5p	FKRP
novel_circ_0001152	hsa_circ_0078362|chr6:155095122-155099179+|NM_014892|SCAF8	ocu-miR-12092-5p	FKRP
novel_circ_0001152	hsa_circ_0078357|chr6:155063089-155099179+|NM_014892|SCAF8	ocu-miR-12092-5p	FKRP
novel_circ_0001152	hsa_circ_0131123|chr6:155095122-155185032+|NM_014892|SCAF8	ocu-miR-12092-5p	SND1
novel_circ_0001152	hsa_circ_0131122|chr6:155095122-155182132+|NM_014892|SCAF8	ocu-miR-12092-5p	SND1
novel_circ_0001152	hsa_circ_0131121|chr6:155095122-155154543+|ENST00000367178.3|SCAF8	ocu-miR-12092-5p	SND1
novel_circ_0001152	hsa_circ_0131120|chr6:155095122-155154539+|ENST00000367178.3|SCAF8	ocu-miR-12092-5p	SND1
novel_circ_0001152	hsa_circ_0131119|chr6:155095122-155145512+|ENST00000367178.3|SCAF8	ocu-miR-12092-5p	SND1
novel_circ_0001152	hsa_circ_0131118|chr6:155095122-155141467+|ENST00000367178.3|SCAF8	ocu-miR-12092-5p	SND1
novel_circ_0001152	hsa_circ_0131117|chr6:155095122-155126620+|ENST00000367178.3|SCAF8	ocu-miR-12092-5p	SND1
novel_circ_0001152	hsa_circ_0131116|chr6:155095122-155124757+|ENST00000367178.3|SCAF8	ocu-miR-12092-5p	SND1
novel_circ_0001152	hsa_circ_0078370|chr6:155095122-155155194+|NM_014892|SCAF8	ocu-miR-12092-5p	SND1
novel_circ_0001152	hsa_circ_0078369|chr6:155095122-155143543+|NM_014892|SCAF8	ocu-miR-12092-5p	SND1
novel_circ_0001152	hsa_circ_0078368|chr6:155095122-155136950+|NM_014892|SCAF8	ocu-miR-12092-5p	SND1
novel_circ_0001152	hsa_circ_0078367|chr6:155095122-155131342+|NM_014892|SCAF8	ocu-miR-12092-5p	SND1
novel_circ_0001152	hsa_circ_0078366|chr6:155095122-155129335+|NM_014892|SCAF8	ocu-miR-12092-5p	SND1
novel_circ_0001152	hsa_circ_0078365|chr6:155095122-155123281+|NM_014892|SCAF8	ocu-miR-12092-5p	SND1
novel_circ_0001152	hsa_circ_0078360|chr6:155063089-155155194+|NM_014892|SCAF8	ocu-miR-12092-5p	SND1
novel_circ_0001152	hsa_circ_0078359|chr6:155063089-155123281+|NM_014892|SCAF8	ocu-miR-12092-5p	SND1
novel_circ_0001152	hsa_circ_0078358|chr6:155063089-155116273+|NM_014892|SCAF8	ocu-miR-12092-5p	SND1
novel_circ_0001152	hsa_circ_0078356|chr6:155054928-155155194+|NM_014892|SCAF8	ocu-miR-12092-5p	SND1
novel_circ_0001152	hsa_circ_0078355|chr6:155054511-155155194+|NM_014892|SCAF8	ocu-miR-12092-5p	SND1
novel_circ_0001152	hsa_circ_0078354|chr6:155054511-155139726+|NM_014892|SCAF8	ocu-miR-12092-5p	SND1
novel_circ_0001152	hsa_circ_0078353|chr6:155054511-155116273+|NM_014892|SCAF8	ocu-miR-12092-5p	SND1
novel_circ_0001152	hsa_circ_0001654|chr6:155095122-155116273+|NM_014892|SCAF8	ocu-miR-12092-5p	SND1
novel_circ_0001152	hsa_circ_0078372|chr6:155099134-155141467+|NM_014892|SCAF8	ocu-miR-12092-5p	SND1
novel_circ_0001152	hsa_circ_0078371|chr6:155099134-155116273+|NM_014892|SCAF8	ocu-miR-12092-5p	SND1
novel_circ_0001152	hsa_circ_0078364|chr6:155095122-155114110+|NM_014892|SCAF8	ocu-miR-12092-5p	SND1
novel_circ_0001152	hsa_circ_0131127|chr6:155108994-155154543+|ENST00000367178.3|SCAF8	ocu-miR-12092-5p	SND1
novel_circ_0001152	hsa_circ_0131126|chr6:155108994-155131342+|ENST00000367178.3|SCAF8	ocu-miR-12092-5p	SND1
novel_circ_0001152	hsa_circ_0078376|chr6:155108994-155152274+|NM_014892|SCAF8	ocu-miR-12092-5p	SND1
novel_circ_0001152	hsa_circ_0078375|chr6:155108994-155139726+|NM_014892|SCAF8	ocu-miR-12092-5p	SND1
novel_circ_0001152	hsa_circ_0078374|chr6:155108994-155126620+|NM_014892|SCAF8	ocu-miR-12092-5p	SND1
novel_circ_0001152	hsa_circ_0007981|chr6:155108994-155116273+|NM_014892|SCAF8	ocu-miR-12092-5p	SND1
novel_circ_0001152	hsa_circ_0131124|chr6:155099134-155114110+|ENST00000367178.3|SCAF8	ocu-miR-12092-5p	SND1
novel_circ_0001152	hsa_circ_0078373|chr6:155108994-155114110+|NM_014892|SCAF8	ocu-miR-12092-5p	SND1
novel_circ_0001152	hsa_circ_0078363|chr6:155095122-155109156+|NM_014892|SCAF8	ocu-miR-12092-5p	SND1
novel_circ_0001152	hsa_circ_0131125|chr6:155108994-155109156+|ENST00000367178.3|SCAF8	ocu-miR-12092-5p	SND1
novel_circ_0001152	hsa_circ_0078362|chr6:155095122-155099179+|NM_014892|SCAF8	ocu-miR-12092-5p	SND1
novel_circ_0001152	hsa_circ_0078357|chr6:155063089-155099179+|NM_014892|SCAF8	ocu-miR-12092-5p	SND1
novel_circ_0001152	hsa_circ_0131123|chr6:155095122-155185032+|NM_014892|SCAF8	ocu-miR-12092-5p	WNT11
novel_circ_0001152	hsa_circ_0131122|chr6:155095122-155182132+|NM_014892|SCAF8	ocu-miR-12092-5p	WNT11
novel_circ_0001152	hsa_circ_0131121|chr6:155095122-155154543+|ENST00000367178.3|SCAF8	ocu-miR-12092-5p	WNT11
novel_circ_0001152	hsa_circ_0131120|chr6:155095122-155154539+|ENST00000367178.3|SCAF8	ocu-miR-12092-5p	WNT11
novel_circ_0001152	hsa_circ_0131119|chr6:155095122-155145512+|ENST00000367178.3|SCAF8	ocu-miR-12092-5p	WNT11
novel_circ_0001152	hsa_circ_0131118|chr6:155095122-155141467+|ENST00000367178.3|SCAF8	ocu-miR-12092-5p	WNT11
novel_circ_0001152	hsa_circ_0131117|chr6:155095122-155126620+|ENST00000367178.3|SCAF8	ocu-miR-12092-5p	WNT11
novel_circ_0001152	hsa_circ_0131116|chr6:155095122-155124757+|ENST00000367178.3|SCAF8	ocu-miR-12092-5p	WNT11
novel_circ_0001152	hsa_circ_0078370|chr6:155095122-155155194+|NM_014892|SCAF8	ocu-miR-12092-5p	WNT11
novel_circ_0001152	hsa_circ_0078369|chr6:155095122-155143543+|NM_014892|SCAF8	ocu-miR-12092-5p	WNT11
novel_circ_0001152	hsa_circ_0078368|chr6:155095122-155136950+|NM_014892|SCAF8	ocu-miR-12092-5p	WNT11
novel_circ_0001152	hsa_circ_0078367|chr6:155095122-155131342+|NM_014892|SCAF8	ocu-miR-12092-5p	WNT11
novel_circ_0001152	hsa_circ_0078366|chr6:155095122-155129335+|NM_014892|SCAF8	ocu-miR-12092-5p	WNT11
novel_circ_0001152	hsa_circ_0078365|chr6:155095122-155123281+|NM_014892|SCAF8	ocu-miR-12092-5p	WNT11
novel_circ_0001152	hsa_circ_0078360|chr6:155063089-155155194+|NM_014892|SCAF8	ocu-miR-12092-5p	WNT11
novel_circ_0001152	hsa_circ_0078359|chr6:155063089-155123281+|NM_014892|SCAF8	ocu-miR-12092-5p	WNT11
novel_circ_0001152	hsa_circ_0078358|chr6:155063089-155116273+|NM_014892|SCAF8	ocu-miR-12092-5p	WNT11
novel_circ_0001152	hsa_circ_0078356|chr6:155054928-155155194+|NM_014892|SCAF8	ocu-miR-12092-5p	WNT11
novel_circ_0001152	hsa_circ_0078355|chr6:155054511-155155194+|NM_014892|SCAF8	ocu-miR-12092-5p	WNT11
novel_circ_0001152	hsa_circ_0078354|chr6:155054511-155139726+|NM_014892|SCAF8	ocu-miR-12092-5p	WNT11
novel_circ_0001152	hsa_circ_0078353|chr6:155054511-155116273+|NM_014892|SCAF8	ocu-miR-12092-5p	WNT11
novel_circ_0001152	hsa_circ_0001654|chr6:155095122-155116273+|NM_014892|SCAF8	ocu-miR-12092-5p	WNT11
novel_circ_0001152	hsa_circ_0078372|chr6:155099134-155141467+|NM_014892|SCAF8	ocu-miR-12092-5p	WNT11
novel_circ_0001152	hsa_circ_0078371|chr6:155099134-155116273+|NM_014892|SCAF8	ocu-miR-12092-5p	WNT11
novel_circ_0001152	hsa_circ_0078364|chr6:155095122-155114110+|NM_014892|SCAF8	ocu-miR-12092-5p	WNT11
novel_circ_0001152	hsa_circ_0131127|chr6:155108994-155154543+|ENST00000367178.3|SCAF8	ocu-miR-12092-5p	WNT11
novel_circ_0001152	hsa_circ_0131126|chr6:155108994-155131342+|ENST00000367178.3|SCAF8	ocu-miR-12092-5p	WNT11
novel_circ_0001152	hsa_circ_0078376|chr6:155108994-155152274+|NM_014892|SCAF8	ocu-miR-12092-5p	WNT11
novel_circ_0001152	hsa_circ_0078375|chr6:155108994-155139726+|NM_014892|SCAF8	ocu-miR-12092-5p	WNT11
novel_circ_0001152	hsa_circ_0078374|chr6:155108994-155126620+|NM_014892|SCAF8	ocu-miR-12092-5p	WNT11
novel_circ_0001152	hsa_circ_0007981|chr6:155108994-155116273+|NM_014892|SCAF8	ocu-miR-12092-5p	WNT11
novel_circ_0001152	hsa_circ_0131124|chr6:155099134-155114110+|ENST00000367178.3|SCAF8	ocu-miR-12092-5p	WNT11
novel_circ_0001152	hsa_circ_0078373|chr6:155108994-155114110+|NM_014892|SCAF8	ocu-miR-12092-5p	WNT11
novel_circ_0001152	hsa_circ_0078363|chr6:155095122-155109156+|NM_014892|SCAF8	ocu-miR-12092-5p	WNT11
novel_circ_0001152	hsa_circ_0131125|chr6:155108994-155109156+|ENST00000367178.3|SCAF8	ocu-miR-12092-5p	WNT11
novel_circ_0001152	hsa_circ_0078362|chr6:155095122-155099179+|NM_014892|SCAF8	ocu-miR-12092-5p	WNT11
novel_circ_0001152	hsa_circ_0078357|chr6:155063089-155099179+|NM_014892|SCAF8	ocu-miR-12092-5p	WNT11
novel_circ_0001152	hsa_circ_0131123|chr6:155095122-155185032+|NM_014892|SCAF8	ocu-miR-12092-5p	PRPF4
novel_circ_0001152	hsa_circ_0131122|chr6:155095122-155182132+|NM_014892|SCAF8	ocu-miR-12092-5p	PRPF4
novel_circ_0001152	hsa_circ_0131121|chr6:155095122-155154543+|ENST00000367178.3|SCAF8	ocu-miR-12092-5p	PRPF4
novel_circ_0001152	hsa_circ_0131120|chr6:155095122-155154539+|ENST00000367178.3|SCAF8	ocu-miR-12092-5p	PRPF4
novel_circ_0001152	hsa_circ_0131119|chr6:155095122-155145512+|ENST00000367178.3|SCAF8	ocu-miR-12092-5p	PRPF4
novel_circ_0001152	hsa_circ_0131118|chr6:155095122-155141467+|ENST00000367178.3|SCAF8	ocu-miR-12092-5p	PRPF4
novel_circ_0001152	hsa_circ_0131117|chr6:155095122-155126620+|ENST00000367178.3|SCAF8	ocu-miR-12092-5p	PRPF4
novel_circ_0001152	hsa_circ_0131116|chr6:155095122-155124757+|ENST00000367178.3|SCAF8	ocu-miR-12092-5p	PRPF4
novel_circ_0001152	hsa_circ_0078370|chr6:155095122-155155194+|NM_014892|SCAF8	ocu-miR-12092-5p	PRPF4
novel_circ_0001152	hsa_circ_0078369|chr6:155095122-155143543+|NM_014892|SCAF8	ocu-miR-12092-5p	PRPF4
novel_circ_0001152	hsa_circ_0078368|chr6:155095122-155136950+|NM_014892|SCAF8	ocu-miR-12092-5p	PRPF4
novel_circ_0001152	hsa_circ_0078367|chr6:155095122-155131342+|NM_014892|SCAF8	ocu-miR-12092-5p	PRPF4
novel_circ_0001152	hsa_circ_0078366|chr6:155095122-155129335+|NM_014892|SCAF8	ocu-miR-12092-5p	PRPF4
novel_circ_0001152	hsa_circ_0078365|chr6:155095122-155123281+|NM_014892|SCAF8	ocu-miR-12092-5p	PRPF4
novel_circ_0001152	hsa_circ_0078360|chr6:155063089-155155194+|NM_014892|SCAF8	ocu-miR-12092-5p	PRPF4
novel_circ_0001152	hsa_circ_0078359|chr6:155063089-155123281+|NM_014892|SCAF8	ocu-miR-12092-5p	PRPF4
novel_circ_0001152	hsa_circ_0078358|chr6:155063089-155116273+|NM_014892|SCAF8	ocu-miR-12092-5p	PRPF4
novel_circ_0001152	hsa_circ_0078356|chr6:155054928-155155194+|NM_014892|SCAF8	ocu-miR-12092-5p	PRPF4
novel_circ_0001152	hsa_circ_0078355|chr6:155054511-155155194+|NM_014892|SCAF8	ocu-miR-12092-5p	PRPF4
novel_circ_0001152	hsa_circ_0078354|chr6:155054511-155139726+|NM_014892|SCAF8	ocu-miR-12092-5p	PRPF4
novel_circ_0001152	hsa_circ_0078353|chr6:155054511-155116273+|NM_014892|SCAF8	ocu-miR-12092-5p	PRPF4
novel_circ_0001152	hsa_circ_0001654|chr6:155095122-155116273+|NM_014892|SCAF8	ocu-miR-12092-5p	PRPF4
novel_circ_0001152	hsa_circ_0078372|chr6:155099134-155141467+|NM_014892|SCAF8	ocu-miR-12092-5p	PRPF4
novel_circ_0001152	hsa_circ_0078371|chr6:155099134-155116273+|NM_014892|SCAF8	ocu-miR-12092-5p	PRPF4
novel_circ_0001152	hsa_circ_0078364|chr6:155095122-155114110+|NM_014892|SCAF8	ocu-miR-12092-5p	PRPF4
novel_circ_0001152	hsa_circ_0131127|chr6:155108994-155154543+|ENST00000367178.3|SCAF8	ocu-miR-12092-5p	PRPF4
novel_circ_0001152	hsa_circ_0131126|chr6:155108994-155131342+|ENST00000367178.3|SCAF8	ocu-miR-12092-5p	PRPF4
novel_circ_0001152	hsa_circ_0078376|chr6:155108994-155152274+|NM_014892|SCAF8	ocu-miR-12092-5p	PRPF4
novel_circ_0001152	hsa_circ_0078375|chr6:155108994-155139726+|NM_014892|SCAF8	ocu-miR-12092-5p	PRPF4
novel_circ_0001152	hsa_circ_0078374|chr6:155108994-155126620+|NM_014892|SCAF8	ocu-miR-12092-5p	PRPF4
novel_circ_0001152	hsa_circ_0007981|chr6:155108994-155116273+|NM_014892|SCAF8	ocu-miR-12092-5p	PRPF4
novel_circ_0001152	hsa_circ_0131124|chr6:155099134-155114110+|ENST00000367178.3|SCAF8	ocu-miR-12092-5p	PRPF4
novel_circ_0001152	hsa_circ_0078373|chr6:155108994-155114110+|NM_014892|SCAF8	ocu-miR-12092-5p	PRPF4
novel_circ_0001152	hsa_circ_0078363|chr6:155095122-155109156+|NM_014892|SCAF8	ocu-miR-12092-5p	PRPF4
novel_circ_0001152	hsa_circ_0131125|chr6:155108994-155109156+|ENST00000367178.3|SCAF8	ocu-miR-12092-5p	PRPF4
novel_circ_0001152	hsa_circ_0078362|chr6:155095122-155099179+|NM_014892|SCAF8	ocu-miR-12092-5p	PRPF4
novel_circ_0001152	hsa_circ_0078357|chr6:155063089-155099179+|NM_014892|SCAF8	ocu-miR-12092-5p	PRPF4
novel_circ_0001152	hsa_circ_0131123|chr6:155095122-155185032+|NM_014892|SCAF8	ocu-miR-12092-5p	EEPD1
novel_circ_0001152	hsa_circ_0131122|chr6:155095122-155182132+|NM_014892|SCAF8	ocu-miR-12092-5p	EEPD1
novel_circ_0001152	hsa_circ_0131121|chr6:155095122-155154543+|ENST00000367178.3|SCAF8	ocu-miR-12092-5p	EEPD1
novel_circ_0001152	hsa_circ_0131120|chr6:155095122-155154539+|ENST00000367178.3|SCAF8	ocu-miR-12092-5p	EEPD1
novel_circ_0001152	hsa_circ_0131119|chr6:155095122-155145512+|ENST00000367178.3|SCAF8	ocu-miR-12092-5p	EEPD1
novel_circ_0001152	hsa_circ_0131118|chr6:155095122-155141467+|ENST00000367178.3|SCAF8	ocu-miR-12092-5p	EEPD1
novel_circ_0001152	hsa_circ_0131117|chr6:155095122-155126620+|ENST00000367178.3|SCAF8	ocu-miR-12092-5p	EEPD1
novel_circ_0001152	hsa_circ_0131116|chr6:155095122-155124757+|ENST00000367178.3|SCAF8	ocu-miR-12092-5p	EEPD1
novel_circ_0001152	hsa_circ_0078370|chr6:155095122-155155194+|NM_014892|SCAF8	ocu-miR-12092-5p	EEPD1
novel_circ_0001152	hsa_circ_0078369|chr6:155095122-155143543+|NM_014892|SCAF8	ocu-miR-12092-5p	EEPD1
novel_circ_0001152	hsa_circ_0078368|chr6:155095122-155136950+|NM_014892|SCAF8	ocu-miR-12092-5p	EEPD1
novel_circ_0001152	hsa_circ_0078367|chr6:155095122-155131342+|NM_014892|SCAF8	ocu-miR-12092-5p	EEPD1
novel_circ_0001152	hsa_circ_0078366|chr6:155095122-155129335+|NM_014892|SCAF8	ocu-miR-12092-5p	EEPD1
novel_circ_0001152	hsa_circ_0078365|chr6:155095122-155123281+|NM_014892|SCAF8	ocu-miR-12092-5p	EEPD1
novel_circ_0001152	hsa_circ_0078360|chr6:155063089-155155194+|NM_014892|SCAF8	ocu-miR-12092-5p	EEPD1
novel_circ_0001152	hsa_circ_0078359|chr6:155063089-155123281+|NM_014892|SCAF8	ocu-miR-12092-5p	EEPD1
novel_circ_0001152	hsa_circ_0078358|chr6:155063089-155116273+|NM_014892|SCAF8	ocu-miR-12092-5p	EEPD1
novel_circ_0001152	hsa_circ_0078356|chr6:155054928-155155194+|NM_014892|SCAF8	ocu-miR-12092-5p	EEPD1
novel_circ_0001152	hsa_circ_0078355|chr6:155054511-155155194+|NM_014892|SCAF8	ocu-miR-12092-5p	EEPD1
novel_circ_0001152	hsa_circ_0078354|chr6:155054511-155139726+|NM_014892|SCAF8	ocu-miR-12092-5p	EEPD1
novel_circ_0001152	hsa_circ_0078353|chr6:155054511-155116273+|NM_014892|SCAF8	ocu-miR-12092-5p	EEPD1
novel_circ_0001152	hsa_circ_0001654|chr6:155095122-155116273+|NM_014892|SCAF8	ocu-miR-12092-5p	EEPD1
novel_circ_0001152	hsa_circ_0078372|chr6:155099134-155141467+|NM_014892|SCAF8	ocu-miR-12092-5p	EEPD1
novel_circ_0001152	hsa_circ_0078371|chr6:155099134-155116273+|NM_014892|SCAF8	ocu-miR-12092-5p	EEPD1
novel_circ_0001152	hsa_circ_0078364|chr6:155095122-155114110+|NM_014892|SCAF8	ocu-miR-12092-5p	EEPD1
novel_circ_0001152	hsa_circ_0131127|chr6:155108994-155154543+|ENST00000367178.3|SCAF8	ocu-miR-12092-5p	EEPD1
novel_circ_0001152	hsa_circ_0131126|chr6:155108994-155131342+|ENST00000367178.3|SCAF8	ocu-miR-12092-5p	EEPD1
novel_circ_0001152	hsa_circ_0078376|chr6:155108994-155152274+|NM_014892|SCAF8	ocu-miR-12092-5p	EEPD1
novel_circ_0001152	hsa_circ_0078375|chr6:155108994-155139726+|NM_014892|SCAF8	ocu-miR-12092-5p	EEPD1
novel_circ_0001152	hsa_circ_0078374|chr6:155108994-155126620+|NM_014892|SCAF8	ocu-miR-12092-5p	EEPD1
novel_circ_0001152	hsa_circ_0007981|chr6:155108994-155116273+|NM_014892|SCAF8	ocu-miR-12092-5p	EEPD1
novel_circ_0001152	hsa_circ_0131124|chr6:155099134-155114110+|ENST00000367178.3|SCAF8	ocu-miR-12092-5p	EEPD1
novel_circ_0001152	hsa_circ_0078373|chr6:155108994-155114110+|NM_014892|SCAF8	ocu-miR-12092-5p	EEPD1
novel_circ_0001152	hsa_circ_0078363|chr6:155095122-155109156+|NM_014892|SCAF8	ocu-miR-12092-5p	EEPD1
novel_circ_0001152	hsa_circ_0131125|chr6:155108994-155109156+|ENST00000367178.3|SCAF8	ocu-miR-12092-5p	EEPD1
novel_circ_0001152	hsa_circ_0078362|chr6:155095122-155099179+|NM_014892|SCAF8	ocu-miR-12092-5p	EEPD1
novel_circ_0001152	hsa_circ_0078357|chr6:155063089-155099179+|NM_014892|SCAF8	ocu-miR-12092-5p	EEPD1
novel_circ_0001152	hsa_circ_0131123|chr6:155095122-155185032+|NM_014892|SCAF8	ocu-miR-12092-5p	CEP112
novel_circ_0001152	hsa_circ_0131122|chr6:155095122-155182132+|NM_014892|SCAF8	ocu-miR-12092-5p	CEP112
novel_circ_0001152	hsa_circ_0131121|chr6:155095122-155154543+|ENST00000367178.3|SCAF8	ocu-miR-12092-5p	CEP112
novel_circ_0001152	hsa_circ_0131120|chr6:155095122-155154539+|ENST00000367178.3|SCAF8	ocu-miR-12092-5p	CEP112
novel_circ_0001152	hsa_circ_0131119|chr6:155095122-155145512+|ENST00000367178.3|SCAF8	ocu-miR-12092-5p	CEP112
novel_circ_0001152	hsa_circ_0131118|chr6:155095122-155141467+|ENST00000367178.3|SCAF8	ocu-miR-12092-5p	CEP112
novel_circ_0001152	hsa_circ_0131117|chr6:155095122-155126620+|ENST00000367178.3|SCAF8	ocu-miR-12092-5p	CEP112
novel_circ_0001152	hsa_circ_0131116|chr6:155095122-155124757+|ENST00000367178.3|SCAF8	ocu-miR-12092-5p	CEP112
novel_circ_0001152	hsa_circ_0078370|chr6:155095122-155155194+|NM_014892|SCAF8	ocu-miR-12092-5p	CEP112
novel_circ_0001152	hsa_circ_0078369|chr6:155095122-155143543+|NM_014892|SCAF8	ocu-miR-12092-5p	CEP112
novel_circ_0001152	hsa_circ_0078368|chr6:155095122-155136950+|NM_014892|SCAF8	ocu-miR-12092-5p	CEP112
novel_circ_0001152	hsa_circ_0078367|chr6:155095122-155131342+|NM_014892|SCAF8	ocu-miR-12092-5p	CEP112
novel_circ_0001152	hsa_circ_0078366|chr6:155095122-155129335+|NM_014892|SCAF8	ocu-miR-12092-5p	CEP112
novel_circ_0001152	hsa_circ_0078365|chr6:155095122-155123281+|NM_014892|SCAF8	ocu-miR-12092-5p	CEP112
novel_circ_0001152	hsa_circ_0078360|chr6:155063089-155155194+|NM_014892|SCAF8	ocu-miR-12092-5p	CEP112
novel_circ_0001152	hsa_circ_0078359|chr6:155063089-155123281+|NM_014892|SCAF8	ocu-miR-12092-5p	CEP112
novel_circ_0001152	hsa_circ_0078358|chr6:155063089-155116273+|NM_014892|SCAF8	ocu-miR-12092-5p	CEP112
novel_circ_0001152	hsa_circ_0078356|chr6:155054928-155155194+|NM_014892|SCAF8	ocu-miR-12092-5p	CEP112
novel_circ_0001152	hsa_circ_0078355|chr6:155054511-155155194+|NM_014892|SCAF8	ocu-miR-12092-5p	CEP112
novel_circ_0001152	hsa_circ_0078354|chr6:155054511-155139726+|NM_014892|SCAF8	ocu-miR-12092-5p	CEP112
novel_circ_0001152	hsa_circ_0078353|chr6:155054511-155116273+|NM_014892|SCAF8	ocu-miR-12092-5p	CEP112
novel_circ_0001152	hsa_circ_0001654|chr6:155095122-155116273+|NM_014892|SCAF8	ocu-miR-12092-5p	CEP112
novel_circ_0001152	hsa_circ_0078372|chr6:155099134-155141467+|NM_014892|SCAF8	ocu-miR-12092-5p	CEP112
novel_circ_0001152	hsa_circ_0078371|chr6:155099134-155116273+|NM_014892|SCAF8	ocu-miR-12092-5p	CEP112
novel_circ_0001152	hsa_circ_0078364|chr6:155095122-155114110+|NM_014892|SCAF8	ocu-miR-12092-5p	CEP112
novel_circ_0001152	hsa_circ_0131127|chr6:155108994-155154543+|ENST00000367178.3|SCAF8	ocu-miR-12092-5p	CEP112
novel_circ_0001152	hsa_circ_0131126|chr6:155108994-155131342+|ENST00000367178.3|SCAF8	ocu-miR-12092-5p	CEP112
novel_circ_0001152	hsa_circ_0078376|chr6:155108994-155152274+|NM_014892|SCAF8	ocu-miR-12092-5p	CEP112
novel_circ_0001152	hsa_circ_0078375|chr6:155108994-155139726+|NM_014892|SCAF8	ocu-miR-12092-5p	CEP112
novel_circ_0001152	hsa_circ_0078374|chr6:155108994-155126620+|NM_014892|SCAF8	ocu-miR-12092-5p	CEP112
novel_circ_0001152	hsa_circ_0007981|chr6:155108994-155116273+|NM_014892|SCAF8	ocu-miR-12092-5p	CEP112
novel_circ_0001152	hsa_circ_0131124|chr6:155099134-155114110+|ENST00000367178.3|SCAF8	ocu-miR-12092-5p	CEP112
novel_circ_0001152	hsa_circ_0078373|chr6:155108994-155114110+|NM_014892|SCAF8	ocu-miR-12092-5p	CEP112
novel_circ_0001152	hsa_circ_0078363|chr6:155095122-155109156+|NM_014892|SCAF8	ocu-miR-12092-5p	CEP112
novel_circ_0001152	hsa_circ_0131125|chr6:155108994-155109156+|ENST00000367178.3|SCAF8	ocu-miR-12092-5p	CEP112
novel_circ_0001152	hsa_circ_0078362|chr6:155095122-155099179+|NM_014892|SCAF8	ocu-miR-12092-5p	CEP112
novel_circ_0001152	hsa_circ_0078357|chr6:155063089-155099179+|NM_014892|SCAF8	ocu-miR-12092-5p	CEP112
novel_circ_0001152	hsa_circ_0131123|chr6:155095122-155185032+|NM_014892|SCAF8	ocu-miR-12092-5p	MIEN1
novel_circ_0001152	hsa_circ_0131122|chr6:155095122-155182132+|NM_014892|SCAF8	ocu-miR-12092-5p	MIEN1
novel_circ_0001152	hsa_circ_0131121|chr6:155095122-155154543+|ENST00000367178.3|SCAF8	ocu-miR-12092-5p	MIEN1
novel_circ_0001152	hsa_circ_0131120|chr6:155095122-155154539+|ENST00000367178.3|SCAF8	ocu-miR-12092-5p	MIEN1
novel_circ_0001152	hsa_circ_0131119|chr6:155095122-155145512+|ENST00000367178.3|SCAF8	ocu-miR-12092-5p	MIEN1
novel_circ_0001152	hsa_circ_0131118|chr6:155095122-155141467+|ENST00000367178.3|SCAF8	ocu-miR-12092-5p	MIEN1
novel_circ_0001152	hsa_circ_0131117|chr6:155095122-155126620+|ENST00000367178.3|SCAF8	ocu-miR-12092-5p	MIEN1
novel_circ_0001152	hsa_circ_0131116|chr6:155095122-155124757+|ENST00000367178.3|SCAF8	ocu-miR-12092-5p	MIEN1
novel_circ_0001152	hsa_circ_0078370|chr6:155095122-155155194+|NM_014892|SCAF8	ocu-miR-12092-5p	MIEN1
novel_circ_0001152	hsa_circ_0078369|chr6:155095122-155143543+|NM_014892|SCAF8	ocu-miR-12092-5p	MIEN1
novel_circ_0001152	hsa_circ_0078368|chr6:155095122-155136950+|NM_014892|SCAF8	ocu-miR-12092-5p	MIEN1
novel_circ_0001152	hsa_circ_0078367|chr6:155095122-155131342+|NM_014892|SCAF8	ocu-miR-12092-5p	MIEN1
novel_circ_0001152	hsa_circ_0078366|chr6:155095122-155129335+|NM_014892|SCAF8	ocu-miR-12092-5p	MIEN1
novel_circ_0001152	hsa_circ_0078365|chr6:155095122-155123281+|NM_014892|SCAF8	ocu-miR-12092-5p	MIEN1
novel_circ_0001152	hsa_circ_0078360|chr6:155063089-155155194+|NM_014892|SCAF8	ocu-miR-12092-5p	MIEN1
novel_circ_0001152	hsa_circ_0078359|chr6:155063089-155123281+|NM_014892|SCAF8	ocu-miR-12092-5p	MIEN1
novel_circ_0001152	hsa_circ_0078358|chr6:155063089-155116273+|NM_014892|SCAF8	ocu-miR-12092-5p	MIEN1
novel_circ_0001152	hsa_circ_0078356|chr6:155054928-155155194+|NM_014892|SCAF8	ocu-miR-12092-5p	MIEN1
novel_circ_0001152	hsa_circ_0078355|chr6:155054511-155155194+|NM_014892|SCAF8	ocu-miR-12092-5p	MIEN1
novel_circ_0001152	hsa_circ_0078354|chr6:155054511-155139726+|NM_014892|SCAF8	ocu-miR-12092-5p	MIEN1
novel_circ_0001152	hsa_circ_0078353|chr6:155054511-155116273+|NM_014892|SCAF8	ocu-miR-12092-5p	MIEN1
novel_circ_0001152	hsa_circ_0001654|chr6:155095122-155116273+|NM_014892|SCAF8	ocu-miR-12092-5p	MIEN1
novel_circ_0001152	hsa_circ_0078372|chr6:155099134-155141467+|NM_014892|SCAF8	ocu-miR-12092-5p	MIEN1
novel_circ_0001152	hsa_circ_0078371|chr6:155099134-155116273+|NM_014892|SCAF8	ocu-miR-12092-5p	MIEN1
novel_circ_0001152	hsa_circ_0078364|chr6:155095122-155114110+|NM_014892|SCAF8	ocu-miR-12092-5p	MIEN1
novel_circ_0001152	hsa_circ_0131127|chr6:155108994-155154543+|ENST00000367178.3|SCAF8	ocu-miR-12092-5p	MIEN1
novel_circ_0001152	hsa_circ_0131126|chr6:155108994-155131342+|ENST00000367178.3|SCAF8	ocu-miR-12092-5p	MIEN1
novel_circ_0001152	hsa_circ_0078376|chr6:155108994-155152274+|NM_014892|SCAF8	ocu-miR-12092-5p	MIEN1
novel_circ_0001152	hsa_circ_0078375|chr6:155108994-155139726+|NM_014892|SCAF8	ocu-miR-12092-5p	MIEN1
novel_circ_0001152	hsa_circ_0078374|chr6:155108994-155126620+|NM_014892|SCAF8	ocu-miR-12092-5p	MIEN1
novel_circ_0001152	hsa_circ_0007981|chr6:155108994-155116273+|NM_014892|SCAF8	ocu-miR-12092-5p	MIEN1
novel_circ_0001152	hsa_circ_0131124|chr6:155099134-155114110+|ENST00000367178.3|SCAF8	ocu-miR-12092-5p	MIEN1
novel_circ_0001152	hsa_circ_0078373|chr6:155108994-155114110+|NM_014892|SCAF8	ocu-miR-12092-5p	MIEN1
novel_circ_0001152	hsa_circ_0078363|chr6:155095122-155109156+|NM_014892|SCAF8	ocu-miR-12092-5p	MIEN1
novel_circ_0001152	hsa_circ_0131125|chr6:155108994-155109156+|ENST00000367178.3|SCAF8	ocu-miR-12092-5p	MIEN1
novel_circ_0001152	hsa_circ_0078362|chr6:155095122-155099179+|NM_014892|SCAF8	ocu-miR-12092-5p	MIEN1
novel_circ_0001152	hsa_circ_0078357|chr6:155063089-155099179+|NM_014892|SCAF8	ocu-miR-12092-5p	MIEN1
novel_circ_0001152	hsa_circ_0131123|chr6:155095122-155185032+|NM_014892|SCAF8	ocu-miR-12092-5p	FAM234B
novel_circ_0001152	hsa_circ_0131122|chr6:155095122-155182132+|NM_014892|SCAF8	ocu-miR-12092-5p	FAM234B
novel_circ_0001152	hsa_circ_0131121|chr6:155095122-155154543+|ENST00000367178.3|SCAF8	ocu-miR-12092-5p	FAM234B
novel_circ_0001152	hsa_circ_0131120|chr6:155095122-155154539+|ENST00000367178.3|SCAF8	ocu-miR-12092-5p	FAM234B
novel_circ_0001152	hsa_circ_0131119|chr6:155095122-155145512+|ENST00000367178.3|SCAF8	ocu-miR-12092-5p	FAM234B
novel_circ_0001152	hsa_circ_0131118|chr6:155095122-155141467+|ENST00000367178.3|SCAF8	ocu-miR-12092-5p	FAM234B
novel_circ_0001152	hsa_circ_0131117|chr6:155095122-155126620+|ENST00000367178.3|SCAF8	ocu-miR-12092-5p	FAM234B
novel_circ_0001152	hsa_circ_0131116|chr6:155095122-155124757+|ENST00000367178.3|SCAF8	ocu-miR-12092-5p	FAM234B
novel_circ_0001152	hsa_circ_0078370|chr6:155095122-155155194+|NM_014892|SCAF8	ocu-miR-12092-5p	FAM234B
novel_circ_0001152	hsa_circ_0078369|chr6:155095122-155143543+|NM_014892|SCAF8	ocu-miR-12092-5p	FAM234B
novel_circ_0001152	hsa_circ_0078368|chr6:155095122-155136950+|NM_014892|SCAF8	ocu-miR-12092-5p	FAM234B
novel_circ_0001152	hsa_circ_0078367|chr6:155095122-155131342+|NM_014892|SCAF8	ocu-miR-12092-5p	FAM234B
novel_circ_0001152	hsa_circ_0078366|chr6:155095122-155129335+|NM_014892|SCAF8	ocu-miR-12092-5p	FAM234B
novel_circ_0001152	hsa_circ_0078365|chr6:155095122-155123281+|NM_014892|SCAF8	ocu-miR-12092-5p	FAM234B
novel_circ_0001152	hsa_circ_0078360|chr6:155063089-155155194+|NM_014892|SCAF8	ocu-miR-12092-5p	FAM234B
novel_circ_0001152	hsa_circ_0078359|chr6:155063089-155123281+|NM_014892|SCAF8	ocu-miR-12092-5p	FAM234B
novel_circ_0001152	hsa_circ_0078358|chr6:155063089-155116273+|NM_014892|SCAF8	ocu-miR-12092-5p	FAM234B
novel_circ_0001152	hsa_circ_0078356|chr6:155054928-155155194+|NM_014892|SCAF8	ocu-miR-12092-5p	FAM234B
novel_circ_0001152	hsa_circ_0078355|chr6:155054511-155155194+|NM_014892|SCAF8	ocu-miR-12092-5p	FAM234B
novel_circ_0001152	hsa_circ_0078354|chr6:155054511-155139726+|NM_014892|SCAF8	ocu-miR-12092-5p	FAM234B
novel_circ_0001152	hsa_circ_0078353|chr6:155054511-155116273+|NM_014892|SCAF8	ocu-miR-12092-5p	FAM234B
novel_circ_0001152	hsa_circ_0001654|chr6:155095122-155116273+|NM_014892|SCAF8	ocu-miR-12092-5p	FAM234B
novel_circ_0001152	hsa_circ_0078372|chr6:155099134-155141467+|NM_014892|SCAF8	ocu-miR-12092-5p	FAM234B
novel_circ_0001152	hsa_circ_0078371|chr6:155099134-155116273+|NM_014892|SCAF8	ocu-miR-12092-5p	FAM234B
novel_circ_0001152	hsa_circ_0078364|chr6:155095122-155114110+|NM_014892|SCAF8	ocu-miR-12092-5p	FAM234B
novel_circ_0001152	hsa_circ_0131127|chr6:155108994-155154543+|ENST00000367178.3|SCAF8	ocu-miR-12092-5p	FAM234B
novel_circ_0001152	hsa_circ_0131126|chr6:155108994-155131342+|ENST00000367178.3|SCAF8	ocu-miR-12092-5p	FAM234B
novel_circ_0001152	hsa_circ_0078376|chr6:155108994-155152274+|NM_014892|SCAF8	ocu-miR-12092-5p	FAM234B
novel_circ_0001152	hsa_circ_0078375|chr6:155108994-155139726+|NM_014892|SCAF8	ocu-miR-12092-5p	FAM234B
novel_circ_0001152	hsa_circ_0078374|chr6:155108994-155126620+|NM_014892|SCAF8	ocu-miR-12092-5p	FAM234B
novel_circ_0001152	hsa_circ_0007981|chr6:155108994-155116273+|NM_014892|SCAF8	ocu-miR-12092-5p	FAM234B
novel_circ_0001152	hsa_circ_0131124|chr6:155099134-155114110+|ENST00000367178.3|SCAF8	ocu-miR-12092-5p	FAM234B
novel_circ_0001152	hsa_circ_0078373|chr6:155108994-155114110+|NM_014892|SCAF8	ocu-miR-12092-5p	FAM234B
novel_circ_0001152	hsa_circ_0078363|chr6:155095122-155109156+|NM_014892|SCAF8	ocu-miR-12092-5p	FAM234B
novel_circ_0001152	hsa_circ_0131125|chr6:155108994-155109156+|ENST00000367178.3|SCAF8	ocu-miR-12092-5p	FAM234B
novel_circ_0001152	hsa_circ_0078362|chr6:155095122-155099179+|NM_014892|SCAF8	ocu-miR-12092-5p	FAM234B
novel_circ_0001152	hsa_circ_0078357|chr6:155063089-155099179+|NM_014892|SCAF8	ocu-miR-12092-5p	FAM234B
novel_circ_0001152	hsa_circ_0131123|chr6:155095122-155185032+|NM_014892|SCAF8	ocu-miR-12092-5p	RHO
novel_circ_0001152	hsa_circ_0131122|chr6:155095122-155182132+|NM_014892|SCAF8	ocu-miR-12092-5p	RHO
novel_circ_0001152	hsa_circ_0131121|chr6:155095122-155154543+|ENST00000367178.3|SCAF8	ocu-miR-12092-5p	RHO
novel_circ_0001152	hsa_circ_0131120|chr6:155095122-155154539+|ENST00000367178.3|SCAF8	ocu-miR-12092-5p	RHO
novel_circ_0001152	hsa_circ_0131119|chr6:155095122-155145512+|ENST00000367178.3|SCAF8	ocu-miR-12092-5p	RHO
novel_circ_0001152	hsa_circ_0131118|chr6:155095122-155141467+|ENST00000367178.3|SCAF8	ocu-miR-12092-5p	RHO
novel_circ_0001152	hsa_circ_0131117|chr6:155095122-155126620+|ENST00000367178.3|SCAF8	ocu-miR-12092-5p	RHO
novel_circ_0001152	hsa_circ_0131116|chr6:155095122-155124757+|ENST00000367178.3|SCAF8	ocu-miR-12092-5p	RHO
novel_circ_0001152	hsa_circ_0078370|chr6:155095122-155155194+|NM_014892|SCAF8	ocu-miR-12092-5p	RHO
novel_circ_0001152	hsa_circ_0078369|chr6:155095122-155143543+|NM_014892|SCAF8	ocu-miR-12092-5p	RHO
novel_circ_0001152	hsa_circ_0078368|chr6:155095122-155136950+|NM_014892|SCAF8	ocu-miR-12092-5p	RHO
novel_circ_0001152	hsa_circ_0078367|chr6:155095122-155131342+|NM_014892|SCAF8	ocu-miR-12092-5p	RHO
novel_circ_0001152	hsa_circ_0078366|chr6:155095122-155129335+|NM_014892|SCAF8	ocu-miR-12092-5p	RHO
novel_circ_0001152	hsa_circ_0078365|chr6:155095122-155123281+|NM_014892|SCAF8	ocu-miR-12092-5p	RHO
novel_circ_0001152	hsa_circ_0078360|chr6:155063089-155155194+|NM_014892|SCAF8	ocu-miR-12092-5p	RHO
novel_circ_0001152	hsa_circ_0078359|chr6:155063089-155123281+|NM_014892|SCAF8	ocu-miR-12092-5p	RHO
novel_circ_0001152	hsa_circ_0078358|chr6:155063089-155116273+|NM_014892|SCAF8	ocu-miR-12092-5p	RHO
novel_circ_0001152	hsa_circ_0078356|chr6:155054928-155155194+|NM_014892|SCAF8	ocu-miR-12092-5p	RHO
novel_circ_0001152	hsa_circ_0078355|chr6:155054511-155155194+|NM_014892|SCAF8	ocu-miR-12092-5p	RHO
novel_circ_0001152	hsa_circ_0078354|chr6:155054511-155139726+|NM_014892|SCAF8	ocu-miR-12092-5p	RHO
novel_circ_0001152	hsa_circ_0078353|chr6:155054511-155116273+|NM_014892|SCAF8	ocu-miR-12092-5p	RHO
novel_circ_0001152	hsa_circ_0001654|chr6:155095122-155116273+|NM_014892|SCAF8	ocu-miR-12092-5p	RHO
novel_circ_0001152	hsa_circ_0078372|chr6:155099134-155141467+|NM_014892|SCAF8	ocu-miR-12092-5p	RHO
novel_circ_0001152	hsa_circ_0078371|chr6:155099134-155116273+|NM_014892|SCAF8	ocu-miR-12092-5p	RHO
novel_circ_0001152	hsa_circ_0078364|chr6:155095122-155114110+|NM_014892|SCAF8	ocu-miR-12092-5p	RHO
novel_circ_0001152	hsa_circ_0131127|chr6:155108994-155154543+|ENST00000367178.3|SCAF8	ocu-miR-12092-5p	RHO
novel_circ_0001152	hsa_circ_0131126|chr6:155108994-155131342+|ENST00000367178.3|SCAF8	ocu-miR-12092-5p	RHO
novel_circ_0001152	hsa_circ_0078376|chr6:155108994-155152274+|NM_014892|SCAF8	ocu-miR-12092-5p	RHO
novel_circ_0001152	hsa_circ_0078375|chr6:155108994-155139726+|NM_014892|SCAF8	ocu-miR-12092-5p	RHO
novel_circ_0001152	hsa_circ_0078374|chr6:155108994-155126620+|NM_014892|SCAF8	ocu-miR-12092-5p	RHO
novel_circ_0001152	hsa_circ_0007981|chr6:155108994-155116273+|NM_014892|SCAF8	ocu-miR-12092-5p	RHO
novel_circ_0001152	hsa_circ_0131124|chr6:155099134-155114110+|ENST00000367178.3|SCAF8	ocu-miR-12092-5p	RHO
novel_circ_0001152	hsa_circ_0078373|chr6:155108994-155114110+|NM_014892|SCAF8	ocu-miR-12092-5p	RHO
novel_circ_0001152	hsa_circ_0078363|chr6:155095122-155109156+|NM_014892|SCAF8	ocu-miR-12092-5p	RHO
novel_circ_0001152	hsa_circ_0131125|chr6:155108994-155109156+|ENST00000367178.3|SCAF8	ocu-miR-12092-5p	RHO
novel_circ_0001152	hsa_circ_0078362|chr6:155095122-155099179+|NM_014892|SCAF8	ocu-miR-12092-5p	RHO
novel_circ_0001152	hsa_circ_0078357|chr6:155063089-155099179+|NM_014892|SCAF8	ocu-miR-12092-5p	RHO
novel_circ_0001152	hsa_circ_0131123|chr6:155095122-155185032+|NM_014892|SCAF8	ocu-miR-12092-5p	RDH5
novel_circ_0001152	hsa_circ_0131122|chr6:155095122-155182132+|NM_014892|SCAF8	ocu-miR-12092-5p	RDH5
novel_circ_0001152	hsa_circ_0131121|chr6:155095122-155154543+|ENST00000367178.3|SCAF8	ocu-miR-12092-5p	RDH5
novel_circ_0001152	hsa_circ_0131120|chr6:155095122-155154539+|ENST00000367178.3|SCAF8	ocu-miR-12092-5p	RDH5
novel_circ_0001152	hsa_circ_0131119|chr6:155095122-155145512+|ENST00000367178.3|SCAF8	ocu-miR-12092-5p	RDH5
novel_circ_0001152	hsa_circ_0131118|chr6:155095122-155141467+|ENST00000367178.3|SCAF8	ocu-miR-12092-5p	RDH5
novel_circ_0001152	hsa_circ_0131117|chr6:155095122-155126620+|ENST00000367178.3|SCAF8	ocu-miR-12092-5p	RDH5
novel_circ_0001152	hsa_circ_0131116|chr6:155095122-155124757+|ENST00000367178.3|SCAF8	ocu-miR-12092-5p	RDH5
novel_circ_0001152	hsa_circ_0078370|chr6:155095122-155155194+|NM_014892|SCAF8	ocu-miR-12092-5p	RDH5
novel_circ_0001152	hsa_circ_0078369|chr6:155095122-155143543+|NM_014892|SCAF8	ocu-miR-12092-5p	RDH5
novel_circ_0001152	hsa_circ_0078368|chr6:155095122-155136950+|NM_014892|SCAF8	ocu-miR-12092-5p	RDH5
novel_circ_0001152	hsa_circ_0078367|chr6:155095122-155131342+|NM_014892|SCAF8	ocu-miR-12092-5p	RDH5
novel_circ_0001152	hsa_circ_0078366|chr6:155095122-155129335+|NM_014892|SCAF8	ocu-miR-12092-5p	RDH5
novel_circ_0001152	hsa_circ_0078365|chr6:155095122-155123281+|NM_014892|SCAF8	ocu-miR-12092-5p	RDH5
novel_circ_0001152	hsa_circ_0078360|chr6:155063089-155155194+|NM_014892|SCAF8	ocu-miR-12092-5p	RDH5
novel_circ_0001152	hsa_circ_0078359|chr6:155063089-155123281+|NM_014892|SCAF8	ocu-miR-12092-5p	RDH5
novel_circ_0001152	hsa_circ_0078358|chr6:155063089-155116273+|NM_014892|SCAF8	ocu-miR-12092-5p	RDH5
novel_circ_0001152	hsa_circ_0078356|chr6:155054928-155155194+|NM_014892|SCAF8	ocu-miR-12092-5p	RDH5
novel_circ_0001152	hsa_circ_0078355|chr6:155054511-155155194+|NM_014892|SCAF8	ocu-miR-12092-5p	RDH5
novel_circ_0001152	hsa_circ_0078354|chr6:155054511-155139726+|NM_014892|SCAF8	ocu-miR-12092-5p	RDH5
novel_circ_0001152	hsa_circ_0078353|chr6:155054511-155116273+|NM_014892|SCAF8	ocu-miR-12092-5p	RDH5
novel_circ_0001152	hsa_circ_0001654|chr6:155095122-155116273+|NM_014892|SCAF8	ocu-miR-12092-5p	RDH5
novel_circ_0001152	hsa_circ_0078372|chr6:155099134-155141467+|NM_014892|SCAF8	ocu-miR-12092-5p	RDH5
novel_circ_0001152	hsa_circ_0078371|chr6:155099134-155116273+|NM_014892|SCAF8	ocu-miR-12092-5p	RDH5
novel_circ_0001152	hsa_circ_0078364|chr6:155095122-155114110+|NM_014892|SCAF8	ocu-miR-12092-5p	RDH5
novel_circ_0001152	hsa_circ_0131127|chr6:155108994-155154543+|ENST00000367178.3|SCAF8	ocu-miR-12092-5p	RDH5
novel_circ_0001152	hsa_circ_0131126|chr6:155108994-155131342+|ENST00000367178.3|SCAF8	ocu-miR-12092-5p	RDH5
novel_circ_0001152	hsa_circ_0078376|chr6:155108994-155152274+|NM_014892|SCAF8	ocu-miR-12092-5p	RDH5
novel_circ_0001152	hsa_circ_0078375|chr6:155108994-155139726+|NM_014892|SCAF8	ocu-miR-12092-5p	RDH5
novel_circ_0001152	hsa_circ_0078374|chr6:155108994-155126620+|NM_014892|SCAF8	ocu-miR-12092-5p	RDH5
novel_circ_0001152	hsa_circ_0007981|chr6:155108994-155116273+|NM_014892|SCAF8	ocu-miR-12092-5p	RDH5
novel_circ_0001152	hsa_circ_0131124|chr6:155099134-155114110+|ENST00000367178.3|SCAF8	ocu-miR-12092-5p	RDH5
novel_circ_0001152	hsa_circ_0078373|chr6:155108994-155114110+|NM_014892|SCAF8	ocu-miR-12092-5p	RDH5
novel_circ_0001152	hsa_circ_0078363|chr6:155095122-155109156+|NM_014892|SCAF8	ocu-miR-12092-5p	RDH5
novel_circ_0001152	hsa_circ_0131125|chr6:155108994-155109156+|ENST00000367178.3|SCAF8	ocu-miR-12092-5p	RDH5
novel_circ_0001152	hsa_circ_0078362|chr6:155095122-155099179+|NM_014892|SCAF8	ocu-miR-12092-5p	RDH5
novel_circ_0001152	hsa_circ_0078357|chr6:155063089-155099179+|NM_014892|SCAF8	ocu-miR-12092-5p	RDH5
novel_circ_0001152	hsa_circ_0131123|chr6:155095122-155185032+|NM_014892|SCAF8	ocu-miR-12092-5p	USP4
novel_circ_0001152	hsa_circ_0131122|chr6:155095122-155182132+|NM_014892|SCAF8	ocu-miR-12092-5p	USP4
novel_circ_0001152	hsa_circ_0131121|chr6:155095122-155154543+|ENST00000367178.3|SCAF8	ocu-miR-12092-5p	USP4
novel_circ_0001152	hsa_circ_0131120|chr6:155095122-155154539+|ENST00000367178.3|SCAF8	ocu-miR-12092-5p	USP4
novel_circ_0001152	hsa_circ_0131119|chr6:155095122-155145512+|ENST00000367178.3|SCAF8	ocu-miR-12092-5p	USP4
novel_circ_0001152	hsa_circ_0131118|chr6:155095122-155141467+|ENST00000367178.3|SCAF8	ocu-miR-12092-5p	USP4
novel_circ_0001152	hsa_circ_0131117|chr6:155095122-155126620+|ENST00000367178.3|SCAF8	ocu-miR-12092-5p	USP4
novel_circ_0001152	hsa_circ_0131116|chr6:155095122-155124757+|ENST00000367178.3|SCAF8	ocu-miR-12092-5p	USP4
novel_circ_0001152	hsa_circ_0078370|chr6:155095122-155155194+|NM_014892|SCAF8	ocu-miR-12092-5p	USP4
novel_circ_0001152	hsa_circ_0078369|chr6:155095122-155143543+|NM_014892|SCAF8	ocu-miR-12092-5p	USP4
novel_circ_0001152	hsa_circ_0078368|chr6:155095122-155136950+|NM_014892|SCAF8	ocu-miR-12092-5p	USP4
novel_circ_0001152	hsa_circ_0078367|chr6:155095122-155131342+|NM_014892|SCAF8	ocu-miR-12092-5p	USP4
novel_circ_0001152	hsa_circ_0078366|chr6:155095122-155129335+|NM_014892|SCAF8	ocu-miR-12092-5p	USP4
novel_circ_0001152	hsa_circ_0078365|chr6:155095122-155123281+|NM_014892|SCAF8	ocu-miR-12092-5p	USP4
novel_circ_0001152	hsa_circ_0078360|chr6:155063089-155155194+|NM_014892|SCAF8	ocu-miR-12092-5p	USP4
novel_circ_0001152	hsa_circ_0078359|chr6:155063089-155123281+|NM_014892|SCAF8	ocu-miR-12092-5p	USP4
novel_circ_0001152	hsa_circ_0078358|chr6:155063089-155116273+|NM_014892|SCAF8	ocu-miR-12092-5p	USP4
novel_circ_0001152	hsa_circ_0078356|chr6:155054928-155155194+|NM_014892|SCAF8	ocu-miR-12092-5p	USP4
novel_circ_0001152	hsa_circ_0078355|chr6:155054511-155155194+|NM_014892|SCAF8	ocu-miR-12092-5p	USP4
novel_circ_0001152	hsa_circ_0078354|chr6:155054511-155139726+|NM_014892|SCAF8	ocu-miR-12092-5p	USP4
novel_circ_0001152	hsa_circ_0078353|chr6:155054511-155116273+|NM_014892|SCAF8	ocu-miR-12092-5p	USP4
novel_circ_0001152	hsa_circ_0001654|chr6:155095122-155116273+|NM_014892|SCAF8	ocu-miR-12092-5p	USP4
novel_circ_0001152	hsa_circ_0078372|chr6:155099134-155141467+|NM_014892|SCAF8	ocu-miR-12092-5p	USP4
novel_circ_0001152	hsa_circ_0078371|chr6:155099134-155116273+|NM_014892|SCAF8	ocu-miR-12092-5p	USP4
novel_circ_0001152	hsa_circ_0078364|chr6:155095122-155114110+|NM_014892|SCAF8	ocu-miR-12092-5p	USP4
novel_circ_0001152	hsa_circ_0131127|chr6:155108994-155154543+|ENST00000367178.3|SCAF8	ocu-miR-12092-5p	USP4
novel_circ_0001152	hsa_circ_0131126|chr6:155108994-155131342+|ENST00000367178.3|SCAF8	ocu-miR-12092-5p	USP4
novel_circ_0001152	hsa_circ_0078376|chr6:155108994-155152274+|NM_014892|SCAF8	ocu-miR-12092-5p	USP4
novel_circ_0001152	hsa_circ_0078375|chr6:155108994-155139726+|NM_014892|SCAF8	ocu-miR-12092-5p	USP4
novel_circ_0001152	hsa_circ_0078374|chr6:155108994-155126620+|NM_014892|SCAF8	ocu-miR-12092-5p	USP4
novel_circ_0001152	hsa_circ_0007981|chr6:155108994-155116273+|NM_014892|SCAF8	ocu-miR-12092-5p	USP4
novel_circ_0001152	hsa_circ_0131124|chr6:155099134-155114110+|ENST00000367178.3|SCAF8	ocu-miR-12092-5p	USP4
novel_circ_0001152	hsa_circ_0078373|chr6:155108994-155114110+|NM_014892|SCAF8	ocu-miR-12092-5p	USP4
novel_circ_0001152	hsa_circ_0078363|chr6:155095122-155109156+|NM_014892|SCAF8	ocu-miR-12092-5p	USP4
novel_circ_0001152	hsa_circ_0131125|chr6:155108994-155109156+|ENST00000367178.3|SCAF8	ocu-miR-12092-5p	USP4
novel_circ_0001152	hsa_circ_0078362|chr6:155095122-155099179+|NM_014892|SCAF8	ocu-miR-12092-5p	USP4
novel_circ_0001152	hsa_circ_0078357|chr6:155063089-155099179+|NM_014892|SCAF8	ocu-miR-12092-5p	USP4
novel_circ_0001152	hsa_circ_0131123|chr6:155095122-155185032+|NM_014892|SCAF8	ocu-miR-12092-5p	TMEM35B
novel_circ_0001152	hsa_circ_0131122|chr6:155095122-155182132+|NM_014892|SCAF8	ocu-miR-12092-5p	TMEM35B
novel_circ_0001152	hsa_circ_0131121|chr6:155095122-155154543+|ENST00000367178.3|SCAF8	ocu-miR-12092-5p	TMEM35B
novel_circ_0001152	hsa_circ_0131120|chr6:155095122-155154539+|ENST00000367178.3|SCAF8	ocu-miR-12092-5p	TMEM35B
novel_circ_0001152	hsa_circ_0131119|chr6:155095122-155145512+|ENST00000367178.3|SCAF8	ocu-miR-12092-5p	TMEM35B
novel_circ_0001152	hsa_circ_0131118|chr6:155095122-155141467+|ENST00000367178.3|SCAF8	ocu-miR-12092-5p	TMEM35B
novel_circ_0001152	hsa_circ_0131117|chr6:155095122-155126620+|ENST00000367178.3|SCAF8	ocu-miR-12092-5p	TMEM35B
novel_circ_0001152	hsa_circ_0131116|chr6:155095122-155124757+|ENST00000367178.3|SCAF8	ocu-miR-12092-5p	TMEM35B
novel_circ_0001152	hsa_circ_0078370|chr6:155095122-155155194+|NM_014892|SCAF8	ocu-miR-12092-5p	TMEM35B
novel_circ_0001152	hsa_circ_0078369|chr6:155095122-155143543+|NM_014892|SCAF8	ocu-miR-12092-5p	TMEM35B
novel_circ_0001152	hsa_circ_0078368|chr6:155095122-155136950+|NM_014892|SCAF8	ocu-miR-12092-5p	TMEM35B
novel_circ_0001152	hsa_circ_0078367|chr6:155095122-155131342+|NM_014892|SCAF8	ocu-miR-12092-5p	TMEM35B
novel_circ_0001152	hsa_circ_0078366|chr6:155095122-155129335+|NM_014892|SCAF8	ocu-miR-12092-5p	TMEM35B
novel_circ_0001152	hsa_circ_0078365|chr6:155095122-155123281+|NM_014892|SCAF8	ocu-miR-12092-5p	TMEM35B
novel_circ_0001152	hsa_circ_0078360|chr6:155063089-155155194+|NM_014892|SCAF8	ocu-miR-12092-5p	TMEM35B
novel_circ_0001152	hsa_circ_0078359|chr6:155063089-155123281+|NM_014892|SCAF8	ocu-miR-12092-5p	TMEM35B
novel_circ_0001152	hsa_circ_0078358|chr6:155063089-155116273+|NM_014892|SCAF8	ocu-miR-12092-5p	TMEM35B
novel_circ_0001152	hsa_circ_0078356|chr6:155054928-155155194+|NM_014892|SCAF8	ocu-miR-12092-5p	TMEM35B
novel_circ_0001152	hsa_circ_0078355|chr6:155054511-155155194+|NM_014892|SCAF8	ocu-miR-12092-5p	TMEM35B
novel_circ_0001152	hsa_circ_0078354|chr6:155054511-155139726+|NM_014892|SCAF8	ocu-miR-12092-5p	TMEM35B
novel_circ_0001152	hsa_circ_0078353|chr6:155054511-155116273+|NM_014892|SCAF8	ocu-miR-12092-5p	TMEM35B
novel_circ_0001152	hsa_circ_0001654|chr6:155095122-155116273+|NM_014892|SCAF8	ocu-miR-12092-5p	TMEM35B
novel_circ_0001152	hsa_circ_0078372|chr6:155099134-155141467+|NM_014892|SCAF8	ocu-miR-12092-5p	TMEM35B
novel_circ_0001152	hsa_circ_0078371|chr6:155099134-155116273+|NM_014892|SCAF8	ocu-miR-12092-5p	TMEM35B
novel_circ_0001152	hsa_circ_0078364|chr6:155095122-155114110+|NM_014892|SCAF8	ocu-miR-12092-5p	TMEM35B
novel_circ_0001152	hsa_circ_0131127|chr6:155108994-155154543+|ENST00000367178.3|SCAF8	ocu-miR-12092-5p	TMEM35B
novel_circ_0001152	hsa_circ_0131126|chr6:155108994-155131342+|ENST00000367178.3|SCAF8	ocu-miR-12092-5p	TMEM35B
novel_circ_0001152	hsa_circ_0078376|chr6:155108994-155152274+|NM_014892|SCAF8	ocu-miR-12092-5p	TMEM35B
novel_circ_0001152	hsa_circ_0078375|chr6:155108994-155139726+|NM_014892|SCAF8	ocu-miR-12092-5p	TMEM35B
novel_circ_0001152	hsa_circ_0078374|chr6:155108994-155126620+|NM_014892|SCAF8	ocu-miR-12092-5p	TMEM35B
novel_circ_0001152	hsa_circ_0007981|chr6:155108994-155116273+|NM_014892|SCAF8	ocu-miR-12092-5p	TMEM35B
novel_circ_0001152	hsa_circ_0131124|chr6:155099134-155114110+|ENST00000367178.3|SCAF8	ocu-miR-12092-5p	TMEM35B
novel_circ_0001152	hsa_circ_0078373|chr6:155108994-155114110+|NM_014892|SCAF8	ocu-miR-12092-5p	TMEM35B
novel_circ_0001152	hsa_circ_0078363|chr6:155095122-155109156+|NM_014892|SCAF8	ocu-miR-12092-5p	TMEM35B
novel_circ_0001152	hsa_circ_0131125|chr6:155108994-155109156+|ENST00000367178.3|SCAF8	ocu-miR-12092-5p	TMEM35B
novel_circ_0001152	hsa_circ_0078362|chr6:155095122-155099179+|NM_014892|SCAF8	ocu-miR-12092-5p	TMEM35B
novel_circ_0001152	hsa_circ_0078357|chr6:155063089-155099179+|NM_014892|SCAF8	ocu-miR-12092-5p	TMEM35B
novel_circ_0007766	hsa_circ_0137523|chr9:101891136-101911987+|ENST00000552516.1|TGFBR1	ocu-miR-12092-5p	FKRP
novel_circ_0007766	hsa_circ_0137522|chr9:101891136-101911583+|ENST00000552516.1|TGFBR1	ocu-miR-12092-5p	FKRP
novel_circ_0007766	hsa_circ_0137521|chr9:101891136-101900371+|ENST00000552516.1|TGFBR1	ocu-miR-12092-5p	FKRP
novel_circ_0007766	hsa_circ_0087731|chr9:101891136-101904985+|NM_004612|TGFBR1	ocu-miR-12092-5p	FKRP
novel_circ_0007766	hsa_circ_0087730|chr9:101891136-101895021+|NM_004612|TGFBR1	ocu-miR-12092-5p	FKRP
novel_circ_0007766	hsa_circ_0087729|chr9:101890197-101900371+|NM_004612|TGFBR1	ocu-miR-12092-5p	FKRP
novel_circ_0007766	hsa_circ_0137523|chr9:101891136-101911987+|ENST00000552516.1|TGFBR1	ocu-miR-12092-5p	SND1
novel_circ_0007766	hsa_circ_0137522|chr9:101891136-101911583+|ENST00000552516.1|TGFBR1	ocu-miR-12092-5p	SND1
novel_circ_0007766	hsa_circ_0137521|chr9:101891136-101900371+|ENST00000552516.1|TGFBR1	ocu-miR-12092-5p	SND1
novel_circ_0007766	hsa_circ_0087731|chr9:101891136-101904985+|NM_004612|TGFBR1	ocu-miR-12092-5p	SND1
novel_circ_0007766	hsa_circ_0087730|chr9:101891136-101895021+|NM_004612|TGFBR1	ocu-miR-12092-5p	SND1
novel_circ_0007766	hsa_circ_0087729|chr9:101890197-101900371+|NM_004612|TGFBR1	ocu-miR-12092-5p	SND1
novel_circ_0007766	hsa_circ_0137523|chr9:101891136-101911987+|ENST00000552516.1|TGFBR1	ocu-miR-12092-5p	WNT11
novel_circ_0007766	hsa_circ_0137522|chr9:101891136-101911583+|ENST00000552516.1|TGFBR1	ocu-miR-12092-5p	WNT11
novel_circ_0007766	hsa_circ_0137521|chr9:101891136-101900371+|ENST00000552516.1|TGFBR1	ocu-miR-12092-5p	WNT11
novel_circ_0007766	hsa_circ_0087731|chr9:101891136-101904985+|NM_004612|TGFBR1	ocu-miR-12092-5p	WNT11
novel_circ_0007766	hsa_circ_0087730|chr9:101891136-101895021+|NM_004612|TGFBR1	ocu-miR-12092-5p	WNT11
novel_circ_0007766	hsa_circ_0087729|chr9:101890197-101900371+|NM_004612|TGFBR1	ocu-miR-12092-5p	WNT11
novel_circ_0007766	hsa_circ_0137523|chr9:101891136-101911987+|ENST00000552516.1|TGFBR1	ocu-miR-12092-5p	PRPF4
novel_circ_0007766	hsa_circ_0137522|chr9:101891136-101911583+|ENST00000552516.1|TGFBR1	ocu-miR-12092-5p	PRPF4
novel_circ_0007766	hsa_circ_0137521|chr9:101891136-101900371+|ENST00000552516.1|TGFBR1	ocu-miR-12092-5p	PRPF4
novel_circ_0007766	hsa_circ_0087731|chr9:101891136-101904985+|NM_004612|TGFBR1	ocu-miR-12092-5p	PRPF4
novel_circ_0007766	hsa_circ_0087730|chr9:101891136-101895021+|NM_004612|TGFBR1	ocu-miR-12092-5p	PRPF4
novel_circ_0007766	hsa_circ_0087729|chr9:101890197-101900371+|NM_004612|TGFBR1	ocu-miR-12092-5p	PRPF4
novel_circ_0007766	hsa_circ_0137523|chr9:101891136-101911987+|ENST00000552516.1|TGFBR1	ocu-miR-12092-5p	EEPD1
novel_circ_0007766	hsa_circ_0137522|chr9:101891136-101911583+|ENST00000552516.1|TGFBR1	ocu-miR-12092-5p	EEPD1
novel_circ_0007766	hsa_circ_0137521|chr9:101891136-101900371+|ENST00000552516.1|TGFBR1	ocu-miR-12092-5p	EEPD1
novel_circ_0007766	hsa_circ_0087731|chr9:101891136-101904985+|NM_004612|TGFBR1	ocu-miR-12092-5p	EEPD1
novel_circ_0007766	hsa_circ_0087730|chr9:101891136-101895021+|NM_004612|TGFBR1	ocu-miR-12092-5p	EEPD1
novel_circ_0007766	hsa_circ_0087729|chr9:101890197-101900371+|NM_004612|TGFBR1	ocu-miR-12092-5p	EEPD1
novel_circ_0007766	hsa_circ_0137523|chr9:101891136-101911987+|ENST00000552516.1|TGFBR1	ocu-miR-12092-5p	CEP112
novel_circ_0007766	hsa_circ_0137522|chr9:101891136-101911583+|ENST00000552516.1|TGFBR1	ocu-miR-12092-5p	CEP112
novel_circ_0007766	hsa_circ_0137521|chr9:101891136-101900371+|ENST00000552516.1|TGFBR1	ocu-miR-12092-5p	CEP112
novel_circ_0007766	hsa_circ_0087731|chr9:101891136-101904985+|NM_004612|TGFBR1	ocu-miR-12092-5p	CEP112
novel_circ_0007766	hsa_circ_0087730|chr9:101891136-101895021+|NM_004612|TGFBR1	ocu-miR-12092-5p	CEP112
novel_circ_0007766	hsa_circ_0087729|chr9:101890197-101900371+|NM_004612|TGFBR1	ocu-miR-12092-5p	CEP112
novel_circ_0007766	hsa_circ_0137523|chr9:101891136-101911987+|ENST00000552516.1|TGFBR1	ocu-miR-12092-5p	MIEN1
novel_circ_0007766	hsa_circ_0137522|chr9:101891136-101911583+|ENST00000552516.1|TGFBR1	ocu-miR-12092-5p	MIEN1
novel_circ_0007766	hsa_circ_0137521|chr9:101891136-101900371+|ENST00000552516.1|TGFBR1	ocu-miR-12092-5p	MIEN1
novel_circ_0007766	hsa_circ_0087731|chr9:101891136-101904985+|NM_004612|TGFBR1	ocu-miR-12092-5p	MIEN1
novel_circ_0007766	hsa_circ_0087730|chr9:101891136-101895021+|NM_004612|TGFBR1	ocu-miR-12092-5p	MIEN1
novel_circ_0007766	hsa_circ_0087729|chr9:101890197-101900371+|NM_004612|TGFBR1	ocu-miR-12092-5p	MIEN1
novel_circ_0007766	hsa_circ_0137523|chr9:101891136-101911987+|ENST00000552516.1|TGFBR1	ocu-miR-12092-5p	FAM234B
novel_circ_0007766	hsa_circ_0137522|chr9:101891136-101911583+|ENST00000552516.1|TGFBR1	ocu-miR-12092-5p	FAM234B
novel_circ_0007766	hsa_circ_0137521|chr9:101891136-101900371+|ENST00000552516.1|TGFBR1	ocu-miR-12092-5p	FAM234B
novel_circ_0007766	hsa_circ_0087731|chr9:101891136-101904985+|NM_004612|TGFBR1	ocu-miR-12092-5p	FAM234B
novel_circ_0007766	hsa_circ_0087730|chr9:101891136-101895021+|NM_004612|TGFBR1	ocu-miR-12092-5p	FAM234B
novel_circ_0007766	hsa_circ_0087729|chr9:101890197-101900371+|NM_004612|TGFBR1	ocu-miR-12092-5p	FAM234B
novel_circ_0007766	hsa_circ_0137523|chr9:101891136-101911987+|ENST00000552516.1|TGFBR1	ocu-miR-12092-5p	RHO
novel_circ_0007766	hsa_circ_0137522|chr9:101891136-101911583+|ENST00000552516.1|TGFBR1	ocu-miR-12092-5p	RHO
novel_circ_0007766	hsa_circ_0137521|chr9:101891136-101900371+|ENST00000552516.1|TGFBR1	ocu-miR-12092-5p	RHO
novel_circ_0007766	hsa_circ_0087731|chr9:101891136-101904985+|NM_004612|TGFBR1	ocu-miR-12092-5p	RHO
novel_circ_0007766	hsa_circ_0087730|chr9:101891136-101895021+|NM_004612|TGFBR1	ocu-miR-12092-5p	RHO
novel_circ_0007766	hsa_circ_0087729|chr9:101890197-101900371+|NM_004612|TGFBR1	ocu-miR-12092-5p	RHO
novel_circ_0007766	hsa_circ_0137523|chr9:101891136-101911987+|ENST00000552516.1|TGFBR1	ocu-miR-12092-5p	RDH5
novel_circ_0007766	hsa_circ_0137522|chr9:101891136-101911583+|ENST00000552516.1|TGFBR1	ocu-miR-12092-5p	RDH5
novel_circ_0007766	hsa_circ_0137521|chr9:101891136-101900371+|ENST00000552516.1|TGFBR1	ocu-miR-12092-5p	RDH5
novel_circ_0007766	hsa_circ_0087731|chr9:101891136-101904985+|NM_004612|TGFBR1	ocu-miR-12092-5p	RDH5
novel_circ_0007766	hsa_circ_0087730|chr9:101891136-101895021+|NM_004612|TGFBR1	ocu-miR-12092-5p	RDH5
novel_circ_0007766	hsa_circ_0087729|chr9:101890197-101900371+|NM_004612|TGFBR1	ocu-miR-12092-5p	RDH5
novel_circ_0007766	hsa_circ_0137523|chr9:101891136-101911987+|ENST00000552516.1|TGFBR1	ocu-miR-12092-5p	USP4
novel_circ_0007766	hsa_circ_0137522|chr9:101891136-101911583+|ENST00000552516.1|TGFBR1	ocu-miR-12092-5p	USP4
novel_circ_0007766	hsa_circ_0137521|chr9:101891136-101900371+|ENST00000552516.1|TGFBR1	ocu-miR-12092-5p	USP4
novel_circ_0007766	hsa_circ_0087731|chr9:101891136-101904985+|NM_004612|TGFBR1	ocu-miR-12092-5p	USP4
novel_circ_0007766	hsa_circ_0087730|chr9:101891136-101895021+|NM_004612|TGFBR1	ocu-miR-12092-5p	USP4
novel_circ_0007766	hsa_circ_0087729|chr9:101890197-101900371+|NM_004612|TGFBR1	ocu-miR-12092-5p	USP4
novel_circ_0007766	hsa_circ_0137523|chr9:101891136-101911987+|ENST00000552516.1|TGFBR1	ocu-miR-12092-5p	TMEM35B
novel_circ_0007766	hsa_circ_0137522|chr9:101891136-101911583+|ENST00000552516.1|TGFBR1	ocu-miR-12092-5p	TMEM35B
novel_circ_0007766	hsa_circ_0137521|chr9:101891136-101900371+|ENST00000552516.1|TGFBR1	ocu-miR-12092-5p	TMEM35B
novel_circ_0007766	hsa_circ_0087731|chr9:101891136-101904985+|NM_004612|TGFBR1	ocu-miR-12092-5p	TMEM35B
novel_circ_0007766	hsa_circ_0087730|chr9:101891136-101895021+|NM_004612|TGFBR1	ocu-miR-12092-5p	TMEM35B
novel_circ_0007766	hsa_circ_0087729|chr9:101890197-101900371+|NM_004612|TGFBR1	ocu-miR-12092-5p	TMEM35B
novel_circ_0008701	Not conserved	ocu-miR-12092-5p	FKRP
novel_circ_0008701	Not conserved	ocu-miR-12092-5p	SND1
novel_circ_0008701	Not conserved	ocu-miR-12092-5p	WNT11
novel_circ_0008701	Not conserved	ocu-miR-12092-5p	PRPF4
novel_circ_0008701	Not conserved	ocu-miR-12092-5p	EEPD1
novel_circ_0008701	Not conserved	ocu-miR-12092-5p	CEP112
novel_circ_0008701	Not conserved	ocu-miR-12092-5p	MIEN1
novel_circ_0008701	Not conserved	ocu-miR-12092-5p	FAM234B
novel_circ_0008701	Not conserved	ocu-miR-12092-5p	RHO
novel_circ_0008701	Not conserved	ocu-miR-12092-5p	RDH5
novel_circ_0008701	Not conserved	ocu-miR-12092-5p	USP4
novel_circ_0008701	Not conserved	ocu-miR-12092-5p	TMEM35B
novel_circ_0000060	hsa_circ_0134182|chr7:33397466-33476412+|ENST00000242067.6|BBS9	ocu-miR-12092-5p	FKRP
novel_circ_0000060	hsa_circ_0134181|chr7:33397466-33429922+|ENST00000242067.6|BBS9	ocu-miR-12092-5p	FKRP
novel_circ_0000060	hsa_circ_0134180|chr7:33390830-33476412+|ENST00000242067.6|BBS9	ocu-miR-12092-5p	FKRP
novel_circ_0000060	hsa_circ_0134179|chr7:33390830-33407474+|ENST00000242067.6|BBS9	ocu-miR-12092-5p	FKRP
novel_circ_0000060	hsa_circ_0134178|chr7:33390685-33427756+|ENST00000242067.6|BBS9	ocu-miR-12092-5p	FKRP
novel_circ_0000060	hsa_circ_0134177|chr7:33390638-33427756+|ENST00000242067.6|BBS9	ocu-miR-12092-5p	FKRP
novel_circ_0000060	hsa_circ_0134176|chr7:33388679-33476412+|ENST00000242067.6|BBS9	ocu-miR-12092-5p	FKRP
novel_circ_0000060	hsa_circ_0134175|chr7:33388679-33423450+|ENST00000242067.6|BBS9	ocu-miR-12092-5p	FKRP
novel_circ_0000060	hsa_circ_0134174|chr7:33384192-33427756+|ENST00000242067.6|BBS9	ocu-miR-12092-5p	FKRP
novel_circ_0000060	hsa_circ_0134173|chr7:33384192-33423450+|ENST00000242067.6|BBS9	ocu-miR-12092-5p	FKRP
novel_circ_0000060	hsa_circ_0134172|chr7:33376052-33427756+|ENST00000242067.6|BBS9	ocu-miR-12092-5p	FKRP
novel_circ_0000060	hsa_circ_0134171|chr7:33376052-33407474+|ENST00000242067.6|BBS9	ocu-miR-12092-5p	FKRP
novel_circ_0000060	hsa_circ_0079817|chr7:33397466-33573788+|NM_198428|BBS9	ocu-miR-12092-5p	FKRP
novel_circ_0000060	hsa_circ_0079816|chr7:33392470-33545257+|NM_198428|BBS9	ocu-miR-12092-5p	FKRP
novel_circ_0000060	hsa_circ_0079814|chr7:33390830-33545257+|NM_198428|BBS9	ocu-miR-12092-5p	FKRP
novel_circ_0000060	hsa_circ_0079813|chr7:33390830-33427756+|NM_198428|BBS9	ocu-miR-12092-5p	FKRP
novel_circ_0000060	hsa_circ_0079812|chr7:33388679-33427756+|NM_198428|BBS9	ocu-miR-12092-5p	FKRP
novel_circ_0000060	hsa_circ_0079811|chr7:33388679-33407474+|NM_198428|BBS9	ocu-miR-12092-5p	FKRP
novel_circ_0000060	hsa_circ_0079810|chr7:33384192-33407474+|NM_198428|BBS9	ocu-miR-12092-5p	FKRP
novel_circ_0000060	hsa_circ_0079809|chr7:33312623-33427756+|NM_198428|BBS9	ocu-miR-12092-5p	FKRP
novel_circ_0000060	hsa_circ_0079808|chr7:33217089-33573788+|NM_198428|BBS9	ocu-miR-12092-5p	FKRP
novel_circ_0000060	hsa_circ_0079807|chr7:33217089-33427756+|NM_198428|BBS9	ocu-miR-12092-5p	FKRP
novel_circ_0000060	hsa_circ_0079806|chr7:33185853-33545257+|NM_198428|BBS9	ocu-miR-12092-5p	FKRP
novel_circ_0000060	hsa_circ_0008336|chr7:33397466-33427756+|NM_198428|BBS9	ocu-miR-12092-5p	FKRP
novel_circ_0000060	hsa_circ_0134170|chr7:33376052-33397607+|ENST00000242067.6|BBS9	ocu-miR-12092-5p	FKRP
novel_circ_0000060	hsa_circ_0079815|chr7:33392470-33397607+|NM_198428|BBS9	ocu-miR-12092-5p	FKRP
novel_circ_0000060	hsa_circ_0134182|chr7:33397466-33476412+|ENST00000242067.6|BBS9	ocu-miR-12092-5p	SND1
novel_circ_0000060	hsa_circ_0134181|chr7:33397466-33429922+|ENST00000242067.6|BBS9	ocu-miR-12092-5p	SND1
novel_circ_0000060	hsa_circ_0134180|chr7:33390830-33476412+|ENST00000242067.6|BBS9	ocu-miR-12092-5p	SND1
novel_circ_0000060	hsa_circ_0134179|chr7:33390830-33407474+|ENST00000242067.6|BBS9	ocu-miR-12092-5p	SND1
novel_circ_0000060	hsa_circ_0134178|chr7:33390685-33427756+|ENST00000242067.6|BBS9	ocu-miR-12092-5p	SND1
novel_circ_0000060	hsa_circ_0134177|chr7:33390638-33427756+|ENST00000242067.6|BBS9	ocu-miR-12092-5p	SND1
novel_circ_0000060	hsa_circ_0134176|chr7:33388679-33476412+|ENST00000242067.6|BBS9	ocu-miR-12092-5p	SND1
novel_circ_0000060	hsa_circ_0134175|chr7:33388679-33423450+|ENST00000242067.6|BBS9	ocu-miR-12092-5p	SND1
novel_circ_0000060	hsa_circ_0134174|chr7:33384192-33427756+|ENST00000242067.6|BBS9	ocu-miR-12092-5p	SND1
novel_circ_0000060	hsa_circ_0134173|chr7:33384192-33423450+|ENST00000242067.6|BBS9	ocu-miR-12092-5p	SND1
novel_circ_0000060	hsa_circ_0134172|chr7:33376052-33427756+|ENST00000242067.6|BBS9	ocu-miR-12092-5p	SND1
novel_circ_0000060	hsa_circ_0134171|chr7:33376052-33407474+|ENST00000242067.6|BBS9	ocu-miR-12092-5p	SND1
novel_circ_0000060	hsa_circ_0079817|chr7:33397466-33573788+|NM_198428|BBS9	ocu-miR-12092-5p	SND1
novel_circ_0000060	hsa_circ_0079816|chr7:33392470-33545257+|NM_198428|BBS9	ocu-miR-12092-5p	SND1
novel_circ_0000060	hsa_circ_0079814|chr7:33390830-33545257+|NM_198428|BBS9	ocu-miR-12092-5p	SND1
novel_circ_0000060	hsa_circ_0079813|chr7:33390830-33427756+|NM_198428|BBS9	ocu-miR-12092-5p	SND1
novel_circ_0000060	hsa_circ_0079812|chr7:33388679-33427756+|NM_198428|BBS9	ocu-miR-12092-5p	SND1
novel_circ_0000060	hsa_circ_0079811|chr7:33388679-33407474+|NM_198428|BBS9	ocu-miR-12092-5p	SND1
novel_circ_0000060	hsa_circ_0079810|chr7:33384192-33407474+|NM_198428|BBS9	ocu-miR-12092-5p	SND1
novel_circ_0000060	hsa_circ_0079809|chr7:33312623-33427756+|NM_198428|BBS9	ocu-miR-12092-5p	SND1
novel_circ_0000060	hsa_circ_0079808|chr7:33217089-33573788+|NM_198428|BBS9	ocu-miR-12092-5p	SND1
novel_circ_0000060	hsa_circ_0079807|chr7:33217089-33427756+|NM_198428|BBS9	ocu-miR-12092-5p	SND1
novel_circ_0000060	hsa_circ_0079806|chr7:33185853-33545257+|NM_198428|BBS9	ocu-miR-12092-5p	SND1
novel_circ_0000060	hsa_circ_0008336|chr7:33397466-33427756+|NM_198428|BBS9	ocu-miR-12092-5p	SND1
novel_circ_0000060	hsa_circ_0134170|chr7:33376052-33397607+|ENST00000242067.6|BBS9	ocu-miR-12092-5p	SND1
novel_circ_0000060	hsa_circ_0079815|chr7:33392470-33397607+|NM_198428|BBS9	ocu-miR-12092-5p	SND1
novel_circ_0000060	hsa_circ_0134182|chr7:33397466-33476412+|ENST00000242067.6|BBS9	ocu-miR-12092-5p	WNT11
novel_circ_0000060	hsa_circ_0134181|chr7:33397466-33429922+|ENST00000242067.6|BBS9	ocu-miR-12092-5p	WNT11
novel_circ_0000060	hsa_circ_0134180|chr7:33390830-33476412+|ENST00000242067.6|BBS9	ocu-miR-12092-5p	WNT11
novel_circ_0000060	hsa_circ_0134179|chr7:33390830-33407474+|ENST00000242067.6|BBS9	ocu-miR-12092-5p	WNT11
novel_circ_0000060	hsa_circ_0134178|chr7:33390685-33427756+|ENST00000242067.6|BBS9	ocu-miR-12092-5p	WNT11
novel_circ_0000060	hsa_circ_0134177|chr7:33390638-33427756+|ENST00000242067.6|BBS9	ocu-miR-12092-5p	WNT11
novel_circ_0000060	hsa_circ_0134176|chr7:33388679-33476412+|ENST00000242067.6|BBS9	ocu-miR-12092-5p	WNT11
novel_circ_0000060	hsa_circ_0134175|chr7:33388679-33423450+|ENST00000242067.6|BBS9	ocu-miR-12092-5p	WNT11
novel_circ_0000060	hsa_circ_0134174|chr7:33384192-33427756+|ENST00000242067.6|BBS9	ocu-miR-12092-5p	WNT11
novel_circ_0000060	hsa_circ_0134173|chr7:33384192-33423450+|ENST00000242067.6|BBS9	ocu-miR-12092-5p	WNT11
novel_circ_0000060	hsa_circ_0134172|chr7:33376052-33427756+|ENST00000242067.6|BBS9	ocu-miR-12092-5p	WNT11
novel_circ_0000060	hsa_circ_0134171|chr7:33376052-33407474+|ENST00000242067.6|BBS9	ocu-miR-12092-5p	WNT11
novel_circ_0000060	hsa_circ_0079817|chr7:33397466-33573788+|NM_198428|BBS9	ocu-miR-12092-5p	WNT11
novel_circ_0000060	hsa_circ_0079816|chr7:33392470-33545257+|NM_198428|BBS9	ocu-miR-12092-5p	WNT11
novel_circ_0000060	hsa_circ_0079814|chr7:33390830-33545257+|NM_198428|BBS9	ocu-miR-12092-5p	WNT11
novel_circ_0000060	hsa_circ_0079813|chr7:33390830-33427756+|NM_198428|BBS9	ocu-miR-12092-5p	WNT11
novel_circ_0000060	hsa_circ_0079812|chr7:33388679-33427756+|NM_198428|BBS9	ocu-miR-12092-5p	WNT11
novel_circ_0000060	hsa_circ_0079811|chr7:33388679-33407474+|NM_198428|BBS9	ocu-miR-12092-5p	WNT11
novel_circ_0000060	hsa_circ_0079810|chr7:33384192-33407474+|NM_198428|BBS9	ocu-miR-12092-5p	WNT11
novel_circ_0000060	hsa_circ_0079809|chr7:33312623-33427756+|NM_198428|BBS9	ocu-miR-12092-5p	WNT11
novel_circ_0000060	hsa_circ_0079808|chr7:33217089-33573788+|NM_198428|BBS9	ocu-miR-12092-5p	WNT11
novel_circ_0000060	hsa_circ_0079807|chr7:33217089-33427756+|NM_198428|BBS9	ocu-miR-12092-5p	WNT11
novel_circ_0000060	hsa_circ_0079806|chr7:33185853-33545257+|NM_198428|BBS9	ocu-miR-12092-5p	WNT11
novel_circ_0000060	hsa_circ_0008336|chr7:33397466-33427756+|NM_198428|BBS9	ocu-miR-12092-5p	WNT11
novel_circ_0000060	hsa_circ_0134170|chr7:33376052-33397607+|ENST00000242067.6|BBS9	ocu-miR-12092-5p	WNT11
novel_circ_0000060	hsa_circ_0079815|chr7:33392470-33397607+|NM_198428|BBS9	ocu-miR-12092-5p	WNT11
novel_circ_0000060	hsa_circ_0134182|chr7:33397466-33476412+|ENST00000242067.6|BBS9	ocu-miR-12092-5p	PRPF4
novel_circ_0000060	hsa_circ_0134181|chr7:33397466-33429922+|ENST00000242067.6|BBS9	ocu-miR-12092-5p	PRPF4
novel_circ_0000060	hsa_circ_0134180|chr7:33390830-33476412+|ENST00000242067.6|BBS9	ocu-miR-12092-5p	PRPF4
novel_circ_0000060	hsa_circ_0134179|chr7:33390830-33407474+|ENST00000242067.6|BBS9	ocu-miR-12092-5p	PRPF4
novel_circ_0000060	hsa_circ_0134178|chr7:33390685-33427756+|ENST00000242067.6|BBS9	ocu-miR-12092-5p	PRPF4
novel_circ_0000060	hsa_circ_0134177|chr7:33390638-33427756+|ENST00000242067.6|BBS9	ocu-miR-12092-5p	PRPF4
novel_circ_0000060	hsa_circ_0134176|chr7:33388679-33476412+|ENST00000242067.6|BBS9	ocu-miR-12092-5p	PRPF4
novel_circ_0000060	hsa_circ_0134175|chr7:33388679-33423450+|ENST00000242067.6|BBS9	ocu-miR-12092-5p	PRPF4
novel_circ_0000060	hsa_circ_0134174|chr7:33384192-33427756+|ENST00000242067.6|BBS9	ocu-miR-12092-5p	PRPF4
novel_circ_0000060	hsa_circ_0134173|chr7:33384192-33423450+|ENST00000242067.6|BBS9	ocu-miR-12092-5p	PRPF4
novel_circ_0000060	hsa_circ_0134172|chr7:33376052-33427756+|ENST00000242067.6|BBS9	ocu-miR-12092-5p	PRPF4
novel_circ_0000060	hsa_circ_0134171|chr7:33376052-33407474+|ENST00000242067.6|BBS9	ocu-miR-12092-5p	PRPF4
novel_circ_0000060	hsa_circ_0079817|chr7:33397466-33573788+|NM_198428|BBS9	ocu-miR-12092-5p	PRPF4
novel_circ_0000060	hsa_circ_0079816|chr7:33392470-33545257+|NM_198428|BBS9	ocu-miR-12092-5p	PRPF4
novel_circ_0000060	hsa_circ_0079814|chr7:33390830-33545257+|NM_198428|BBS9	ocu-miR-12092-5p	PRPF4
novel_circ_0000060	hsa_circ_0079813|chr7:33390830-33427756+|NM_198428|BBS9	ocu-miR-12092-5p	PRPF4
novel_circ_0000060	hsa_circ_0079812|chr7:33388679-33427756+|NM_198428|BBS9	ocu-miR-12092-5p	PRPF4
novel_circ_0000060	hsa_circ_0079811|chr7:33388679-33407474+|NM_198428|BBS9	ocu-miR-12092-5p	PRPF4
novel_circ_0000060	hsa_circ_0079810|chr7:33384192-33407474+|NM_198428|BBS9	ocu-miR-12092-5p	PRPF4
novel_circ_0000060	hsa_circ_0079809|chr7:33312623-33427756+|NM_198428|BBS9	ocu-miR-12092-5p	PRPF4
novel_circ_0000060	hsa_circ_0079808|chr7:33217089-33573788+|NM_198428|BBS9	ocu-miR-12092-5p	PRPF4
novel_circ_0000060	hsa_circ_0079807|chr7:33217089-33427756+|NM_198428|BBS9	ocu-miR-12092-5p	PRPF4
novel_circ_0000060	hsa_circ_0079806|chr7:33185853-33545257+|NM_198428|BBS9	ocu-miR-12092-5p	PRPF4
novel_circ_0000060	hsa_circ_0008336|chr7:33397466-33427756+|NM_198428|BBS9	ocu-miR-12092-5p	PRPF4
novel_circ_0000060	hsa_circ_0134170|chr7:33376052-33397607+|ENST00000242067.6|BBS9	ocu-miR-12092-5p	PRPF4
novel_circ_0000060	hsa_circ_0079815|chr7:33392470-33397607+|NM_198428|BBS9	ocu-miR-12092-5p	PRPF4
novel_circ_0000060	hsa_circ_0134182|chr7:33397466-33476412+|ENST00000242067.6|BBS9	ocu-miR-12092-5p	EEPD1
novel_circ_0000060	hsa_circ_0134181|chr7:33397466-33429922+|ENST00000242067.6|BBS9	ocu-miR-12092-5p	EEPD1
novel_circ_0000060	hsa_circ_0134180|chr7:33390830-33476412+|ENST00000242067.6|BBS9	ocu-miR-12092-5p	EEPD1
novel_circ_0000060	hsa_circ_0134179|chr7:33390830-33407474+|ENST00000242067.6|BBS9	ocu-miR-12092-5p	EEPD1
novel_circ_0000060	hsa_circ_0134178|chr7:33390685-33427756+|ENST00000242067.6|BBS9	ocu-miR-12092-5p	EEPD1
novel_circ_0000060	hsa_circ_0134177|chr7:33390638-33427756+|ENST00000242067.6|BBS9	ocu-miR-12092-5p	EEPD1
novel_circ_0000060	hsa_circ_0134176|chr7:33388679-33476412+|ENST00000242067.6|BBS9	ocu-miR-12092-5p	EEPD1
novel_circ_0000060	hsa_circ_0134175|chr7:33388679-33423450+|ENST00000242067.6|BBS9	ocu-miR-12092-5p	EEPD1
novel_circ_0000060	hsa_circ_0134174|chr7:33384192-33427756+|ENST00000242067.6|BBS9	ocu-miR-12092-5p	EEPD1
novel_circ_0000060	hsa_circ_0134173|chr7:33384192-33423450+|ENST00000242067.6|BBS9	ocu-miR-12092-5p	EEPD1
novel_circ_0000060	hsa_circ_0134172|chr7:33376052-33427756+|ENST00000242067.6|BBS9	ocu-miR-12092-5p	EEPD1
novel_circ_0000060	hsa_circ_0134171|chr7:33376052-33407474+|ENST00000242067.6|BBS9	ocu-miR-12092-5p	EEPD1
novel_circ_0000060	hsa_circ_0079817|chr7:33397466-33573788+|NM_198428|BBS9	ocu-miR-12092-5p	EEPD1
novel_circ_0000060	hsa_circ_0079816|chr7:33392470-33545257+|NM_198428|BBS9	ocu-miR-12092-5p	EEPD1
novel_circ_0000060	hsa_circ_0079814|chr7:33390830-33545257+|NM_198428|BBS9	ocu-miR-12092-5p	EEPD1
novel_circ_0000060	hsa_circ_0079813|chr7:33390830-33427756+|NM_198428|BBS9	ocu-miR-12092-5p	EEPD1
novel_circ_0000060	hsa_circ_0079812|chr7:33388679-33427756+|NM_198428|BBS9	ocu-miR-12092-5p	EEPD1
novel_circ_0000060	hsa_circ_0079811|chr7:33388679-33407474+|NM_198428|BBS9	ocu-miR-12092-5p	EEPD1
novel_circ_0000060	hsa_circ_0079810|chr7:33384192-33407474+|NM_198428|BBS9	ocu-miR-12092-5p	EEPD1
novel_circ_0000060	hsa_circ_0079809|chr7:33312623-33427756+|NM_198428|BBS9	ocu-miR-12092-5p	EEPD1
novel_circ_0000060	hsa_circ_0079808|chr7:33217089-33573788+|NM_198428|BBS9	ocu-miR-12092-5p	EEPD1
novel_circ_0000060	hsa_circ_0079807|chr7:33217089-33427756+|NM_198428|BBS9	ocu-miR-12092-5p	EEPD1
novel_circ_0000060	hsa_circ_0079806|chr7:33185853-33545257+|NM_198428|BBS9	ocu-miR-12092-5p	EEPD1
novel_circ_0000060	hsa_circ_0008336|chr7:33397466-33427756+|NM_198428|BBS9	ocu-miR-12092-5p	EEPD1
novel_circ_0000060	hsa_circ_0134170|chr7:33376052-33397607+|ENST00000242067.6|BBS9	ocu-miR-12092-5p	EEPD1
novel_circ_0000060	hsa_circ_0079815|chr7:33392470-33397607+|NM_198428|BBS9	ocu-miR-12092-5p	EEPD1
novel_circ_0000060	hsa_circ_0134182|chr7:33397466-33476412+|ENST00000242067.6|BBS9	ocu-miR-12092-5p	CEP112
novel_circ_0000060	hsa_circ_0134181|chr7:33397466-33429922+|ENST00000242067.6|BBS9	ocu-miR-12092-5p	CEP112
novel_circ_0000060	hsa_circ_0134180|chr7:33390830-33476412+|ENST00000242067.6|BBS9	ocu-miR-12092-5p	CEP112
novel_circ_0000060	hsa_circ_0134179|chr7:33390830-33407474+|ENST00000242067.6|BBS9	ocu-miR-12092-5p	CEP112
novel_circ_0000060	hsa_circ_0134178|chr7:33390685-33427756+|ENST00000242067.6|BBS9	ocu-miR-12092-5p	CEP112
novel_circ_0000060	hsa_circ_0134177|chr7:33390638-33427756+|ENST00000242067.6|BBS9	ocu-miR-12092-5p	CEP112
novel_circ_0000060	hsa_circ_0134176|chr7:33388679-33476412+|ENST00000242067.6|BBS9	ocu-miR-12092-5p	CEP112
novel_circ_0000060	hsa_circ_0134175|chr7:33388679-33423450+|ENST00000242067.6|BBS9	ocu-miR-12092-5p	CEP112
novel_circ_0000060	hsa_circ_0134174|chr7:33384192-33427756+|ENST00000242067.6|BBS9	ocu-miR-12092-5p	CEP112
novel_circ_0000060	hsa_circ_0134173|chr7:33384192-33423450+|ENST00000242067.6|BBS9	ocu-miR-12092-5p	CEP112
novel_circ_0000060	hsa_circ_0134172|chr7:33376052-33427756+|ENST00000242067.6|BBS9	ocu-miR-12092-5p	CEP112
novel_circ_0000060	hsa_circ_0134171|chr7:33376052-33407474+|ENST00000242067.6|BBS9	ocu-miR-12092-5p	CEP112
novel_circ_0000060	hsa_circ_0079817|chr7:33397466-33573788+|NM_198428|BBS9	ocu-miR-12092-5p	CEP112
novel_circ_0000060	hsa_circ_0079816|chr7:33392470-33545257+|NM_198428|BBS9	ocu-miR-12092-5p	CEP112
novel_circ_0000060	hsa_circ_0079814|chr7:33390830-33545257+|NM_198428|BBS9	ocu-miR-12092-5p	CEP112
novel_circ_0000060	hsa_circ_0079813|chr7:33390830-33427756+|NM_198428|BBS9	ocu-miR-12092-5p	CEP112
novel_circ_0000060	hsa_circ_0079812|chr7:33388679-33427756+|NM_198428|BBS9	ocu-miR-12092-5p	CEP112
novel_circ_0000060	hsa_circ_0079811|chr7:33388679-33407474+|NM_198428|BBS9	ocu-miR-12092-5p	CEP112
novel_circ_0000060	hsa_circ_0079810|chr7:33384192-33407474+|NM_198428|BBS9	ocu-miR-12092-5p	CEP112
novel_circ_0000060	hsa_circ_0079809|chr7:33312623-33427756+|NM_198428|BBS9	ocu-miR-12092-5p	CEP112
novel_circ_0000060	hsa_circ_0079808|chr7:33217089-33573788+|NM_198428|BBS9	ocu-miR-12092-5p	CEP112
novel_circ_0000060	hsa_circ_0079807|chr7:33217089-33427756+|NM_198428|BBS9	ocu-miR-12092-5p	CEP112
novel_circ_0000060	hsa_circ_0079806|chr7:33185853-33545257+|NM_198428|BBS9	ocu-miR-12092-5p	CEP112
novel_circ_0000060	hsa_circ_0008336|chr7:33397466-33427756+|NM_198428|BBS9	ocu-miR-12092-5p	CEP112
novel_circ_0000060	hsa_circ_0134170|chr7:33376052-33397607+|ENST00000242067.6|BBS9	ocu-miR-12092-5p	CEP112
novel_circ_0000060	hsa_circ_0079815|chr7:33392470-33397607+|NM_198428|BBS9	ocu-miR-12092-5p	CEP112
novel_circ_0000060	hsa_circ_0134182|chr7:33397466-33476412+|ENST00000242067.6|BBS9	ocu-miR-12092-5p	MIEN1
novel_circ_0000060	hsa_circ_0134181|chr7:33397466-33429922+|ENST00000242067.6|BBS9	ocu-miR-12092-5p	MIEN1
novel_circ_0000060	hsa_circ_0134180|chr7:33390830-33476412+|ENST00000242067.6|BBS9	ocu-miR-12092-5p	MIEN1
novel_circ_0000060	hsa_circ_0134179|chr7:33390830-33407474+|ENST00000242067.6|BBS9	ocu-miR-12092-5p	MIEN1
novel_circ_0000060	hsa_circ_0134178|chr7:33390685-33427756+|ENST00000242067.6|BBS9	ocu-miR-12092-5p	MIEN1
novel_circ_0000060	hsa_circ_0134177|chr7:33390638-33427756+|ENST00000242067.6|BBS9	ocu-miR-12092-5p	MIEN1
novel_circ_0000060	hsa_circ_0134176|chr7:33388679-33476412+|ENST00000242067.6|BBS9	ocu-miR-12092-5p	MIEN1
novel_circ_0000060	hsa_circ_0134175|chr7:33388679-33423450+|ENST00000242067.6|BBS9	ocu-miR-12092-5p	MIEN1
novel_circ_0000060	hsa_circ_0134174|chr7:33384192-33427756+|ENST00000242067.6|BBS9	ocu-miR-12092-5p	MIEN1
novel_circ_0000060	hsa_circ_0134173|chr7:33384192-33423450+|ENST00000242067.6|BBS9	ocu-miR-12092-5p	MIEN1
novel_circ_0000060	hsa_circ_0134172|chr7:33376052-33427756+|ENST00000242067.6|BBS9	ocu-miR-12092-5p	MIEN1
novel_circ_0000060	hsa_circ_0134171|chr7:33376052-33407474+|ENST00000242067.6|BBS9	ocu-miR-12092-5p	MIEN1
novel_circ_0000060	hsa_circ_0079817|chr7:33397466-33573788+|NM_198428|BBS9	ocu-miR-12092-5p	MIEN1
novel_circ_0000060	hsa_circ_0079816|chr7:33392470-33545257+|NM_198428|BBS9	ocu-miR-12092-5p	MIEN1
novel_circ_0000060	hsa_circ_0079814|chr7:33390830-33545257+|NM_198428|BBS9	ocu-miR-12092-5p	MIEN1
novel_circ_0000060	hsa_circ_0079813|chr7:33390830-33427756+|NM_198428|BBS9	ocu-miR-12092-5p	MIEN1
novel_circ_0000060	hsa_circ_0079812|chr7:33388679-33427756+|NM_198428|BBS9	ocu-miR-12092-5p	MIEN1
novel_circ_0000060	hsa_circ_0079811|chr7:33388679-33407474+|NM_198428|BBS9	ocu-miR-12092-5p	MIEN1
novel_circ_0000060	hsa_circ_0079810|chr7:33384192-33407474+|NM_198428|BBS9	ocu-miR-12092-5p	MIEN1
novel_circ_0000060	hsa_circ_0079809|chr7:33312623-33427756+|NM_198428|BBS9	ocu-miR-12092-5p	MIEN1
novel_circ_0000060	hsa_circ_0079808|chr7:33217089-33573788+|NM_198428|BBS9	ocu-miR-12092-5p	MIEN1
novel_circ_0000060	hsa_circ_0079807|chr7:33217089-33427756+|NM_198428|BBS9	ocu-miR-12092-5p	MIEN1
novel_circ_0000060	hsa_circ_0079806|chr7:33185853-33545257+|NM_198428|BBS9	ocu-miR-12092-5p	MIEN1
novel_circ_0000060	hsa_circ_0008336|chr7:33397466-33427756+|NM_198428|BBS9	ocu-miR-12092-5p	MIEN1
novel_circ_0000060	hsa_circ_0134170|chr7:33376052-33397607+|ENST00000242067.6|BBS9	ocu-miR-12092-5p	MIEN1
novel_circ_0000060	hsa_circ_0079815|chr7:33392470-33397607+|NM_198428|BBS9	ocu-miR-12092-5p	MIEN1
novel_circ_0000060	hsa_circ_0134182|chr7:33397466-33476412+|ENST00000242067.6|BBS9	ocu-miR-12092-5p	FAM234B
novel_circ_0000060	hsa_circ_0134181|chr7:33397466-33429922+|ENST00000242067.6|BBS9	ocu-miR-12092-5p	FAM234B
novel_circ_0000060	hsa_circ_0134180|chr7:33390830-33476412+|ENST00000242067.6|BBS9	ocu-miR-12092-5p	FAM234B
novel_circ_0000060	hsa_circ_0134179|chr7:33390830-33407474+|ENST00000242067.6|BBS9	ocu-miR-12092-5p	FAM234B
novel_circ_0000060	hsa_circ_0134178|chr7:33390685-33427756+|ENST00000242067.6|BBS9	ocu-miR-12092-5p	FAM234B
novel_circ_0000060	hsa_circ_0134177|chr7:33390638-33427756+|ENST00000242067.6|BBS9	ocu-miR-12092-5p	FAM234B
novel_circ_0000060	hsa_circ_0134176|chr7:33388679-33476412+|ENST00000242067.6|BBS9	ocu-miR-12092-5p	FAM234B
novel_circ_0000060	hsa_circ_0134175|chr7:33388679-33423450+|ENST00000242067.6|BBS9	ocu-miR-12092-5p	FAM234B
novel_circ_0000060	hsa_circ_0134174|chr7:33384192-33427756+|ENST00000242067.6|BBS9	ocu-miR-12092-5p	FAM234B
novel_circ_0000060	hsa_circ_0134173|chr7:33384192-33423450+|ENST00000242067.6|BBS9	ocu-miR-12092-5p	FAM234B
novel_circ_0000060	hsa_circ_0134172|chr7:33376052-33427756+|ENST00000242067.6|BBS9	ocu-miR-12092-5p	FAM234B
novel_circ_0000060	hsa_circ_0134171|chr7:33376052-33407474+|ENST00000242067.6|BBS9	ocu-miR-12092-5p	FAM234B
novel_circ_0000060	hsa_circ_0079817|chr7:33397466-33573788+|NM_198428|BBS9	ocu-miR-12092-5p	FAM234B
novel_circ_0000060	hsa_circ_0079816|chr7:33392470-33545257+|NM_198428|BBS9	ocu-miR-12092-5p	FAM234B
novel_circ_0000060	hsa_circ_0079814|chr7:33390830-33545257+|NM_198428|BBS9	ocu-miR-12092-5p	FAM234B
novel_circ_0000060	hsa_circ_0079813|chr7:33390830-33427756+|NM_198428|BBS9	ocu-miR-12092-5p	FAM234B
novel_circ_0000060	hsa_circ_0079812|chr7:33388679-33427756+|NM_198428|BBS9	ocu-miR-12092-5p	FAM234B
novel_circ_0000060	hsa_circ_0079811|chr7:33388679-33407474+|NM_198428|BBS9	ocu-miR-12092-5p	FAM234B
novel_circ_0000060	hsa_circ_0079810|chr7:33384192-33407474+|NM_198428|BBS9	ocu-miR-12092-5p	FAM234B
novel_circ_0000060	hsa_circ_0079809|chr7:33312623-33427756+|NM_198428|BBS9	ocu-miR-12092-5p	FAM234B
novel_circ_0000060	hsa_circ_0079808|chr7:33217089-33573788+|NM_198428|BBS9	ocu-miR-12092-5p	FAM234B
novel_circ_0000060	hsa_circ_0079807|chr7:33217089-33427756+|NM_198428|BBS9	ocu-miR-12092-5p	FAM234B
novel_circ_0000060	hsa_circ_0079806|chr7:33185853-33545257+|NM_198428|BBS9	ocu-miR-12092-5p	FAM234B
novel_circ_0000060	hsa_circ_0008336|chr7:33397466-33427756+|NM_198428|BBS9	ocu-miR-12092-5p	FAM234B
novel_circ_0000060	hsa_circ_0134170|chr7:33376052-33397607+|ENST00000242067.6|BBS9	ocu-miR-12092-5p	FAM234B
novel_circ_0000060	hsa_circ_0079815|chr7:33392470-33397607+|NM_198428|BBS9	ocu-miR-12092-5p	FAM234B
novel_circ_0000060	hsa_circ_0134182|chr7:33397466-33476412+|ENST00000242067.6|BBS9	ocu-miR-12092-5p	RHO
novel_circ_0000060	hsa_circ_0134181|chr7:33397466-33429922+|ENST00000242067.6|BBS9	ocu-miR-12092-5p	RHO
novel_circ_0000060	hsa_circ_0134180|chr7:33390830-33476412+|ENST00000242067.6|BBS9	ocu-miR-12092-5p	RHO
novel_circ_0000060	hsa_circ_0134179|chr7:33390830-33407474+|ENST00000242067.6|BBS9	ocu-miR-12092-5p	RHO
novel_circ_0000060	hsa_circ_0134178|chr7:33390685-33427756+|ENST00000242067.6|BBS9	ocu-miR-12092-5p	RHO
novel_circ_0000060	hsa_circ_0134177|chr7:33390638-33427756+|ENST00000242067.6|BBS9	ocu-miR-12092-5p	RHO
novel_circ_0000060	hsa_circ_0134176|chr7:33388679-33476412+|ENST00000242067.6|BBS9	ocu-miR-12092-5p	RHO
novel_circ_0000060	hsa_circ_0134175|chr7:33388679-33423450+|ENST00000242067.6|BBS9	ocu-miR-12092-5p	RHO
novel_circ_0000060	hsa_circ_0134174|chr7:33384192-33427756+|ENST00000242067.6|BBS9	ocu-miR-12092-5p	RHO
novel_circ_0000060	hsa_circ_0134173|chr7:33384192-33423450+|ENST00000242067.6|BBS9	ocu-miR-12092-5p	RHO
novel_circ_0000060	hsa_circ_0134172|chr7:33376052-33427756+|ENST00000242067.6|BBS9	ocu-miR-12092-5p	RHO
novel_circ_0000060	hsa_circ_0134171|chr7:33376052-33407474+|ENST00000242067.6|BBS9	ocu-miR-12092-5p	RHO
novel_circ_0000060	hsa_circ_0079817|chr7:33397466-33573788+|NM_198428|BBS9	ocu-miR-12092-5p	RHO
novel_circ_0000060	hsa_circ_0079816|chr7:33392470-33545257+|NM_198428|BBS9	ocu-miR-12092-5p	RHO
novel_circ_0000060	hsa_circ_0079814|chr7:33390830-33545257+|NM_198428|BBS9	ocu-miR-12092-5p	RHO
novel_circ_0000060	hsa_circ_0079813|chr7:33390830-33427756+|NM_198428|BBS9	ocu-miR-12092-5p	RHO
novel_circ_0000060	hsa_circ_0079812|chr7:33388679-33427756+|NM_198428|BBS9	ocu-miR-12092-5p	RHO
novel_circ_0000060	hsa_circ_0079811|chr7:33388679-33407474+|NM_198428|BBS9	ocu-miR-12092-5p	RHO
novel_circ_0000060	hsa_circ_0079810|chr7:33384192-33407474+|NM_198428|BBS9	ocu-miR-12092-5p	RHO
novel_circ_0000060	hsa_circ_0079809|chr7:33312623-33427756+|NM_198428|BBS9	ocu-miR-12092-5p	RHO
novel_circ_0000060	hsa_circ_0079808|chr7:33217089-33573788+|NM_198428|BBS9	ocu-miR-12092-5p	RHO
novel_circ_0000060	hsa_circ_0079807|chr7:33217089-33427756+|NM_198428|BBS9	ocu-miR-12092-5p	RHO
novel_circ_0000060	hsa_circ_0079806|chr7:33185853-33545257+|NM_198428|BBS9	ocu-miR-12092-5p	RHO
novel_circ_0000060	hsa_circ_0008336|chr7:33397466-33427756+|NM_198428|BBS9	ocu-miR-12092-5p	RHO
novel_circ_0000060	hsa_circ_0134170|chr7:33376052-33397607+|ENST00000242067.6|BBS9	ocu-miR-12092-5p	RHO
novel_circ_0000060	hsa_circ_0079815|chr7:33392470-33397607+|NM_198428|BBS9	ocu-miR-12092-5p	RHO
novel_circ_0000060	hsa_circ_0134182|chr7:33397466-33476412+|ENST00000242067.6|BBS9	ocu-miR-12092-5p	RDH5
novel_circ_0000060	hsa_circ_0134181|chr7:33397466-33429922+|ENST00000242067.6|BBS9	ocu-miR-12092-5p	RDH5
novel_circ_0000060	hsa_circ_0134180|chr7:33390830-33476412+|ENST00000242067.6|BBS9	ocu-miR-12092-5p	RDH5
novel_circ_0000060	hsa_circ_0134179|chr7:33390830-33407474+|ENST00000242067.6|BBS9	ocu-miR-12092-5p	RDH5
novel_circ_0000060	hsa_circ_0134178|chr7:33390685-33427756+|ENST00000242067.6|BBS9	ocu-miR-12092-5p	RDH5
novel_circ_0000060	hsa_circ_0134177|chr7:33390638-33427756+|ENST00000242067.6|BBS9	ocu-miR-12092-5p	RDH5
novel_circ_0000060	hsa_circ_0134176|chr7:33388679-33476412+|ENST00000242067.6|BBS9	ocu-miR-12092-5p	RDH5
novel_circ_0000060	hsa_circ_0134175|chr7:33388679-33423450+|ENST00000242067.6|BBS9	ocu-miR-12092-5p	RDH5
novel_circ_0000060	hsa_circ_0134174|chr7:33384192-33427756+|ENST00000242067.6|BBS9	ocu-miR-12092-5p	RDH5
novel_circ_0000060	hsa_circ_0134173|chr7:33384192-33423450+|ENST00000242067.6|BBS9	ocu-miR-12092-5p	RDH5
novel_circ_0000060	hsa_circ_0134172|chr7:33376052-33427756+|ENST00000242067.6|BBS9	ocu-miR-12092-5p	RDH5
novel_circ_0000060	hsa_circ_0134171|chr7:33376052-33407474+|ENST00000242067.6|BBS9	ocu-miR-12092-5p	RDH5
novel_circ_0000060	hsa_circ_0079817|chr7:33397466-33573788+|NM_198428|BBS9	ocu-miR-12092-5p	RDH5
novel_circ_0000060	hsa_circ_0079816|chr7:33392470-33545257+|NM_198428|BBS9	ocu-miR-12092-5p	RDH5
novel_circ_0000060	hsa_circ_0079814|chr7:33390830-33545257+|NM_198428|BBS9	ocu-miR-12092-5p	RDH5
novel_circ_0000060	hsa_circ_0079813|chr7:33390830-33427756+|NM_198428|BBS9	ocu-miR-12092-5p	RDH5
novel_circ_0000060	hsa_circ_0079812|chr7:33388679-33427756+|NM_198428|BBS9	ocu-miR-12092-5p	RDH5
novel_circ_0000060	hsa_circ_0079811|chr7:33388679-33407474+|NM_198428|BBS9	ocu-miR-12092-5p	RDH5
novel_circ_0000060	hsa_circ_0079810|chr7:33384192-33407474+|NM_198428|BBS9	ocu-miR-12092-5p	RDH5
novel_circ_0000060	hsa_circ_0079809|chr7:33312623-33427756+|NM_198428|BBS9	ocu-miR-12092-5p	RDH5
novel_circ_0000060	hsa_circ_0079808|chr7:33217089-33573788+|NM_198428|BBS9	ocu-miR-12092-5p	RDH5
novel_circ_0000060	hsa_circ_0079807|chr7:33217089-33427756+|NM_198428|BBS9	ocu-miR-12092-5p	RDH5
novel_circ_0000060	hsa_circ_0079806|chr7:33185853-33545257+|NM_198428|BBS9	ocu-miR-12092-5p	RDH5
novel_circ_0000060	hsa_circ_0008336|chr7:33397466-33427756+|NM_198428|BBS9	ocu-miR-12092-5p	RDH5
novel_circ_0000060	hsa_circ_0134170|chr7:33376052-33397607+|ENST00000242067.6|BBS9	ocu-miR-12092-5p	RDH5
novel_circ_0000060	hsa_circ_0079815|chr7:33392470-33397607+|NM_198428|BBS9	ocu-miR-12092-5p	RDH5
novel_circ_0000060	hsa_circ_0134182|chr7:33397466-33476412+|ENST00000242067.6|BBS9	ocu-miR-12092-5p	USP4
novel_circ_0000060	hsa_circ_0134181|chr7:33397466-33429922+|ENST00000242067.6|BBS9	ocu-miR-12092-5p	USP4
novel_circ_0000060	hsa_circ_0134180|chr7:33390830-33476412+|ENST00000242067.6|BBS9	ocu-miR-12092-5p	USP4
novel_circ_0000060	hsa_circ_0134179|chr7:33390830-33407474+|ENST00000242067.6|BBS9	ocu-miR-12092-5p	USP4
novel_circ_0000060	hsa_circ_0134178|chr7:33390685-33427756+|ENST00000242067.6|BBS9	ocu-miR-12092-5p	USP4
novel_circ_0000060	hsa_circ_0134177|chr7:33390638-33427756+|ENST00000242067.6|BBS9	ocu-miR-12092-5p	USP4
novel_circ_0000060	hsa_circ_0134176|chr7:33388679-33476412+|ENST00000242067.6|BBS9	ocu-miR-12092-5p	USP4
novel_circ_0000060	hsa_circ_0134175|chr7:33388679-33423450+|ENST00000242067.6|BBS9	ocu-miR-12092-5p	USP4
novel_circ_0000060	hsa_circ_0134174|chr7:33384192-33427756+|ENST00000242067.6|BBS9	ocu-miR-12092-5p	USP4
novel_circ_0000060	hsa_circ_0134173|chr7:33384192-33423450+|ENST00000242067.6|BBS9	ocu-miR-12092-5p	USP4
novel_circ_0000060	hsa_circ_0134172|chr7:33376052-33427756+|ENST00000242067.6|BBS9	ocu-miR-12092-5p	USP4
novel_circ_0000060	hsa_circ_0134171|chr7:33376052-33407474+|ENST00000242067.6|BBS9	ocu-miR-12092-5p	USP4
novel_circ_0000060	hsa_circ_0079817|chr7:33397466-33573788+|NM_198428|BBS9	ocu-miR-12092-5p	USP4
novel_circ_0000060	hsa_circ_0079816|chr7:33392470-33545257+|NM_198428|BBS9	ocu-miR-12092-5p	USP4
novel_circ_0000060	hsa_circ_0079814|chr7:33390830-33545257+|NM_198428|BBS9	ocu-miR-12092-5p	USP4
novel_circ_0000060	hsa_circ_0079813|chr7:33390830-33427756+|NM_198428|BBS9	ocu-miR-12092-5p	USP4
novel_circ_0000060	hsa_circ_0079812|chr7:33388679-33427756+|NM_198428|BBS9	ocu-miR-12092-5p	USP4
novel_circ_0000060	hsa_circ_0079811|chr7:33388679-33407474+|NM_198428|BBS9	ocu-miR-12092-5p	USP4
novel_circ_0000060	hsa_circ_0079810|chr7:33384192-33407474+|NM_198428|BBS9	ocu-miR-12092-5p	USP4
novel_circ_0000060	hsa_circ_0079809|chr7:33312623-33427756+|NM_198428|BBS9	ocu-miR-12092-5p	USP4
novel_circ_0000060	hsa_circ_0079808|chr7:33217089-33573788+|NM_198428|BBS9	ocu-miR-12092-5p	USP4
novel_circ_0000060	hsa_circ_0079807|chr7:33217089-33427756+|NM_198428|BBS9	ocu-miR-12092-5p	USP4
novel_circ_0000060	hsa_circ_0079806|chr7:33185853-33545257+|NM_198428|BBS9	ocu-miR-12092-5p	USP4
novel_circ_0000060	hsa_circ_0008336|chr7:33397466-33427756+|NM_198428|BBS9	ocu-miR-12092-5p	USP4
novel_circ_0000060	hsa_circ_0134170|chr7:33376052-33397607+|ENST00000242067.6|BBS9	ocu-miR-12092-5p	USP4
novel_circ_0000060	hsa_circ_0079815|chr7:33392470-33397607+|NM_198428|BBS9	ocu-miR-12092-5p	USP4
novel_circ_0000060	hsa_circ_0134182|chr7:33397466-33476412+|ENST00000242067.6|BBS9	ocu-miR-12092-5p	TMEM35B
novel_circ_0000060	hsa_circ_0134181|chr7:33397466-33429922+|ENST00000242067.6|BBS9	ocu-miR-12092-5p	TMEM35B
novel_circ_0000060	hsa_circ_0134180|chr7:33390830-33476412+|ENST00000242067.6|BBS9	ocu-miR-12092-5p	TMEM35B
novel_circ_0000060	hsa_circ_0134179|chr7:33390830-33407474+|ENST00000242067.6|BBS9	ocu-miR-12092-5p	TMEM35B
novel_circ_0000060	hsa_circ_0134178|chr7:33390685-33427756+|ENST00000242067.6|BBS9	ocu-miR-12092-5p	TMEM35B
novel_circ_0000060	hsa_circ_0134177|chr7:33390638-33427756+|ENST00000242067.6|BBS9	ocu-miR-12092-5p	TMEM35B
novel_circ_0000060	hsa_circ_0134176|chr7:33388679-33476412+|ENST00000242067.6|BBS9	ocu-miR-12092-5p	TMEM35B
novel_circ_0000060	hsa_circ_0134175|chr7:33388679-33423450+|ENST00000242067.6|BBS9	ocu-miR-12092-5p	TMEM35B
novel_circ_0000060	hsa_circ_0134174|chr7:33384192-33427756+|ENST00000242067.6|BBS9	ocu-miR-12092-5p	TMEM35B
novel_circ_0000060	hsa_circ_0134173|chr7:33384192-33423450+|ENST00000242067.6|BBS9	ocu-miR-12092-5p	TMEM35B
novel_circ_0000060	hsa_circ_0134172|chr7:33376052-33427756+|ENST00000242067.6|BBS9	ocu-miR-12092-5p	TMEM35B
novel_circ_0000060	hsa_circ_0134171|chr7:33376052-33407474+|ENST00000242067.6|BBS9	ocu-miR-12092-5p	TMEM35B
novel_circ_0000060	hsa_circ_0079817|chr7:33397466-33573788+|NM_198428|BBS9	ocu-miR-12092-5p	TMEM35B
novel_circ_0000060	hsa_circ_0079816|chr7:33392470-33545257+|NM_198428|BBS9	ocu-miR-12092-5p	TMEM35B
novel_circ_0000060	hsa_circ_0079814|chr7:33390830-33545257+|NM_198428|BBS9	ocu-miR-12092-5p	TMEM35B
novel_circ_0000060	hsa_circ_0079813|chr7:33390830-33427756+|NM_198428|BBS9	ocu-miR-12092-5p	TMEM35B
novel_circ_0000060	hsa_circ_0079812|chr7:33388679-33427756+|NM_198428|BBS9	ocu-miR-12092-5p	TMEM35B
novel_circ_0000060	hsa_circ_0079811|chr7:33388679-33407474+|NM_198428|BBS9	ocu-miR-12092-5p	TMEM35B
novel_circ_0000060	hsa_circ_0079810|chr7:33384192-33407474+|NM_198428|BBS9	ocu-miR-12092-5p	TMEM35B
novel_circ_0000060	hsa_circ_0079809|chr7:33312623-33427756+|NM_198428|BBS9	ocu-miR-12092-5p	TMEM35B
novel_circ_0000060	hsa_circ_0079808|chr7:33217089-33573788+|NM_198428|BBS9	ocu-miR-12092-5p	TMEM35B
novel_circ_0000060	hsa_circ_0079807|chr7:33217089-33427756+|NM_198428|BBS9	ocu-miR-12092-5p	TMEM35B
novel_circ_0000060	hsa_circ_0079806|chr7:33185853-33545257+|NM_198428|BBS9	ocu-miR-12092-5p	TMEM35B
novel_circ_0000060	hsa_circ_0008336|chr7:33397466-33427756+|NM_198428|BBS9	ocu-miR-12092-5p	TMEM35B
novel_circ_0000060	hsa_circ_0134170|chr7:33376052-33397607+|ENST00000242067.6|BBS9	ocu-miR-12092-5p	TMEM35B
novel_circ_0000060	hsa_circ_0079815|chr7:33392470-33397607+|NM_198428|BBS9	ocu-miR-12092-5p	TMEM35B
novel_circ_0002549	hsa_circ_0110769|chr1:150795669-150812130-|NM_001668|ARNT	ocu-miR-370-3p	ERG
novel_circ_0002549	hsa_circ_0110768|chr1:150795669-150808969-|NM_001668|ARNT	ocu-miR-370-3p	ERG
novel_circ_0002549	hsa_circ_0110767|chr1:150795669-150804875-|NM_001668|ARNT	ocu-miR-370-3p	ERG
novel_circ_0002549	hsa_circ_0014047|chr1:150795669-150814944-|NM_001668|ARNT	ocu-miR-370-3p	ERG
novel_circ_0002549	hsa_circ_0014043|chr1:150785647-150804379-|NM_001668|ARNT	ocu-miR-370-3p	ERG
novel_circ_0002549	hsa_circ_0006494|chr1:150790395-150799093-|NM_001668|ARNT	ocu-miR-370-3p	ERG
novel_circ_0002549	hsa_circ_0003116|chr1:150795669-150799093-|NM_001668|ARNT	ocu-miR-370-3p	ERG
novel_circ_0002549	hsa_circ_0110770|chr1:150799018-150807116-|NM_001668|ARNT	ocu-miR-370-3p	ERG
novel_circ_0002549	hsa_circ_0014046|chr1:150790395-150795821-|NM_001668|ARNT	ocu-miR-370-3p	ERG
novel_circ_0002549	hsa_circ_0014045|chr1:150789263-150795821-|NM_001668|ARNT	ocu-miR-370-3p	ERG
novel_circ_0002549	hsa_circ_0104673|chr15:80843539-80855580+|ENST00000533983.1|ARNT2	ocu-miR-370-3p	ERG
novel_circ_0002549	hsa_circ_0104672|chr15:80806251-80855580+|ENST00000533983.1|ARNT2	ocu-miR-370-3p	ERG
novel_circ_0002549	hsa_circ_0104671|chr15:80767350-80855580+|ENST00000533983.1|ARNT2	ocu-miR-370-3p	ERG
novel_circ_0002549	hsa_circ_0036518|chr15:80750269-80855580+|NM_014862|ARNT2	ocu-miR-370-3p	ERG
novel_circ_0002549	hsa_circ_0110769|chr1:150795669-150812130-|NM_001668|ARNT	ocu-miR-370-3p	ADAMTS15
novel_circ_0002549	hsa_circ_0110768|chr1:150795669-150808969-|NM_001668|ARNT	ocu-miR-370-3p	ADAMTS15
novel_circ_0002549	hsa_circ_0110767|chr1:150795669-150804875-|NM_001668|ARNT	ocu-miR-370-3p	ADAMTS15
novel_circ_0002549	hsa_circ_0014047|chr1:150795669-150814944-|NM_001668|ARNT	ocu-miR-370-3p	ADAMTS15
novel_circ_0002549	hsa_circ_0014043|chr1:150785647-150804379-|NM_001668|ARNT	ocu-miR-370-3p	ADAMTS15
novel_circ_0002549	hsa_circ_0006494|chr1:150790395-150799093-|NM_001668|ARNT	ocu-miR-370-3p	ADAMTS15
novel_circ_0002549	hsa_circ_0003116|chr1:150795669-150799093-|NM_001668|ARNT	ocu-miR-370-3p	ADAMTS15
novel_circ_0002549	hsa_circ_0110770|chr1:150799018-150807116-|NM_001668|ARNT	ocu-miR-370-3p	ADAMTS15
novel_circ_0002549	hsa_circ_0014046|chr1:150790395-150795821-|NM_001668|ARNT	ocu-miR-370-3p	ADAMTS15
novel_circ_0002549	hsa_circ_0014045|chr1:150789263-150795821-|NM_001668|ARNT	ocu-miR-370-3p	ADAMTS15
novel_circ_0002549	hsa_circ_0104673|chr15:80843539-80855580+|ENST00000533983.1|ARNT2	ocu-miR-370-3p	ADAMTS15
novel_circ_0002549	hsa_circ_0104672|chr15:80806251-80855580+|ENST00000533983.1|ARNT2	ocu-miR-370-3p	ADAMTS15
novel_circ_0002549	hsa_circ_0104671|chr15:80767350-80855580+|ENST00000533983.1|ARNT2	ocu-miR-370-3p	ADAMTS15
novel_circ_0002549	hsa_circ_0036518|chr15:80750269-80855580+|NM_014862|ARNT2	ocu-miR-370-3p	ADAMTS15
novel_circ_0002549	hsa_circ_0110769|chr1:150795669-150812130-|NM_001668|ARNT	ocu-miR-370-3p	ARL2BP
novel_circ_0002549	hsa_circ_0110768|chr1:150795669-150808969-|NM_001668|ARNT	ocu-miR-370-3p	ARL2BP
novel_circ_0002549	hsa_circ_0110767|chr1:150795669-150804875-|NM_001668|ARNT	ocu-miR-370-3p	ARL2BP
novel_circ_0002549	hsa_circ_0014047|chr1:150795669-150814944-|NM_001668|ARNT	ocu-miR-370-3p	ARL2BP
novel_circ_0002549	hsa_circ_0014043|chr1:150785647-150804379-|NM_001668|ARNT	ocu-miR-370-3p	ARL2BP
novel_circ_0002549	hsa_circ_0006494|chr1:150790395-150799093-|NM_001668|ARNT	ocu-miR-370-3p	ARL2BP
novel_circ_0002549	hsa_circ_0003116|chr1:150795669-150799093-|NM_001668|ARNT	ocu-miR-370-3p	ARL2BP
novel_circ_0002549	hsa_circ_0110770|chr1:150799018-150807116-|NM_001668|ARNT	ocu-miR-370-3p	ARL2BP
novel_circ_0002549	hsa_circ_0014046|chr1:150790395-150795821-|NM_001668|ARNT	ocu-miR-370-3p	ARL2BP
novel_circ_0002549	hsa_circ_0014045|chr1:150789263-150795821-|NM_001668|ARNT	ocu-miR-370-3p	ARL2BP
novel_circ_0002549	hsa_circ_0104673|chr15:80843539-80855580+|ENST00000533983.1|ARNT2	ocu-miR-370-3p	ARL2BP
novel_circ_0002549	hsa_circ_0104672|chr15:80806251-80855580+|ENST00000533983.1|ARNT2	ocu-miR-370-3p	ARL2BP
novel_circ_0002549	hsa_circ_0104671|chr15:80767350-80855580+|ENST00000533983.1|ARNT2	ocu-miR-370-3p	ARL2BP
novel_circ_0002549	hsa_circ_0036518|chr15:80750269-80855580+|NM_014862|ARNT2	ocu-miR-370-3p	ARL2BP
novel_circ_0002549	hsa_circ_0110769|chr1:150795669-150812130-|NM_001668|ARNT	ocu-miR-370-3p	THADA
novel_circ_0002549	hsa_circ_0110768|chr1:150795669-150808969-|NM_001668|ARNT	ocu-miR-370-3p	THADA
novel_circ_0002549	hsa_circ_0110767|chr1:150795669-150804875-|NM_001668|ARNT	ocu-miR-370-3p	THADA
novel_circ_0002549	hsa_circ_0014047|chr1:150795669-150814944-|NM_001668|ARNT	ocu-miR-370-3p	THADA
novel_circ_0002549	hsa_circ_0014043|chr1:150785647-150804379-|NM_001668|ARNT	ocu-miR-370-3p	THADA
novel_circ_0002549	hsa_circ_0006494|chr1:150790395-150799093-|NM_001668|ARNT	ocu-miR-370-3p	THADA
novel_circ_0002549	hsa_circ_0003116|chr1:150795669-150799093-|NM_001668|ARNT	ocu-miR-370-3p	THADA
novel_circ_0002549	hsa_circ_0110770|chr1:150799018-150807116-|NM_001668|ARNT	ocu-miR-370-3p	THADA
novel_circ_0002549	hsa_circ_0014046|chr1:150790395-150795821-|NM_001668|ARNT	ocu-miR-370-3p	THADA
novel_circ_0002549	hsa_circ_0014045|chr1:150789263-150795821-|NM_001668|ARNT	ocu-miR-370-3p	THADA
novel_circ_0002549	hsa_circ_0104673|chr15:80843539-80855580+|ENST00000533983.1|ARNT2	ocu-miR-370-3p	THADA
novel_circ_0002549	hsa_circ_0104672|chr15:80806251-80855580+|ENST00000533983.1|ARNT2	ocu-miR-370-3p	THADA
novel_circ_0002549	hsa_circ_0104671|chr15:80767350-80855580+|ENST00000533983.1|ARNT2	ocu-miR-370-3p	THADA
novel_circ_0002549	hsa_circ_0036518|chr15:80750269-80855580+|NM_014862|ARNT2	ocu-miR-370-3p	THADA
novel_circ_0002549	hsa_circ_0110769|chr1:150795669-150812130-|NM_001668|ARNT	ocu-miR-370-3p	RNF167
novel_circ_0002549	hsa_circ_0110768|chr1:150795669-150808969-|NM_001668|ARNT	ocu-miR-370-3p	RNF167
novel_circ_0002549	hsa_circ_0110767|chr1:150795669-150804875-|NM_001668|ARNT	ocu-miR-370-3p	RNF167
novel_circ_0002549	hsa_circ_0014047|chr1:150795669-150814944-|NM_001668|ARNT	ocu-miR-370-3p	RNF167
novel_circ_0002549	hsa_circ_0014043|chr1:150785647-150804379-|NM_001668|ARNT	ocu-miR-370-3p	RNF167
novel_circ_0002549	hsa_circ_0006494|chr1:150790395-150799093-|NM_001668|ARNT	ocu-miR-370-3p	RNF167
novel_circ_0002549	hsa_circ_0003116|chr1:150795669-150799093-|NM_001668|ARNT	ocu-miR-370-3p	RNF167
novel_circ_0002549	hsa_circ_0110770|chr1:150799018-150807116-|NM_001668|ARNT	ocu-miR-370-3p	RNF167
novel_circ_0002549	hsa_circ_0014046|chr1:150790395-150795821-|NM_001668|ARNT	ocu-miR-370-3p	RNF167
novel_circ_0002549	hsa_circ_0014045|chr1:150789263-150795821-|NM_001668|ARNT	ocu-miR-370-3p	RNF167
novel_circ_0002549	hsa_circ_0104673|chr15:80843539-80855580+|ENST00000533983.1|ARNT2	ocu-miR-370-3p	RNF167
novel_circ_0002549	hsa_circ_0104672|chr15:80806251-80855580+|ENST00000533983.1|ARNT2	ocu-miR-370-3p	RNF167
novel_circ_0002549	hsa_circ_0104671|chr15:80767350-80855580+|ENST00000533983.1|ARNT2	ocu-miR-370-3p	RNF167
novel_circ_0002549	hsa_circ_0036518|chr15:80750269-80855580+|NM_014862|ARNT2	ocu-miR-370-3p	RNF167
novel_circ_0002549	hsa_circ_0110769|chr1:150795669-150812130-|NM_001668|ARNT	ocu-miR-370-3p	LAP3
novel_circ_0002549	hsa_circ_0110768|chr1:150795669-150808969-|NM_001668|ARNT	ocu-miR-370-3p	LAP3
novel_circ_0002549	hsa_circ_0110767|chr1:150795669-150804875-|NM_001668|ARNT	ocu-miR-370-3p	LAP3
novel_circ_0002549	hsa_circ_0014047|chr1:150795669-150814944-|NM_001668|ARNT	ocu-miR-370-3p	LAP3
novel_circ_0002549	hsa_circ_0014043|chr1:150785647-150804379-|NM_001668|ARNT	ocu-miR-370-3p	LAP3
novel_circ_0002549	hsa_circ_0006494|chr1:150790395-150799093-|NM_001668|ARNT	ocu-miR-370-3p	LAP3
novel_circ_0002549	hsa_circ_0003116|chr1:150795669-150799093-|NM_001668|ARNT	ocu-miR-370-3p	LAP3
novel_circ_0002549	hsa_circ_0110770|chr1:150799018-150807116-|NM_001668|ARNT	ocu-miR-370-3p	LAP3
novel_circ_0002549	hsa_circ_0014046|chr1:150790395-150795821-|NM_001668|ARNT	ocu-miR-370-3p	LAP3
novel_circ_0002549	hsa_circ_0014045|chr1:150789263-150795821-|NM_001668|ARNT	ocu-miR-370-3p	LAP3
novel_circ_0002549	hsa_circ_0104673|chr15:80843539-80855580+|ENST00000533983.1|ARNT2	ocu-miR-370-3p	LAP3
novel_circ_0002549	hsa_circ_0104672|chr15:80806251-80855580+|ENST00000533983.1|ARNT2	ocu-miR-370-3p	LAP3
novel_circ_0002549	hsa_circ_0104671|chr15:80767350-80855580+|ENST00000533983.1|ARNT2	ocu-miR-370-3p	LAP3
novel_circ_0002549	hsa_circ_0036518|chr15:80750269-80855580+|NM_014862|ARNT2	ocu-miR-370-3p	LAP3
novel_circ_0002549	hsa_circ_0110769|chr1:150795669-150812130-|NM_001668|ARNT	ocu-miR-370-3p	SND1
novel_circ_0002549	hsa_circ_0110768|chr1:150795669-150808969-|NM_001668|ARNT	ocu-miR-370-3p	SND1
novel_circ_0002549	hsa_circ_0110767|chr1:150795669-150804875-|NM_001668|ARNT	ocu-miR-370-3p	SND1
novel_circ_0002549	hsa_circ_0014047|chr1:150795669-150814944-|NM_001668|ARNT	ocu-miR-370-3p	SND1
novel_circ_0002549	hsa_circ_0014043|chr1:150785647-150804379-|NM_001668|ARNT	ocu-miR-370-3p	SND1
novel_circ_0002549	hsa_circ_0006494|chr1:150790395-150799093-|NM_001668|ARNT	ocu-miR-370-3p	SND1
novel_circ_0002549	hsa_circ_0003116|chr1:150795669-150799093-|NM_001668|ARNT	ocu-miR-370-3p	SND1
novel_circ_0002549	hsa_circ_0110770|chr1:150799018-150807116-|NM_001668|ARNT	ocu-miR-370-3p	SND1
novel_circ_0002549	hsa_circ_0014046|chr1:150790395-150795821-|NM_001668|ARNT	ocu-miR-370-3p	SND1
novel_circ_0002549	hsa_circ_0014045|chr1:150789263-150795821-|NM_001668|ARNT	ocu-miR-370-3p	SND1
novel_circ_0002549	hsa_circ_0104673|chr15:80843539-80855580+|ENST00000533983.1|ARNT2	ocu-miR-370-3p	SND1
novel_circ_0002549	hsa_circ_0104672|chr15:80806251-80855580+|ENST00000533983.1|ARNT2	ocu-miR-370-3p	SND1
novel_circ_0002549	hsa_circ_0104671|chr15:80767350-80855580+|ENST00000533983.1|ARNT2	ocu-miR-370-3p	SND1
novel_circ_0002549	hsa_circ_0036518|chr15:80750269-80855580+|NM_014862|ARNT2	ocu-miR-370-3p	SND1
novel_circ_0002549	hsa_circ_0110769|chr1:150795669-150812130-|NM_001668|ARNT	ocu-miR-370-3p	USP40
novel_circ_0002549	hsa_circ_0110768|chr1:150795669-150808969-|NM_001668|ARNT	ocu-miR-370-3p	USP40
novel_circ_0002549	hsa_circ_0110767|chr1:150795669-150804875-|NM_001668|ARNT	ocu-miR-370-3p	USP40
novel_circ_0002549	hsa_circ_0014047|chr1:150795669-150814944-|NM_001668|ARNT	ocu-miR-370-3p	USP40
novel_circ_0002549	hsa_circ_0014043|chr1:150785647-150804379-|NM_001668|ARNT	ocu-miR-370-3p	USP40
novel_circ_0002549	hsa_circ_0006494|chr1:150790395-150799093-|NM_001668|ARNT	ocu-miR-370-3p	USP40
novel_circ_0002549	hsa_circ_0003116|chr1:150795669-150799093-|NM_001668|ARNT	ocu-miR-370-3p	USP40
novel_circ_0002549	hsa_circ_0110770|chr1:150799018-150807116-|NM_001668|ARNT	ocu-miR-370-3p	USP40
novel_circ_0002549	hsa_circ_0014046|chr1:150790395-150795821-|NM_001668|ARNT	ocu-miR-370-3p	USP40
novel_circ_0002549	hsa_circ_0014045|chr1:150789263-150795821-|NM_001668|ARNT	ocu-miR-370-3p	USP40
novel_circ_0002549	hsa_circ_0104673|chr15:80843539-80855580+|ENST00000533983.1|ARNT2	ocu-miR-370-3p	USP40
novel_circ_0002549	hsa_circ_0104672|chr15:80806251-80855580+|ENST00000533983.1|ARNT2	ocu-miR-370-3p	USP40
novel_circ_0002549	hsa_circ_0104671|chr15:80767350-80855580+|ENST00000533983.1|ARNT2	ocu-miR-370-3p	USP40
novel_circ_0002549	hsa_circ_0036518|chr15:80750269-80855580+|NM_014862|ARNT2	ocu-miR-370-3p	USP40
novel_circ_0002549	hsa_circ_0110769|chr1:150795669-150812130-|NM_001668|ARNT	ocu-miR-370-3p	HDDC3
novel_circ_0002549	hsa_circ_0110768|chr1:150795669-150808969-|NM_001668|ARNT	ocu-miR-370-3p	HDDC3
novel_circ_0002549	hsa_circ_0110767|chr1:150795669-150804875-|NM_001668|ARNT	ocu-miR-370-3p	HDDC3
novel_circ_0002549	hsa_circ_0014047|chr1:150795669-150814944-|NM_001668|ARNT	ocu-miR-370-3p	HDDC3
novel_circ_0002549	hsa_circ_0014043|chr1:150785647-150804379-|NM_001668|ARNT	ocu-miR-370-3p	HDDC3
novel_circ_0002549	hsa_circ_0006494|chr1:150790395-150799093-|NM_001668|ARNT	ocu-miR-370-3p	HDDC3
novel_circ_0002549	hsa_circ_0003116|chr1:150795669-150799093-|NM_001668|ARNT	ocu-miR-370-3p	HDDC3
novel_circ_0002549	hsa_circ_0110770|chr1:150799018-150807116-|NM_001668|ARNT	ocu-miR-370-3p	HDDC3
novel_circ_0002549	hsa_circ_0014046|chr1:150790395-150795821-|NM_001668|ARNT	ocu-miR-370-3p	HDDC3
novel_circ_0002549	hsa_circ_0014045|chr1:150789263-150795821-|NM_001668|ARNT	ocu-miR-370-3p	HDDC3
novel_circ_0002549	hsa_circ_0104673|chr15:80843539-80855580+|ENST00000533983.1|ARNT2	ocu-miR-370-3p	HDDC3
novel_circ_0002549	hsa_circ_0104672|chr15:80806251-80855580+|ENST00000533983.1|ARNT2	ocu-miR-370-3p	HDDC3
novel_circ_0002549	hsa_circ_0104671|chr15:80767350-80855580+|ENST00000533983.1|ARNT2	ocu-miR-370-3p	HDDC3
novel_circ_0002549	hsa_circ_0036518|chr15:80750269-80855580+|NM_014862|ARNT2	ocu-miR-370-3p	HDDC3
novel_circ_0002549	hsa_circ_0110769|chr1:150795669-150812130-|NM_001668|ARNT	ocu-miR-370-3p	GGT7
novel_circ_0002549	hsa_circ_0110768|chr1:150795669-150808969-|NM_001668|ARNT	ocu-miR-370-3p	GGT7
novel_circ_0002549	hsa_circ_0110767|chr1:150795669-150804875-|NM_001668|ARNT	ocu-miR-370-3p	GGT7
novel_circ_0002549	hsa_circ_0014047|chr1:150795669-150814944-|NM_001668|ARNT	ocu-miR-370-3p	GGT7
novel_circ_0002549	hsa_circ_0014043|chr1:150785647-150804379-|NM_001668|ARNT	ocu-miR-370-3p	GGT7
novel_circ_0002549	hsa_circ_0006494|chr1:150790395-150799093-|NM_001668|ARNT	ocu-miR-370-3p	GGT7
novel_circ_0002549	hsa_circ_0003116|chr1:150795669-150799093-|NM_001668|ARNT	ocu-miR-370-3p	GGT7
novel_circ_0002549	hsa_circ_0110770|chr1:150799018-150807116-|NM_001668|ARNT	ocu-miR-370-3p	GGT7
novel_circ_0002549	hsa_circ_0014046|chr1:150790395-150795821-|NM_001668|ARNT	ocu-miR-370-3p	GGT7
novel_circ_0002549	hsa_circ_0014045|chr1:150789263-150795821-|NM_001668|ARNT	ocu-miR-370-3p	GGT7
novel_circ_0002549	hsa_circ_0104673|chr15:80843539-80855580+|ENST00000533983.1|ARNT2	ocu-miR-370-3p	GGT7
novel_circ_0002549	hsa_circ_0104672|chr15:80806251-80855580+|ENST00000533983.1|ARNT2	ocu-miR-370-3p	GGT7
novel_circ_0002549	hsa_circ_0104671|chr15:80767350-80855580+|ENST00000533983.1|ARNT2	ocu-miR-370-3p	GGT7
novel_circ_0002549	hsa_circ_0036518|chr15:80750269-80855580+|NM_014862|ARNT2	ocu-miR-370-3p	GGT7
novel_circ_0002549	hsa_circ_0110769|chr1:150795669-150812130-|NM_001668|ARNT	ocu-miR-370-3p	LMAN2
novel_circ_0002549	hsa_circ_0110768|chr1:150795669-150808969-|NM_001668|ARNT	ocu-miR-370-3p	LMAN2
novel_circ_0002549	hsa_circ_0110767|chr1:150795669-150804875-|NM_001668|ARNT	ocu-miR-370-3p	LMAN2
novel_circ_0002549	hsa_circ_0014047|chr1:150795669-150814944-|NM_001668|ARNT	ocu-miR-370-3p	LMAN2
novel_circ_0002549	hsa_circ_0014043|chr1:150785647-150804379-|NM_001668|ARNT	ocu-miR-370-3p	LMAN2
novel_circ_0002549	hsa_circ_0006494|chr1:150790395-150799093-|NM_001668|ARNT	ocu-miR-370-3p	LMAN2
novel_circ_0002549	hsa_circ_0003116|chr1:150795669-150799093-|NM_001668|ARNT	ocu-miR-370-3p	LMAN2
novel_circ_0002549	hsa_circ_0110770|chr1:150799018-150807116-|NM_001668|ARNT	ocu-miR-370-3p	LMAN2
novel_circ_0002549	hsa_circ_0014046|chr1:150790395-150795821-|NM_001668|ARNT	ocu-miR-370-3p	LMAN2
novel_circ_0002549	hsa_circ_0014045|chr1:150789263-150795821-|NM_001668|ARNT	ocu-miR-370-3p	LMAN2
novel_circ_0002549	hsa_circ_0104673|chr15:80843539-80855580+|ENST00000533983.1|ARNT2	ocu-miR-370-3p	LMAN2
novel_circ_0002549	hsa_circ_0104672|chr15:80806251-80855580+|ENST00000533983.1|ARNT2	ocu-miR-370-3p	LMAN2
novel_circ_0002549	hsa_circ_0104671|chr15:80767350-80855580+|ENST00000533983.1|ARNT2	ocu-miR-370-3p	LMAN2
novel_circ_0002549	hsa_circ_0036518|chr15:80750269-80855580+|NM_014862|ARNT2	ocu-miR-370-3p	LMAN2
novel_circ_0002549	hsa_circ_0110769|chr1:150795669-150812130-|NM_001668|ARNT	ocu-miR-370-3p	BLNK
novel_circ_0002549	hsa_circ_0110768|chr1:150795669-150808969-|NM_001668|ARNT	ocu-miR-370-3p	BLNK
novel_circ_0002549	hsa_circ_0110767|chr1:150795669-150804875-|NM_001668|ARNT	ocu-miR-370-3p	BLNK
novel_circ_0002549	hsa_circ_0014047|chr1:150795669-150814944-|NM_001668|ARNT	ocu-miR-370-3p	BLNK
novel_circ_0002549	hsa_circ_0014043|chr1:150785647-150804379-|NM_001668|ARNT	ocu-miR-370-3p	BLNK
novel_circ_0002549	hsa_circ_0006494|chr1:150790395-150799093-|NM_001668|ARNT	ocu-miR-370-3p	BLNK
novel_circ_0002549	hsa_circ_0003116|chr1:150795669-150799093-|NM_001668|ARNT	ocu-miR-370-3p	BLNK
novel_circ_0002549	hsa_circ_0110770|chr1:150799018-150807116-|NM_001668|ARNT	ocu-miR-370-3p	BLNK
novel_circ_0002549	hsa_circ_0014046|chr1:150790395-150795821-|NM_001668|ARNT	ocu-miR-370-3p	BLNK
novel_circ_0002549	hsa_circ_0014045|chr1:150789263-150795821-|NM_001668|ARNT	ocu-miR-370-3p	BLNK
novel_circ_0002549	hsa_circ_0104673|chr15:80843539-80855580+|ENST00000533983.1|ARNT2	ocu-miR-370-3p	BLNK
novel_circ_0002549	hsa_circ_0104672|chr15:80806251-80855580+|ENST00000533983.1|ARNT2	ocu-miR-370-3p	BLNK
novel_circ_0002549	hsa_circ_0104671|chr15:80767350-80855580+|ENST00000533983.1|ARNT2	ocu-miR-370-3p	BLNK
novel_circ_0002549	hsa_circ_0036518|chr15:80750269-80855580+|NM_014862|ARNT2	ocu-miR-370-3p	BLNK
novel_circ_0002549	hsa_circ_0110769|chr1:150795669-150812130-|NM_001668|ARNT	ocu-miR-370-3p	KIAA0513
novel_circ_0002549	hsa_circ_0110768|chr1:150795669-150808969-|NM_001668|ARNT	ocu-miR-370-3p	KIAA0513
novel_circ_0002549	hsa_circ_0110767|chr1:150795669-150804875-|NM_001668|ARNT	ocu-miR-370-3p	KIAA0513
novel_circ_0002549	hsa_circ_0014047|chr1:150795669-150814944-|NM_001668|ARNT	ocu-miR-370-3p	KIAA0513
novel_circ_0002549	hsa_circ_0014043|chr1:150785647-150804379-|NM_001668|ARNT	ocu-miR-370-3p	KIAA0513
novel_circ_0002549	hsa_circ_0006494|chr1:150790395-150799093-|NM_001668|ARNT	ocu-miR-370-3p	KIAA0513
novel_circ_0002549	hsa_circ_0003116|chr1:150795669-150799093-|NM_001668|ARNT	ocu-miR-370-3p	KIAA0513
novel_circ_0002549	hsa_circ_0110770|chr1:150799018-150807116-|NM_001668|ARNT	ocu-miR-370-3p	KIAA0513
novel_circ_0002549	hsa_circ_0014046|chr1:150790395-150795821-|NM_001668|ARNT	ocu-miR-370-3p	KIAA0513
novel_circ_0002549	hsa_circ_0014045|chr1:150789263-150795821-|NM_001668|ARNT	ocu-miR-370-3p	KIAA0513
novel_circ_0002549	hsa_circ_0104673|chr15:80843539-80855580+|ENST00000533983.1|ARNT2	ocu-miR-370-3p	KIAA0513
novel_circ_0002549	hsa_circ_0104672|chr15:80806251-80855580+|ENST00000533983.1|ARNT2	ocu-miR-370-3p	KIAA0513
novel_circ_0002549	hsa_circ_0104671|chr15:80767350-80855580+|ENST00000533983.1|ARNT2	ocu-miR-370-3p	KIAA0513
novel_circ_0002549	hsa_circ_0036518|chr15:80750269-80855580+|NM_014862|ARNT2	ocu-miR-370-3p	KIAA0513
novel_circ_0002549	hsa_circ_0110769|chr1:150795669-150812130-|NM_001668|ARNT	ocu-miR-370-3p	SEC23IP
novel_circ_0002549	hsa_circ_0110768|chr1:150795669-150808969-|NM_001668|ARNT	ocu-miR-370-3p	SEC23IP
novel_circ_0002549	hsa_circ_0110767|chr1:150795669-150804875-|NM_001668|ARNT	ocu-miR-370-3p	SEC23IP
novel_circ_0002549	hsa_circ_0014047|chr1:150795669-150814944-|NM_001668|ARNT	ocu-miR-370-3p	SEC23IP
novel_circ_0002549	hsa_circ_0014043|chr1:150785647-150804379-|NM_001668|ARNT	ocu-miR-370-3p	SEC23IP
novel_circ_0002549	hsa_circ_0006494|chr1:150790395-150799093-|NM_001668|ARNT	ocu-miR-370-3p	SEC23IP
novel_circ_0002549	hsa_circ_0003116|chr1:150795669-150799093-|NM_001668|ARNT	ocu-miR-370-3p	SEC23IP
novel_circ_0002549	hsa_circ_0110770|chr1:150799018-150807116-|NM_001668|ARNT	ocu-miR-370-3p	SEC23IP
novel_circ_0002549	hsa_circ_0014046|chr1:150790395-150795821-|NM_001668|ARNT	ocu-miR-370-3p	SEC23IP
novel_circ_0002549	hsa_circ_0014045|chr1:150789263-150795821-|NM_001668|ARNT	ocu-miR-370-3p	SEC23IP
novel_circ_0002549	hsa_circ_0104673|chr15:80843539-80855580+|ENST00000533983.1|ARNT2	ocu-miR-370-3p	SEC23IP
novel_circ_0002549	hsa_circ_0104672|chr15:80806251-80855580+|ENST00000533983.1|ARNT2	ocu-miR-370-3p	SEC23IP
novel_circ_0002549	hsa_circ_0104671|chr15:80767350-80855580+|ENST00000533983.1|ARNT2	ocu-miR-370-3p	SEC23IP
novel_circ_0002549	hsa_circ_0036518|chr15:80750269-80855580+|NM_014862|ARNT2	ocu-miR-370-3p	SEC23IP
novel_circ_0002549	hsa_circ_0110769|chr1:150795669-150812130-|NM_001668|ARNT	ocu-miR-370-3p	CLIC4
novel_circ_0002549	hsa_circ_0110768|chr1:150795669-150808969-|NM_001668|ARNT	ocu-miR-370-3p	CLIC4
novel_circ_0002549	hsa_circ_0110767|chr1:150795669-150804875-|NM_001668|ARNT	ocu-miR-370-3p	CLIC4
novel_circ_0002549	hsa_circ_0014047|chr1:150795669-150814944-|NM_001668|ARNT	ocu-miR-370-3p	CLIC4
novel_circ_0002549	hsa_circ_0014043|chr1:150785647-150804379-|NM_001668|ARNT	ocu-miR-370-3p	CLIC4
novel_circ_0002549	hsa_circ_0006494|chr1:150790395-150799093-|NM_001668|ARNT	ocu-miR-370-3p	CLIC4
novel_circ_0002549	hsa_circ_0003116|chr1:150795669-150799093-|NM_001668|ARNT	ocu-miR-370-3p	CLIC4
novel_circ_0002549	hsa_circ_0110770|chr1:150799018-150807116-|NM_001668|ARNT	ocu-miR-370-3p	CLIC4
novel_circ_0002549	hsa_circ_0014046|chr1:150790395-150795821-|NM_001668|ARNT	ocu-miR-370-3p	CLIC4
novel_circ_0002549	hsa_circ_0014045|chr1:150789263-150795821-|NM_001668|ARNT	ocu-miR-370-3p	CLIC4
novel_circ_0002549	hsa_circ_0104673|chr15:80843539-80855580+|ENST00000533983.1|ARNT2	ocu-miR-370-3p	CLIC4
novel_circ_0002549	hsa_circ_0104672|chr15:80806251-80855580+|ENST00000533983.1|ARNT2	ocu-miR-370-3p	CLIC4
novel_circ_0002549	hsa_circ_0104671|chr15:80767350-80855580+|ENST00000533983.1|ARNT2	ocu-miR-370-3p	CLIC4
novel_circ_0002549	hsa_circ_0036518|chr15:80750269-80855580+|NM_014862|ARNT2	ocu-miR-370-3p	CLIC4
novel_circ_0002549	hsa_circ_0110769|chr1:150795669-150812130-|NM_001668|ARNT	ocu-miR-370-3p	MTRR
novel_circ_0002549	hsa_circ_0110768|chr1:150795669-150808969-|NM_001668|ARNT	ocu-miR-370-3p	MTRR
novel_circ_0002549	hsa_circ_0110767|chr1:150795669-150804875-|NM_001668|ARNT	ocu-miR-370-3p	MTRR
novel_circ_0002549	hsa_circ_0014047|chr1:150795669-150814944-|NM_001668|ARNT	ocu-miR-370-3p	MTRR
novel_circ_0002549	hsa_circ_0014043|chr1:150785647-150804379-|NM_001668|ARNT	ocu-miR-370-3p	MTRR
novel_circ_0002549	hsa_circ_0006494|chr1:150790395-150799093-|NM_001668|ARNT	ocu-miR-370-3p	MTRR
novel_circ_0002549	hsa_circ_0003116|chr1:150795669-150799093-|NM_001668|ARNT	ocu-miR-370-3p	MTRR
novel_circ_0002549	hsa_circ_0110770|chr1:150799018-150807116-|NM_001668|ARNT	ocu-miR-370-3p	MTRR
novel_circ_0002549	hsa_circ_0014046|chr1:150790395-150795821-|NM_001668|ARNT	ocu-miR-370-3p	MTRR
novel_circ_0002549	hsa_circ_0014045|chr1:150789263-150795821-|NM_001668|ARNT	ocu-miR-370-3p	MTRR
novel_circ_0002549	hsa_circ_0104673|chr15:80843539-80855580+|ENST00000533983.1|ARNT2	ocu-miR-370-3p	MTRR
novel_circ_0002549	hsa_circ_0104672|chr15:80806251-80855580+|ENST00000533983.1|ARNT2	ocu-miR-370-3p	MTRR
novel_circ_0002549	hsa_circ_0104671|chr15:80767350-80855580+|ENST00000533983.1|ARNT2	ocu-miR-370-3p	MTRR
novel_circ_0002549	hsa_circ_0036518|chr15:80750269-80855580+|NM_014862|ARNT2	ocu-miR-370-3p	MTRR
novel_circ_0002549	hsa_circ_0110769|chr1:150795669-150812130-|NM_001668|ARNT	ocu-miR-370-3p	DZIP1L
novel_circ_0002549	hsa_circ_0110768|chr1:150795669-150808969-|NM_001668|ARNT	ocu-miR-370-3p	DZIP1L
novel_circ_0002549	hsa_circ_0110767|chr1:150795669-150804875-|NM_001668|ARNT	ocu-miR-370-3p	DZIP1L
novel_circ_0002549	hsa_circ_0014047|chr1:150795669-150814944-|NM_001668|ARNT	ocu-miR-370-3p	DZIP1L
novel_circ_0002549	hsa_circ_0014043|chr1:150785647-150804379-|NM_001668|ARNT	ocu-miR-370-3p	DZIP1L
novel_circ_0002549	hsa_circ_0006494|chr1:150790395-150799093-|NM_001668|ARNT	ocu-miR-370-3p	DZIP1L
novel_circ_0002549	hsa_circ_0003116|chr1:150795669-150799093-|NM_001668|ARNT	ocu-miR-370-3p	DZIP1L
novel_circ_0002549	hsa_circ_0110770|chr1:150799018-150807116-|NM_001668|ARNT	ocu-miR-370-3p	DZIP1L
novel_circ_0002549	hsa_circ_0014046|chr1:150790395-150795821-|NM_001668|ARNT	ocu-miR-370-3p	DZIP1L
novel_circ_0002549	hsa_circ_0014045|chr1:150789263-150795821-|NM_001668|ARNT	ocu-miR-370-3p	DZIP1L
novel_circ_0002549	hsa_circ_0104673|chr15:80843539-80855580+|ENST00000533983.1|ARNT2	ocu-miR-370-3p	DZIP1L
novel_circ_0002549	hsa_circ_0104672|chr15:80806251-80855580+|ENST00000533983.1|ARNT2	ocu-miR-370-3p	DZIP1L
novel_circ_0002549	hsa_circ_0104671|chr15:80767350-80855580+|ENST00000533983.1|ARNT2	ocu-miR-370-3p	DZIP1L
novel_circ_0002549	hsa_circ_0036518|chr15:80750269-80855580+|NM_014862|ARNT2	ocu-miR-370-3p	DZIP1L
novel_circ_0002549	hsa_circ_0110769|chr1:150795669-150812130-|NM_001668|ARNT	ocu-miR-370-3p	SNX10
novel_circ_0002549	hsa_circ_0110768|chr1:150795669-150808969-|NM_001668|ARNT	ocu-miR-370-3p	SNX10
novel_circ_0002549	hsa_circ_0110767|chr1:150795669-150804875-|NM_001668|ARNT	ocu-miR-370-3p	SNX10
novel_circ_0002549	hsa_circ_0014047|chr1:150795669-150814944-|NM_001668|ARNT	ocu-miR-370-3p	SNX10
novel_circ_0002549	hsa_circ_0014043|chr1:150785647-150804379-|NM_001668|ARNT	ocu-miR-370-3p	SNX10
novel_circ_0002549	hsa_circ_0006494|chr1:150790395-150799093-|NM_001668|ARNT	ocu-miR-370-3p	SNX10
novel_circ_0002549	hsa_circ_0003116|chr1:150795669-150799093-|NM_001668|ARNT	ocu-miR-370-3p	SNX10
novel_circ_0002549	hsa_circ_0110770|chr1:150799018-150807116-|NM_001668|ARNT	ocu-miR-370-3p	SNX10
novel_circ_0002549	hsa_circ_0014046|chr1:150790395-150795821-|NM_001668|ARNT	ocu-miR-370-3p	SNX10
novel_circ_0002549	hsa_circ_0014045|chr1:150789263-150795821-|NM_001668|ARNT	ocu-miR-370-3p	SNX10
novel_circ_0002549	hsa_circ_0104673|chr15:80843539-80855580+|ENST00000533983.1|ARNT2	ocu-miR-370-3p	SNX10
novel_circ_0002549	hsa_circ_0104672|chr15:80806251-80855580+|ENST00000533983.1|ARNT2	ocu-miR-370-3p	SNX10
novel_circ_0002549	hsa_circ_0104671|chr15:80767350-80855580+|ENST00000533983.1|ARNT2	ocu-miR-370-3p	SNX10
novel_circ_0002549	hsa_circ_0036518|chr15:80750269-80855580+|NM_014862|ARNT2	ocu-miR-370-3p	SNX10
novel_circ_0002549	hsa_circ_0110769|chr1:150795669-150812130-|NM_001668|ARNT	ocu-miR-370-3p	FSTL1
novel_circ_0002549	hsa_circ_0110768|chr1:150795669-150808969-|NM_001668|ARNT	ocu-miR-370-3p	FSTL1
novel_circ_0002549	hsa_circ_0110767|chr1:150795669-150804875-|NM_001668|ARNT	ocu-miR-370-3p	FSTL1
novel_circ_0002549	hsa_circ_0014047|chr1:150795669-150814944-|NM_001668|ARNT	ocu-miR-370-3p	FSTL1
novel_circ_0002549	hsa_circ_0014043|chr1:150785647-150804379-|NM_001668|ARNT	ocu-miR-370-3p	FSTL1
novel_circ_0002549	hsa_circ_0006494|chr1:150790395-150799093-|NM_001668|ARNT	ocu-miR-370-3p	FSTL1
novel_circ_0002549	hsa_circ_0003116|chr1:150795669-150799093-|NM_001668|ARNT	ocu-miR-370-3p	FSTL1
novel_circ_0002549	hsa_circ_0110770|chr1:150799018-150807116-|NM_001668|ARNT	ocu-miR-370-3p	FSTL1
novel_circ_0002549	hsa_circ_0014046|chr1:150790395-150795821-|NM_001668|ARNT	ocu-miR-370-3p	FSTL1
novel_circ_0002549	hsa_circ_0014045|chr1:150789263-150795821-|NM_001668|ARNT	ocu-miR-370-3p	FSTL1
novel_circ_0002549	hsa_circ_0104673|chr15:80843539-80855580+|ENST00000533983.1|ARNT2	ocu-miR-370-3p	FSTL1
novel_circ_0002549	hsa_circ_0104672|chr15:80806251-80855580+|ENST00000533983.1|ARNT2	ocu-miR-370-3p	FSTL1
novel_circ_0002549	hsa_circ_0104671|chr15:80767350-80855580+|ENST00000533983.1|ARNT2	ocu-miR-370-3p	FSTL1
novel_circ_0002549	hsa_circ_0036518|chr15:80750269-80855580+|NM_014862|ARNT2	ocu-miR-370-3p	FSTL1
novel_circ_0002549	hsa_circ_0110769|chr1:150795669-150812130-|NM_001668|ARNT	ocu-miR-370-3p	RPN2
novel_circ_0002549	hsa_circ_0110768|chr1:150795669-150808969-|NM_001668|ARNT	ocu-miR-370-3p	RPN2
novel_circ_0002549	hsa_circ_0110767|chr1:150795669-150804875-|NM_001668|ARNT	ocu-miR-370-3p	RPN2
novel_circ_0002549	hsa_circ_0014047|chr1:150795669-150814944-|NM_001668|ARNT	ocu-miR-370-3p	RPN2
novel_circ_0002549	hsa_circ_0014043|chr1:150785647-150804379-|NM_001668|ARNT	ocu-miR-370-3p	RPN2
novel_circ_0002549	hsa_circ_0006494|chr1:150790395-150799093-|NM_001668|ARNT	ocu-miR-370-3p	RPN2
novel_circ_0002549	hsa_circ_0003116|chr1:150795669-150799093-|NM_001668|ARNT	ocu-miR-370-3p	RPN2
novel_circ_0002549	hsa_circ_0110770|chr1:150799018-150807116-|NM_001668|ARNT	ocu-miR-370-3p	RPN2
novel_circ_0002549	hsa_circ_0014046|chr1:150790395-150795821-|NM_001668|ARNT	ocu-miR-370-3p	RPN2
novel_circ_0002549	hsa_circ_0014045|chr1:150789263-150795821-|NM_001668|ARNT	ocu-miR-370-3p	RPN2
novel_circ_0002549	hsa_circ_0104673|chr15:80843539-80855580+|ENST00000533983.1|ARNT2	ocu-miR-370-3p	RPN2
novel_circ_0002549	hsa_circ_0104672|chr15:80806251-80855580+|ENST00000533983.1|ARNT2	ocu-miR-370-3p	RPN2
novel_circ_0002549	hsa_circ_0104671|chr15:80767350-80855580+|ENST00000533983.1|ARNT2	ocu-miR-370-3p	RPN2
novel_circ_0002549	hsa_circ_0036518|chr15:80750269-80855580+|NM_014862|ARNT2	ocu-miR-370-3p	RPN2
novel_circ_0002549	hsa_circ_0110769|chr1:150795669-150812130-|NM_001668|ARNT	ocu-miR-370-3p	MRAS
novel_circ_0002549	hsa_circ_0110768|chr1:150795669-150808969-|NM_001668|ARNT	ocu-miR-370-3p	MRAS
novel_circ_0002549	hsa_circ_0110767|chr1:150795669-150804875-|NM_001668|ARNT	ocu-miR-370-3p	MRAS
novel_circ_0002549	hsa_circ_0014047|chr1:150795669-150814944-|NM_001668|ARNT	ocu-miR-370-3p	MRAS
novel_circ_0002549	hsa_circ_0014043|chr1:150785647-150804379-|NM_001668|ARNT	ocu-miR-370-3p	MRAS
novel_circ_0002549	hsa_circ_0006494|chr1:150790395-150799093-|NM_001668|ARNT	ocu-miR-370-3p	MRAS
novel_circ_0002549	hsa_circ_0003116|chr1:150795669-150799093-|NM_001668|ARNT	ocu-miR-370-3p	MRAS
novel_circ_0002549	hsa_circ_0110770|chr1:150799018-150807116-|NM_001668|ARNT	ocu-miR-370-3p	MRAS
novel_circ_0002549	hsa_circ_0014046|chr1:150790395-150795821-|NM_001668|ARNT	ocu-miR-370-3p	MRAS
novel_circ_0002549	hsa_circ_0014045|chr1:150789263-150795821-|NM_001668|ARNT	ocu-miR-370-3p	MRAS
novel_circ_0002549	hsa_circ_0104673|chr15:80843539-80855580+|ENST00000533983.1|ARNT2	ocu-miR-370-3p	MRAS
novel_circ_0002549	hsa_circ_0104672|chr15:80806251-80855580+|ENST00000533983.1|ARNT2	ocu-miR-370-3p	MRAS
novel_circ_0002549	hsa_circ_0104671|chr15:80767350-80855580+|ENST00000533983.1|ARNT2	ocu-miR-370-3p	MRAS
novel_circ_0002549	hsa_circ_0036518|chr15:80750269-80855580+|NM_014862|ARNT2	ocu-miR-370-3p	MRAS
novel_circ_0002549	hsa_circ_0110769|chr1:150795669-150812130-|NM_001668|ARNT	ocu-miR-370-3p	KIF13B
novel_circ_0002549	hsa_circ_0110768|chr1:150795669-150808969-|NM_001668|ARNT	ocu-miR-370-3p	KIF13B
novel_circ_0002549	hsa_circ_0110767|chr1:150795669-150804875-|NM_001668|ARNT	ocu-miR-370-3p	KIF13B
novel_circ_0002549	hsa_circ_0014047|chr1:150795669-150814944-|NM_001668|ARNT	ocu-miR-370-3p	KIF13B
novel_circ_0002549	hsa_circ_0014043|chr1:150785647-150804379-|NM_001668|ARNT	ocu-miR-370-3p	KIF13B
novel_circ_0002549	hsa_circ_0006494|chr1:150790395-150799093-|NM_001668|ARNT	ocu-miR-370-3p	KIF13B
novel_circ_0002549	hsa_circ_0003116|chr1:150795669-150799093-|NM_001668|ARNT	ocu-miR-370-3p	KIF13B
novel_circ_0002549	hsa_circ_0110770|chr1:150799018-150807116-|NM_001668|ARNT	ocu-miR-370-3p	KIF13B
novel_circ_0002549	hsa_circ_0014046|chr1:150790395-150795821-|NM_001668|ARNT	ocu-miR-370-3p	KIF13B
novel_circ_0002549	hsa_circ_0014045|chr1:150789263-150795821-|NM_001668|ARNT	ocu-miR-370-3p	KIF13B
novel_circ_0002549	hsa_circ_0104673|chr15:80843539-80855580+|ENST00000533983.1|ARNT2	ocu-miR-370-3p	KIF13B
novel_circ_0002549	hsa_circ_0104672|chr15:80806251-80855580+|ENST00000533983.1|ARNT2	ocu-miR-370-3p	KIF13B
novel_circ_0002549	hsa_circ_0104671|chr15:80767350-80855580+|ENST00000533983.1|ARNT2	ocu-miR-370-3p	KIF13B
novel_circ_0002549	hsa_circ_0036518|chr15:80750269-80855580+|NM_014862|ARNT2	ocu-miR-370-3p	KIF13B
novel_circ_0002549	hsa_circ_0110769|chr1:150795669-150812130-|NM_001668|ARNT	ocu-miR-370-3p	MMP2
novel_circ_0002549	hsa_circ_0110768|chr1:150795669-150808969-|NM_001668|ARNT	ocu-miR-370-3p	MMP2
novel_circ_0002549	hsa_circ_0110767|chr1:150795669-150804875-|NM_001668|ARNT	ocu-miR-370-3p	MMP2
novel_circ_0002549	hsa_circ_0014047|chr1:150795669-150814944-|NM_001668|ARNT	ocu-miR-370-3p	MMP2
novel_circ_0002549	hsa_circ_0014043|chr1:150785647-150804379-|NM_001668|ARNT	ocu-miR-370-3p	MMP2
novel_circ_0002549	hsa_circ_0006494|chr1:150790395-150799093-|NM_001668|ARNT	ocu-miR-370-3p	MMP2
novel_circ_0002549	hsa_circ_0003116|chr1:150795669-150799093-|NM_001668|ARNT	ocu-miR-370-3p	MMP2
novel_circ_0002549	hsa_circ_0110770|chr1:150799018-150807116-|NM_001668|ARNT	ocu-miR-370-3p	MMP2
novel_circ_0002549	hsa_circ_0014046|chr1:150790395-150795821-|NM_001668|ARNT	ocu-miR-370-3p	MMP2
novel_circ_0002549	hsa_circ_0014045|chr1:150789263-150795821-|NM_001668|ARNT	ocu-miR-370-3p	MMP2
novel_circ_0002549	hsa_circ_0104673|chr15:80843539-80855580+|ENST00000533983.1|ARNT2	ocu-miR-370-3p	MMP2
novel_circ_0002549	hsa_circ_0104672|chr15:80806251-80855580+|ENST00000533983.1|ARNT2	ocu-miR-370-3p	MMP2
novel_circ_0002549	hsa_circ_0104671|chr15:80767350-80855580+|ENST00000533983.1|ARNT2	ocu-miR-370-3p	MMP2
novel_circ_0002549	hsa_circ_0036518|chr15:80750269-80855580+|NM_014862|ARNT2	ocu-miR-370-3p	MMP2
novel_circ_0002549	hsa_circ_0110769|chr1:150795669-150812130-|NM_001668|ARNT	ocu-miR-370-3p	DXO
novel_circ_0002549	hsa_circ_0110768|chr1:150795669-150808969-|NM_001668|ARNT	ocu-miR-370-3p	DXO
novel_circ_0002549	hsa_circ_0110767|chr1:150795669-150804875-|NM_001668|ARNT	ocu-miR-370-3p	DXO
novel_circ_0002549	hsa_circ_0014047|chr1:150795669-150814944-|NM_001668|ARNT	ocu-miR-370-3p	DXO
novel_circ_0002549	hsa_circ_0014043|chr1:150785647-150804379-|NM_001668|ARNT	ocu-miR-370-3p	DXO
novel_circ_0002549	hsa_circ_0006494|chr1:150790395-150799093-|NM_001668|ARNT	ocu-miR-370-3p	DXO
novel_circ_0002549	hsa_circ_0003116|chr1:150795669-150799093-|NM_001668|ARNT	ocu-miR-370-3p	DXO
novel_circ_0002549	hsa_circ_0110770|chr1:150799018-150807116-|NM_001668|ARNT	ocu-miR-370-3p	DXO
novel_circ_0002549	hsa_circ_0014046|chr1:150790395-150795821-|NM_001668|ARNT	ocu-miR-370-3p	DXO
novel_circ_0002549	hsa_circ_0014045|chr1:150789263-150795821-|NM_001668|ARNT	ocu-miR-370-3p	DXO
novel_circ_0002549	hsa_circ_0104673|chr15:80843539-80855580+|ENST00000533983.1|ARNT2	ocu-miR-370-3p	DXO
novel_circ_0002549	hsa_circ_0104672|chr15:80806251-80855580+|ENST00000533983.1|ARNT2	ocu-miR-370-3p	DXO
novel_circ_0002549	hsa_circ_0104671|chr15:80767350-80855580+|ENST00000533983.1|ARNT2	ocu-miR-370-3p	DXO
novel_circ_0002549	hsa_circ_0036518|chr15:80750269-80855580+|NM_014862|ARNT2	ocu-miR-370-3p	DXO
novel_circ_0002549	hsa_circ_0110769|chr1:150795669-150812130-|NM_001668|ARNT	ocu-miR-370-3p	CACNB3
novel_circ_0002549	hsa_circ_0110768|chr1:150795669-150808969-|NM_001668|ARNT	ocu-miR-370-3p	CACNB3
novel_circ_0002549	hsa_circ_0110767|chr1:150795669-150804875-|NM_001668|ARNT	ocu-miR-370-3p	CACNB3
novel_circ_0002549	hsa_circ_0014047|chr1:150795669-150814944-|NM_001668|ARNT	ocu-miR-370-3p	CACNB3
novel_circ_0002549	hsa_circ_0014043|chr1:150785647-150804379-|NM_001668|ARNT	ocu-miR-370-3p	CACNB3
novel_circ_0002549	hsa_circ_0006494|chr1:150790395-150799093-|NM_001668|ARNT	ocu-miR-370-3p	CACNB3
novel_circ_0002549	hsa_circ_0003116|chr1:150795669-150799093-|NM_001668|ARNT	ocu-miR-370-3p	CACNB3
novel_circ_0002549	hsa_circ_0110770|chr1:150799018-150807116-|NM_001668|ARNT	ocu-miR-370-3p	CACNB3
novel_circ_0002549	hsa_circ_0014046|chr1:150790395-150795821-|NM_001668|ARNT	ocu-miR-370-3p	CACNB3
novel_circ_0002549	hsa_circ_0014045|chr1:150789263-150795821-|NM_001668|ARNT	ocu-miR-370-3p	CACNB3
novel_circ_0002549	hsa_circ_0104673|chr15:80843539-80855580+|ENST00000533983.1|ARNT2	ocu-miR-370-3p	CACNB3
novel_circ_0002549	hsa_circ_0104672|chr15:80806251-80855580+|ENST00000533983.1|ARNT2	ocu-miR-370-3p	CACNB3
novel_circ_0002549	hsa_circ_0104671|chr15:80767350-80855580+|ENST00000533983.1|ARNT2	ocu-miR-370-3p	CACNB3
novel_circ_0002549	hsa_circ_0036518|chr15:80750269-80855580+|NM_014862|ARNT2	ocu-miR-370-3p	CACNB3
novel_circ_0002549	hsa_circ_0110769|chr1:150795669-150812130-|NM_001668|ARNT	ocu-miR-370-3p	LMOD1
novel_circ_0002549	hsa_circ_0110768|chr1:150795669-150808969-|NM_001668|ARNT	ocu-miR-370-3p	LMOD1
novel_circ_0002549	hsa_circ_0110767|chr1:150795669-150804875-|NM_001668|ARNT	ocu-miR-370-3p	LMOD1
novel_circ_0002549	hsa_circ_0014047|chr1:150795669-150814944-|NM_001668|ARNT	ocu-miR-370-3p	LMOD1
novel_circ_0002549	hsa_circ_0014043|chr1:150785647-150804379-|NM_001668|ARNT	ocu-miR-370-3p	LMOD1
novel_circ_0002549	hsa_circ_0006494|chr1:150790395-150799093-|NM_001668|ARNT	ocu-miR-370-3p	LMOD1
novel_circ_0002549	hsa_circ_0003116|chr1:150795669-150799093-|NM_001668|ARNT	ocu-miR-370-3p	LMOD1
novel_circ_0002549	hsa_circ_0110770|chr1:150799018-150807116-|NM_001668|ARNT	ocu-miR-370-3p	LMOD1
novel_circ_0002549	hsa_circ_0014046|chr1:150790395-150795821-|NM_001668|ARNT	ocu-miR-370-3p	LMOD1
novel_circ_0002549	hsa_circ_0014045|chr1:150789263-150795821-|NM_001668|ARNT	ocu-miR-370-3p	LMOD1
novel_circ_0002549	hsa_circ_0104673|chr15:80843539-80855580+|ENST00000533983.1|ARNT2	ocu-miR-370-3p	LMOD1
novel_circ_0002549	hsa_circ_0104672|chr15:80806251-80855580+|ENST00000533983.1|ARNT2	ocu-miR-370-3p	LMOD1
novel_circ_0002549	hsa_circ_0104671|chr15:80767350-80855580+|ENST00000533983.1|ARNT2	ocu-miR-370-3p	LMOD1
novel_circ_0002549	hsa_circ_0036518|chr15:80750269-80855580+|NM_014862|ARNT2	ocu-miR-370-3p	LMOD1
novel_circ_0002549	hsa_circ_0110769|chr1:150795669-150812130-|NM_001668|ARNT	ocu-miR-370-3p	EPHB6
novel_circ_0002549	hsa_circ_0110768|chr1:150795669-150808969-|NM_001668|ARNT	ocu-miR-370-3p	EPHB6
novel_circ_0002549	hsa_circ_0110767|chr1:150795669-150804875-|NM_001668|ARNT	ocu-miR-370-3p	EPHB6
novel_circ_0002549	hsa_circ_0014047|chr1:150795669-150814944-|NM_001668|ARNT	ocu-miR-370-3p	EPHB6
novel_circ_0002549	hsa_circ_0014043|chr1:150785647-150804379-|NM_001668|ARNT	ocu-miR-370-3p	EPHB6
novel_circ_0002549	hsa_circ_0006494|chr1:150790395-150799093-|NM_001668|ARNT	ocu-miR-370-3p	EPHB6
novel_circ_0002549	hsa_circ_0003116|chr1:150795669-150799093-|NM_001668|ARNT	ocu-miR-370-3p	EPHB6
novel_circ_0002549	hsa_circ_0110770|chr1:150799018-150807116-|NM_001668|ARNT	ocu-miR-370-3p	EPHB6
novel_circ_0002549	hsa_circ_0014046|chr1:150790395-150795821-|NM_001668|ARNT	ocu-miR-370-3p	EPHB6
novel_circ_0002549	hsa_circ_0014045|chr1:150789263-150795821-|NM_001668|ARNT	ocu-miR-370-3p	EPHB6
novel_circ_0002549	hsa_circ_0104673|chr15:80843539-80855580+|ENST00000533983.1|ARNT2	ocu-miR-370-3p	EPHB6
novel_circ_0002549	hsa_circ_0104672|chr15:80806251-80855580+|ENST00000533983.1|ARNT2	ocu-miR-370-3p	EPHB6
novel_circ_0002549	hsa_circ_0104671|chr15:80767350-80855580+|ENST00000533983.1|ARNT2	ocu-miR-370-3p	EPHB6
novel_circ_0002549	hsa_circ_0036518|chr15:80750269-80855580+|NM_014862|ARNT2	ocu-miR-370-3p	EPHB6
novel_circ_0002549	hsa_circ_0110769|chr1:150795669-150812130-|NM_001668|ARNT	ocu-miR-370-3p	ELMO2
novel_circ_0002549	hsa_circ_0110768|chr1:150795669-150808969-|NM_001668|ARNT	ocu-miR-370-3p	ELMO2
novel_circ_0002549	hsa_circ_0110767|chr1:150795669-150804875-|NM_001668|ARNT	ocu-miR-370-3p	ELMO2
novel_circ_0002549	hsa_circ_0014047|chr1:150795669-150814944-|NM_001668|ARNT	ocu-miR-370-3p	ELMO2
novel_circ_0002549	hsa_circ_0014043|chr1:150785647-150804379-|NM_001668|ARNT	ocu-miR-370-3p	ELMO2
novel_circ_0002549	hsa_circ_0006494|chr1:150790395-150799093-|NM_001668|ARNT	ocu-miR-370-3p	ELMO2
novel_circ_0002549	hsa_circ_0003116|chr1:150795669-150799093-|NM_001668|ARNT	ocu-miR-370-3p	ELMO2
novel_circ_0002549	hsa_circ_0110770|chr1:150799018-150807116-|NM_001668|ARNT	ocu-miR-370-3p	ELMO2
novel_circ_0002549	hsa_circ_0014046|chr1:150790395-150795821-|NM_001668|ARNT	ocu-miR-370-3p	ELMO2
novel_circ_0002549	hsa_circ_0014045|chr1:150789263-150795821-|NM_001668|ARNT	ocu-miR-370-3p	ELMO2
novel_circ_0002549	hsa_circ_0104673|chr15:80843539-80855580+|ENST00000533983.1|ARNT2	ocu-miR-370-3p	ELMO2
novel_circ_0002549	hsa_circ_0104672|chr15:80806251-80855580+|ENST00000533983.1|ARNT2	ocu-miR-370-3p	ELMO2
novel_circ_0002549	hsa_circ_0104671|chr15:80767350-80855580+|ENST00000533983.1|ARNT2	ocu-miR-370-3p	ELMO2
novel_circ_0002549	hsa_circ_0036518|chr15:80750269-80855580+|NM_014862|ARNT2	ocu-miR-370-3p	ELMO2
novel_circ_0002549	hsa_circ_0110769|chr1:150795669-150812130-|NM_001668|ARNT	ocu-miR-370-3p	IFT22
novel_circ_0002549	hsa_circ_0110768|chr1:150795669-150808969-|NM_001668|ARNT	ocu-miR-370-3p	IFT22
novel_circ_0002549	hsa_circ_0110767|chr1:150795669-150804875-|NM_001668|ARNT	ocu-miR-370-3p	IFT22
novel_circ_0002549	hsa_circ_0014047|chr1:150795669-150814944-|NM_001668|ARNT	ocu-miR-370-3p	IFT22
novel_circ_0002549	hsa_circ_0014043|chr1:150785647-150804379-|NM_001668|ARNT	ocu-miR-370-3p	IFT22
novel_circ_0002549	hsa_circ_0006494|chr1:150790395-150799093-|NM_001668|ARNT	ocu-miR-370-3p	IFT22
novel_circ_0002549	hsa_circ_0003116|chr1:150795669-150799093-|NM_001668|ARNT	ocu-miR-370-3p	IFT22
novel_circ_0002549	hsa_circ_0110770|chr1:150799018-150807116-|NM_001668|ARNT	ocu-miR-370-3p	IFT22
novel_circ_0002549	hsa_circ_0014046|chr1:150790395-150795821-|NM_001668|ARNT	ocu-miR-370-3p	IFT22
novel_circ_0002549	hsa_circ_0014045|chr1:150789263-150795821-|NM_001668|ARNT	ocu-miR-370-3p	IFT22
novel_circ_0002549	hsa_circ_0104673|chr15:80843539-80855580+|ENST00000533983.1|ARNT2	ocu-miR-370-3p	IFT22
novel_circ_0002549	hsa_circ_0104672|chr15:80806251-80855580+|ENST00000533983.1|ARNT2	ocu-miR-370-3p	IFT22
novel_circ_0002549	hsa_circ_0104671|chr15:80767350-80855580+|ENST00000533983.1|ARNT2	ocu-miR-370-3p	IFT22
novel_circ_0002549	hsa_circ_0036518|chr15:80750269-80855580+|NM_014862|ARNT2	ocu-miR-370-3p	IFT22
novel_circ_0002549	hsa_circ_0110769|chr1:150795669-150812130-|NM_001668|ARNT	ocu-miR-370-3p	CAPN8
novel_circ_0002549	hsa_circ_0110768|chr1:150795669-150808969-|NM_001668|ARNT	ocu-miR-370-3p	CAPN8
novel_circ_0002549	hsa_circ_0110767|chr1:150795669-150804875-|NM_001668|ARNT	ocu-miR-370-3p	CAPN8
novel_circ_0002549	hsa_circ_0014047|chr1:150795669-150814944-|NM_001668|ARNT	ocu-miR-370-3p	CAPN8
novel_circ_0002549	hsa_circ_0014043|chr1:150785647-150804379-|NM_001668|ARNT	ocu-miR-370-3p	CAPN8
novel_circ_0002549	hsa_circ_0006494|chr1:150790395-150799093-|NM_001668|ARNT	ocu-miR-370-3p	CAPN8
novel_circ_0002549	hsa_circ_0003116|chr1:150795669-150799093-|NM_001668|ARNT	ocu-miR-370-3p	CAPN8
novel_circ_0002549	hsa_circ_0110770|chr1:150799018-150807116-|NM_001668|ARNT	ocu-miR-370-3p	CAPN8
novel_circ_0002549	hsa_circ_0014046|chr1:150790395-150795821-|NM_001668|ARNT	ocu-miR-370-3p	CAPN8
novel_circ_0002549	hsa_circ_0014045|chr1:150789263-150795821-|NM_001668|ARNT	ocu-miR-370-3p	CAPN8
novel_circ_0002549	hsa_circ_0104673|chr15:80843539-80855580+|ENST00000533983.1|ARNT2	ocu-miR-370-3p	CAPN8
novel_circ_0002549	hsa_circ_0104672|chr15:80806251-80855580+|ENST00000533983.1|ARNT2	ocu-miR-370-3p	CAPN8
novel_circ_0002549	hsa_circ_0104671|chr15:80767350-80855580+|ENST00000533983.1|ARNT2	ocu-miR-370-3p	CAPN8
novel_circ_0002549	hsa_circ_0036518|chr15:80750269-80855580+|NM_014862|ARNT2	ocu-miR-370-3p	CAPN8
novel_circ_0002549	hsa_circ_0110769|chr1:150795669-150812130-|NM_001668|ARNT	ocu-miR-370-3p	RGS3
novel_circ_0002549	hsa_circ_0110768|chr1:150795669-150808969-|NM_001668|ARNT	ocu-miR-370-3p	RGS3
novel_circ_0002549	hsa_circ_0110767|chr1:150795669-150804875-|NM_001668|ARNT	ocu-miR-370-3p	RGS3
novel_circ_0002549	hsa_circ_0014047|chr1:150795669-150814944-|NM_001668|ARNT	ocu-miR-370-3p	RGS3
novel_circ_0002549	hsa_circ_0014043|chr1:150785647-150804379-|NM_001668|ARNT	ocu-miR-370-3p	RGS3
novel_circ_0002549	hsa_circ_0006494|chr1:150790395-150799093-|NM_001668|ARNT	ocu-miR-370-3p	RGS3
novel_circ_0002549	hsa_circ_0003116|chr1:150795669-150799093-|NM_001668|ARNT	ocu-miR-370-3p	RGS3
novel_circ_0002549	hsa_circ_0110770|chr1:150799018-150807116-|NM_001668|ARNT	ocu-miR-370-3p	RGS3
novel_circ_0002549	hsa_circ_0014046|chr1:150790395-150795821-|NM_001668|ARNT	ocu-miR-370-3p	RGS3
novel_circ_0002549	hsa_circ_0014045|chr1:150789263-150795821-|NM_001668|ARNT	ocu-miR-370-3p	RGS3
novel_circ_0002549	hsa_circ_0104673|chr15:80843539-80855580+|ENST00000533983.1|ARNT2	ocu-miR-370-3p	RGS3
novel_circ_0002549	hsa_circ_0104672|chr15:80806251-80855580+|ENST00000533983.1|ARNT2	ocu-miR-370-3p	RGS3
novel_circ_0002549	hsa_circ_0104671|chr15:80767350-80855580+|ENST00000533983.1|ARNT2	ocu-miR-370-3p	RGS3
novel_circ_0002549	hsa_circ_0036518|chr15:80750269-80855580+|NM_014862|ARNT2	ocu-miR-370-3p	RGS3
novel_circ_0002549	hsa_circ_0110769|chr1:150795669-150812130-|NM_001668|ARNT	ocu-miR-370-3p	SWAP70
novel_circ_0002549	hsa_circ_0110768|chr1:150795669-150808969-|NM_001668|ARNT	ocu-miR-370-3p	SWAP70
novel_circ_0002549	hsa_circ_0110767|chr1:150795669-150804875-|NM_001668|ARNT	ocu-miR-370-3p	SWAP70
novel_circ_0002549	hsa_circ_0014047|chr1:150795669-150814944-|NM_001668|ARNT	ocu-miR-370-3p	SWAP70
novel_circ_0002549	hsa_circ_0014043|chr1:150785647-150804379-|NM_001668|ARNT	ocu-miR-370-3p	SWAP70
novel_circ_0002549	hsa_circ_0006494|chr1:150790395-150799093-|NM_001668|ARNT	ocu-miR-370-3p	SWAP70
novel_circ_0002549	hsa_circ_0003116|chr1:150795669-150799093-|NM_001668|ARNT	ocu-miR-370-3p	SWAP70
novel_circ_0002549	hsa_circ_0110770|chr1:150799018-150807116-|NM_001668|ARNT	ocu-miR-370-3p	SWAP70
novel_circ_0002549	hsa_circ_0014046|chr1:150790395-150795821-|NM_001668|ARNT	ocu-miR-370-3p	SWAP70
novel_circ_0002549	hsa_circ_0014045|chr1:150789263-150795821-|NM_001668|ARNT	ocu-miR-370-3p	SWAP70
novel_circ_0002549	hsa_circ_0104673|chr15:80843539-80855580+|ENST00000533983.1|ARNT2	ocu-miR-370-3p	SWAP70
novel_circ_0002549	hsa_circ_0104672|chr15:80806251-80855580+|ENST00000533983.1|ARNT2	ocu-miR-370-3p	SWAP70
novel_circ_0002549	hsa_circ_0104671|chr15:80767350-80855580+|ENST00000533983.1|ARNT2	ocu-miR-370-3p	SWAP70
novel_circ_0002549	hsa_circ_0036518|chr15:80750269-80855580+|NM_014862|ARNT2	ocu-miR-370-3p	SWAP70
novel_circ_0002549	hsa_circ_0110769|chr1:150795669-150812130-|NM_001668|ARNT	ocu-miR-370-3p	SRC
novel_circ_0002549	hsa_circ_0110768|chr1:150795669-150808969-|NM_001668|ARNT	ocu-miR-370-3p	SRC
novel_circ_0002549	hsa_circ_0110767|chr1:150795669-150804875-|NM_001668|ARNT	ocu-miR-370-3p	SRC
novel_circ_0002549	hsa_circ_0014047|chr1:150795669-150814944-|NM_001668|ARNT	ocu-miR-370-3p	SRC
novel_circ_0002549	hsa_circ_0014043|chr1:150785647-150804379-|NM_001668|ARNT	ocu-miR-370-3p	SRC
novel_circ_0002549	hsa_circ_0006494|chr1:150790395-150799093-|NM_001668|ARNT	ocu-miR-370-3p	SRC
novel_circ_0002549	hsa_circ_0003116|chr1:150795669-150799093-|NM_001668|ARNT	ocu-miR-370-3p	SRC
novel_circ_0002549	hsa_circ_0110770|chr1:150799018-150807116-|NM_001668|ARNT	ocu-miR-370-3p	SRC
novel_circ_0002549	hsa_circ_0014046|chr1:150790395-150795821-|NM_001668|ARNT	ocu-miR-370-3p	SRC
novel_circ_0002549	hsa_circ_0014045|chr1:150789263-150795821-|NM_001668|ARNT	ocu-miR-370-3p	SRC
novel_circ_0002549	hsa_circ_0104673|chr15:80843539-80855580+|ENST00000533983.1|ARNT2	ocu-miR-370-3p	SRC
novel_circ_0002549	hsa_circ_0104672|chr15:80806251-80855580+|ENST00000533983.1|ARNT2	ocu-miR-370-3p	SRC
novel_circ_0002549	hsa_circ_0104671|chr15:80767350-80855580+|ENST00000533983.1|ARNT2	ocu-miR-370-3p	SRC
novel_circ_0002549	hsa_circ_0036518|chr15:80750269-80855580+|NM_014862|ARNT2	ocu-miR-370-3p	SRC
novel_circ_0002549	hsa_circ_0110769|chr1:150795669-150812130-|NM_001668|ARNT	ocu-miR-370-3p	SLC9A9
novel_circ_0002549	hsa_circ_0110768|chr1:150795669-150808969-|NM_001668|ARNT	ocu-miR-370-3p	SLC9A9
novel_circ_0002549	hsa_circ_0110767|chr1:150795669-150804875-|NM_001668|ARNT	ocu-miR-370-3p	SLC9A9
novel_circ_0002549	hsa_circ_0014047|chr1:150795669-150814944-|NM_001668|ARNT	ocu-miR-370-3p	SLC9A9
novel_circ_0002549	hsa_circ_0014043|chr1:150785647-150804379-|NM_001668|ARNT	ocu-miR-370-3p	SLC9A9
novel_circ_0002549	hsa_circ_0006494|chr1:150790395-150799093-|NM_001668|ARNT	ocu-miR-370-3p	SLC9A9
novel_circ_0002549	hsa_circ_0003116|chr1:150795669-150799093-|NM_001668|ARNT	ocu-miR-370-3p	SLC9A9
novel_circ_0002549	hsa_circ_0110770|chr1:150799018-150807116-|NM_001668|ARNT	ocu-miR-370-3p	SLC9A9
novel_circ_0002549	hsa_circ_0014046|chr1:150790395-150795821-|NM_001668|ARNT	ocu-miR-370-3p	SLC9A9
novel_circ_0002549	hsa_circ_0014045|chr1:150789263-150795821-|NM_001668|ARNT	ocu-miR-370-3p	SLC9A9
novel_circ_0002549	hsa_circ_0104673|chr15:80843539-80855580+|ENST00000533983.1|ARNT2	ocu-miR-370-3p	SLC9A9
novel_circ_0002549	hsa_circ_0104672|chr15:80806251-80855580+|ENST00000533983.1|ARNT2	ocu-miR-370-3p	SLC9A9
novel_circ_0002549	hsa_circ_0104671|chr15:80767350-80855580+|ENST00000533983.1|ARNT2	ocu-miR-370-3p	SLC9A9
novel_circ_0002549	hsa_circ_0036518|chr15:80750269-80855580+|NM_014862|ARNT2	ocu-miR-370-3p	SLC9A9
novel_circ_0002549	hsa_circ_0110769|chr1:150795669-150812130-|NM_001668|ARNT	ocu-miR-370-3p	ITGA3
novel_circ_0002549	hsa_circ_0110768|chr1:150795669-150808969-|NM_001668|ARNT	ocu-miR-370-3p	ITGA3
novel_circ_0002549	hsa_circ_0110767|chr1:150795669-150804875-|NM_001668|ARNT	ocu-miR-370-3p	ITGA3
novel_circ_0002549	hsa_circ_0014047|chr1:150795669-150814944-|NM_001668|ARNT	ocu-miR-370-3p	ITGA3
novel_circ_0002549	hsa_circ_0014043|chr1:150785647-150804379-|NM_001668|ARNT	ocu-miR-370-3p	ITGA3
novel_circ_0002549	hsa_circ_0006494|chr1:150790395-150799093-|NM_001668|ARNT	ocu-miR-370-3p	ITGA3
novel_circ_0002549	hsa_circ_0003116|chr1:150795669-150799093-|NM_001668|ARNT	ocu-miR-370-3p	ITGA3
novel_circ_0002549	hsa_circ_0110770|chr1:150799018-150807116-|NM_001668|ARNT	ocu-miR-370-3p	ITGA3
novel_circ_0002549	hsa_circ_0014046|chr1:150790395-150795821-|NM_001668|ARNT	ocu-miR-370-3p	ITGA3
novel_circ_0002549	hsa_circ_0014045|chr1:150789263-150795821-|NM_001668|ARNT	ocu-miR-370-3p	ITGA3
novel_circ_0002549	hsa_circ_0104673|chr15:80843539-80855580+|ENST00000533983.1|ARNT2	ocu-miR-370-3p	ITGA3
novel_circ_0002549	hsa_circ_0104672|chr15:80806251-80855580+|ENST00000533983.1|ARNT2	ocu-miR-370-3p	ITGA3
novel_circ_0002549	hsa_circ_0104671|chr15:80767350-80855580+|ENST00000533983.1|ARNT2	ocu-miR-370-3p	ITGA3
novel_circ_0002549	hsa_circ_0036518|chr15:80750269-80855580+|NM_014862|ARNT2	ocu-miR-370-3p	ITGA3
novel_circ_0002549	hsa_circ_0110769|chr1:150795669-150812130-|NM_001668|ARNT	ocu-miR-370-3p	IRF5
novel_circ_0002549	hsa_circ_0110768|chr1:150795669-150808969-|NM_001668|ARNT	ocu-miR-370-3p	IRF5
novel_circ_0002549	hsa_circ_0110767|chr1:150795669-150804875-|NM_001668|ARNT	ocu-miR-370-3p	IRF5
novel_circ_0002549	hsa_circ_0014047|chr1:150795669-150814944-|NM_001668|ARNT	ocu-miR-370-3p	IRF5
novel_circ_0002549	hsa_circ_0014043|chr1:150785647-150804379-|NM_001668|ARNT	ocu-miR-370-3p	IRF5
novel_circ_0002549	hsa_circ_0006494|chr1:150790395-150799093-|NM_001668|ARNT	ocu-miR-370-3p	IRF5
novel_circ_0002549	hsa_circ_0003116|chr1:150795669-150799093-|NM_001668|ARNT	ocu-miR-370-3p	IRF5
novel_circ_0002549	hsa_circ_0110770|chr1:150799018-150807116-|NM_001668|ARNT	ocu-miR-370-3p	IRF5
novel_circ_0002549	hsa_circ_0014046|chr1:150790395-150795821-|NM_001668|ARNT	ocu-miR-370-3p	IRF5
novel_circ_0002549	hsa_circ_0014045|chr1:150789263-150795821-|NM_001668|ARNT	ocu-miR-370-3p	IRF5
novel_circ_0002549	hsa_circ_0104673|chr15:80843539-80855580+|ENST00000533983.1|ARNT2	ocu-miR-370-3p	IRF5
novel_circ_0002549	hsa_circ_0104672|chr15:80806251-80855580+|ENST00000533983.1|ARNT2	ocu-miR-370-3p	IRF5
novel_circ_0002549	hsa_circ_0104671|chr15:80767350-80855580+|ENST00000533983.1|ARNT2	ocu-miR-370-3p	IRF5
novel_circ_0002549	hsa_circ_0036518|chr15:80750269-80855580+|NM_014862|ARNT2	ocu-miR-370-3p	IRF5
novel_circ_0002549	hsa_circ_0110769|chr1:150795669-150812130-|NM_001668|ARNT	ocu-miR-370-3p	ADA
novel_circ_0002549	hsa_circ_0110768|chr1:150795669-150808969-|NM_001668|ARNT	ocu-miR-370-3p	ADA
novel_circ_0002549	hsa_circ_0110767|chr1:150795669-150804875-|NM_001668|ARNT	ocu-miR-370-3p	ADA
novel_circ_0002549	hsa_circ_0014047|chr1:150795669-150814944-|NM_001668|ARNT	ocu-miR-370-3p	ADA
novel_circ_0002549	hsa_circ_0014043|chr1:150785647-150804379-|NM_001668|ARNT	ocu-miR-370-3p	ADA
novel_circ_0002549	hsa_circ_0006494|chr1:150790395-150799093-|NM_001668|ARNT	ocu-miR-370-3p	ADA
novel_circ_0002549	hsa_circ_0003116|chr1:150795669-150799093-|NM_001668|ARNT	ocu-miR-370-3p	ADA
novel_circ_0002549	hsa_circ_0110770|chr1:150799018-150807116-|NM_001668|ARNT	ocu-miR-370-3p	ADA
novel_circ_0002549	hsa_circ_0014046|chr1:150790395-150795821-|NM_001668|ARNT	ocu-miR-370-3p	ADA
novel_circ_0002549	hsa_circ_0014045|chr1:150789263-150795821-|NM_001668|ARNT	ocu-miR-370-3p	ADA
novel_circ_0002549	hsa_circ_0104673|chr15:80843539-80855580+|ENST00000533983.1|ARNT2	ocu-miR-370-3p	ADA
novel_circ_0002549	hsa_circ_0104672|chr15:80806251-80855580+|ENST00000533983.1|ARNT2	ocu-miR-370-3p	ADA
novel_circ_0002549	hsa_circ_0104671|chr15:80767350-80855580+|ENST00000533983.1|ARNT2	ocu-miR-370-3p	ADA
novel_circ_0002549	hsa_circ_0036518|chr15:80750269-80855580+|NM_014862|ARNT2	ocu-miR-370-3p	ADA
novel_circ_0002549	hsa_circ_0110769|chr1:150795669-150812130-|NM_001668|ARNT	ocu-miR-370-3p	CSRP1
novel_circ_0002549	hsa_circ_0110768|chr1:150795669-150808969-|NM_001668|ARNT	ocu-miR-370-3p	CSRP1
novel_circ_0002549	hsa_circ_0110767|chr1:150795669-150804875-|NM_001668|ARNT	ocu-miR-370-3p	CSRP1
novel_circ_0002549	hsa_circ_0014047|chr1:150795669-150814944-|NM_001668|ARNT	ocu-miR-370-3p	CSRP1
novel_circ_0002549	hsa_circ_0014043|chr1:150785647-150804379-|NM_001668|ARNT	ocu-miR-370-3p	CSRP1
novel_circ_0002549	hsa_circ_0006494|chr1:150790395-150799093-|NM_001668|ARNT	ocu-miR-370-3p	CSRP1
novel_circ_0002549	hsa_circ_0003116|chr1:150795669-150799093-|NM_001668|ARNT	ocu-miR-370-3p	CSRP1
novel_circ_0002549	hsa_circ_0110770|chr1:150799018-150807116-|NM_001668|ARNT	ocu-miR-370-3p	CSRP1
novel_circ_0002549	hsa_circ_0014046|chr1:150790395-150795821-|NM_001668|ARNT	ocu-miR-370-3p	CSRP1
novel_circ_0002549	hsa_circ_0014045|chr1:150789263-150795821-|NM_001668|ARNT	ocu-miR-370-3p	CSRP1
novel_circ_0002549	hsa_circ_0104673|chr15:80843539-80855580+|ENST00000533983.1|ARNT2	ocu-miR-370-3p	CSRP1
novel_circ_0002549	hsa_circ_0104672|chr15:80806251-80855580+|ENST00000533983.1|ARNT2	ocu-miR-370-3p	CSRP1
novel_circ_0002549	hsa_circ_0104671|chr15:80767350-80855580+|ENST00000533983.1|ARNT2	ocu-miR-370-3p	CSRP1
novel_circ_0002549	hsa_circ_0036518|chr15:80750269-80855580+|NM_014862|ARNT2	ocu-miR-370-3p	CSRP1
novel_circ_0002549	hsa_circ_0110769|chr1:150795669-150812130-|NM_001668|ARNT	ocu-miR-370-3p	INO80
novel_circ_0002549	hsa_circ_0110768|chr1:150795669-150808969-|NM_001668|ARNT	ocu-miR-370-3p	INO80
novel_circ_0002549	hsa_circ_0110767|chr1:150795669-150804875-|NM_001668|ARNT	ocu-miR-370-3p	INO80
novel_circ_0002549	hsa_circ_0014047|chr1:150795669-150814944-|NM_001668|ARNT	ocu-miR-370-3p	INO80
novel_circ_0002549	hsa_circ_0014043|chr1:150785647-150804379-|NM_001668|ARNT	ocu-miR-370-3p	INO80
novel_circ_0002549	hsa_circ_0006494|chr1:150790395-150799093-|NM_001668|ARNT	ocu-miR-370-3p	INO80
novel_circ_0002549	hsa_circ_0003116|chr1:150795669-150799093-|NM_001668|ARNT	ocu-miR-370-3p	INO80
novel_circ_0002549	hsa_circ_0110770|chr1:150799018-150807116-|NM_001668|ARNT	ocu-miR-370-3p	INO80
novel_circ_0002549	hsa_circ_0014046|chr1:150790395-150795821-|NM_001668|ARNT	ocu-miR-370-3p	INO80
novel_circ_0002549	hsa_circ_0014045|chr1:150789263-150795821-|NM_001668|ARNT	ocu-miR-370-3p	INO80
novel_circ_0002549	hsa_circ_0104673|chr15:80843539-80855580+|ENST00000533983.1|ARNT2	ocu-miR-370-3p	INO80
novel_circ_0002549	hsa_circ_0104672|chr15:80806251-80855580+|ENST00000533983.1|ARNT2	ocu-miR-370-3p	INO80
novel_circ_0002549	hsa_circ_0104671|chr15:80767350-80855580+|ENST00000533983.1|ARNT2	ocu-miR-370-3p	INO80
novel_circ_0002549	hsa_circ_0036518|chr15:80750269-80855580+|NM_014862|ARNT2	ocu-miR-370-3p	INO80
novel_circ_0002549	hsa_circ_0110769|chr1:150795669-150812130-|NM_001668|ARNT	ocu-miR-370-3p	VPS39
novel_circ_0002549	hsa_circ_0110768|chr1:150795669-150808969-|NM_001668|ARNT	ocu-miR-370-3p	VPS39
novel_circ_0002549	hsa_circ_0110767|chr1:150795669-150804875-|NM_001668|ARNT	ocu-miR-370-3p	VPS39
novel_circ_0002549	hsa_circ_0014047|chr1:150795669-150814944-|NM_001668|ARNT	ocu-miR-370-3p	VPS39
novel_circ_0002549	hsa_circ_0014043|chr1:150785647-150804379-|NM_001668|ARNT	ocu-miR-370-3p	VPS39
novel_circ_0002549	hsa_circ_0006494|chr1:150790395-150799093-|NM_001668|ARNT	ocu-miR-370-3p	VPS39
novel_circ_0002549	hsa_circ_0003116|chr1:150795669-150799093-|NM_001668|ARNT	ocu-miR-370-3p	VPS39
novel_circ_0002549	hsa_circ_0110770|chr1:150799018-150807116-|NM_001668|ARNT	ocu-miR-370-3p	VPS39
novel_circ_0002549	hsa_circ_0014046|chr1:150790395-150795821-|NM_001668|ARNT	ocu-miR-370-3p	VPS39
novel_circ_0002549	hsa_circ_0014045|chr1:150789263-150795821-|NM_001668|ARNT	ocu-miR-370-3p	VPS39
novel_circ_0002549	hsa_circ_0104673|chr15:80843539-80855580+|ENST00000533983.1|ARNT2	ocu-miR-370-3p	VPS39
novel_circ_0002549	hsa_circ_0104672|chr15:80806251-80855580+|ENST00000533983.1|ARNT2	ocu-miR-370-3p	VPS39
novel_circ_0002549	hsa_circ_0104671|chr15:80767350-80855580+|ENST00000533983.1|ARNT2	ocu-miR-370-3p	VPS39
novel_circ_0002549	hsa_circ_0036518|chr15:80750269-80855580+|NM_014862|ARNT2	ocu-miR-370-3p	VPS39
novel_circ_0002549	hsa_circ_0110769|chr1:150795669-150812130-|NM_001668|ARNT	ocu-miR-370-3p	ECE1
novel_circ_0002549	hsa_circ_0110768|chr1:150795669-150808969-|NM_001668|ARNT	ocu-miR-370-3p	ECE1
novel_circ_0002549	hsa_circ_0110767|chr1:150795669-150804875-|NM_001668|ARNT	ocu-miR-370-3p	ECE1
novel_circ_0002549	hsa_circ_0014047|chr1:150795669-150814944-|NM_001668|ARNT	ocu-miR-370-3p	ECE1
novel_circ_0002549	hsa_circ_0014043|chr1:150785647-150804379-|NM_001668|ARNT	ocu-miR-370-3p	ECE1
novel_circ_0002549	hsa_circ_0006494|chr1:150790395-150799093-|NM_001668|ARNT	ocu-miR-370-3p	ECE1
novel_circ_0002549	hsa_circ_0003116|chr1:150795669-150799093-|NM_001668|ARNT	ocu-miR-370-3p	ECE1
novel_circ_0002549	hsa_circ_0110770|chr1:150799018-150807116-|NM_001668|ARNT	ocu-miR-370-3p	ECE1
novel_circ_0002549	hsa_circ_0014046|chr1:150790395-150795821-|NM_001668|ARNT	ocu-miR-370-3p	ECE1
novel_circ_0002549	hsa_circ_0014045|chr1:150789263-150795821-|NM_001668|ARNT	ocu-miR-370-3p	ECE1
novel_circ_0002549	hsa_circ_0104673|chr15:80843539-80855580+|ENST00000533983.1|ARNT2	ocu-miR-370-3p	ECE1
novel_circ_0002549	hsa_circ_0104672|chr15:80806251-80855580+|ENST00000533983.1|ARNT2	ocu-miR-370-3p	ECE1
novel_circ_0002549	hsa_circ_0104671|chr15:80767350-80855580+|ENST00000533983.1|ARNT2	ocu-miR-370-3p	ECE1
novel_circ_0002549	hsa_circ_0036518|chr15:80750269-80855580+|NM_014862|ARNT2	ocu-miR-370-3p	ECE1
novel_circ_0002549	hsa_circ_0110769|chr1:150795669-150812130-|NM_001668|ARNT	ocu-miR-370-3p	PCSK7
novel_circ_0002549	hsa_circ_0110768|chr1:150795669-150808969-|NM_001668|ARNT	ocu-miR-370-3p	PCSK7
novel_circ_0002549	hsa_circ_0110767|chr1:150795669-150804875-|NM_001668|ARNT	ocu-miR-370-3p	PCSK7
novel_circ_0002549	hsa_circ_0014047|chr1:150795669-150814944-|NM_001668|ARNT	ocu-miR-370-3p	PCSK7
novel_circ_0002549	hsa_circ_0014043|chr1:150785647-150804379-|NM_001668|ARNT	ocu-miR-370-3p	PCSK7
novel_circ_0002549	hsa_circ_0006494|chr1:150790395-150799093-|NM_001668|ARNT	ocu-miR-370-3p	PCSK7
novel_circ_0002549	hsa_circ_0003116|chr1:150795669-150799093-|NM_001668|ARNT	ocu-miR-370-3p	PCSK7
novel_circ_0002549	hsa_circ_0110770|chr1:150799018-150807116-|NM_001668|ARNT	ocu-miR-370-3p	PCSK7
novel_circ_0002549	hsa_circ_0014046|chr1:150790395-150795821-|NM_001668|ARNT	ocu-miR-370-3p	PCSK7
novel_circ_0002549	hsa_circ_0014045|chr1:150789263-150795821-|NM_001668|ARNT	ocu-miR-370-3p	PCSK7
novel_circ_0002549	hsa_circ_0104673|chr15:80843539-80855580+|ENST00000533983.1|ARNT2	ocu-miR-370-3p	PCSK7
novel_circ_0002549	hsa_circ_0104672|chr15:80806251-80855580+|ENST00000533983.1|ARNT2	ocu-miR-370-3p	PCSK7
novel_circ_0002549	hsa_circ_0104671|chr15:80767350-80855580+|ENST00000533983.1|ARNT2	ocu-miR-370-3p	PCSK7
novel_circ_0002549	hsa_circ_0036518|chr15:80750269-80855580+|NM_014862|ARNT2	ocu-miR-370-3p	PCSK7
novel_circ_0002549	hsa_circ_0110769|chr1:150795669-150812130-|NM_001668|ARNT	ocu-miR-370-3p	MBTPS1
novel_circ_0002549	hsa_circ_0110768|chr1:150795669-150808969-|NM_001668|ARNT	ocu-miR-370-3p	MBTPS1
novel_circ_0002549	hsa_circ_0110767|chr1:150795669-150804875-|NM_001668|ARNT	ocu-miR-370-3p	MBTPS1
novel_circ_0002549	hsa_circ_0014047|chr1:150795669-150814944-|NM_001668|ARNT	ocu-miR-370-3p	MBTPS1
novel_circ_0002549	hsa_circ_0014043|chr1:150785647-150804379-|NM_001668|ARNT	ocu-miR-370-3p	MBTPS1
novel_circ_0002549	hsa_circ_0006494|chr1:150790395-150799093-|NM_001668|ARNT	ocu-miR-370-3p	MBTPS1
novel_circ_0002549	hsa_circ_0003116|chr1:150795669-150799093-|NM_001668|ARNT	ocu-miR-370-3p	MBTPS1
novel_circ_0002549	hsa_circ_0110770|chr1:150799018-150807116-|NM_001668|ARNT	ocu-miR-370-3p	MBTPS1
novel_circ_0002549	hsa_circ_0014046|chr1:150790395-150795821-|NM_001668|ARNT	ocu-miR-370-3p	MBTPS1
novel_circ_0002549	hsa_circ_0014045|chr1:150789263-150795821-|NM_001668|ARNT	ocu-miR-370-3p	MBTPS1
novel_circ_0002549	hsa_circ_0104673|chr15:80843539-80855580+|ENST00000533983.1|ARNT2	ocu-miR-370-3p	MBTPS1
novel_circ_0002549	hsa_circ_0104672|chr15:80806251-80855580+|ENST00000533983.1|ARNT2	ocu-miR-370-3p	MBTPS1
novel_circ_0002549	hsa_circ_0104671|chr15:80767350-80855580+|ENST00000533983.1|ARNT2	ocu-miR-370-3p	MBTPS1
novel_circ_0002549	hsa_circ_0036518|chr15:80750269-80855580+|NM_014862|ARNT2	ocu-miR-370-3p	MBTPS1
novel_circ_0002549	hsa_circ_0110769|chr1:150795669-150812130-|NM_001668|ARNT	ocu-miR-370-3p	CCDC134
novel_circ_0002549	hsa_circ_0110768|chr1:150795669-150808969-|NM_001668|ARNT	ocu-miR-370-3p	CCDC134
novel_circ_0002549	hsa_circ_0110767|chr1:150795669-150804875-|NM_001668|ARNT	ocu-miR-370-3p	CCDC134
novel_circ_0002549	hsa_circ_0014047|chr1:150795669-150814944-|NM_001668|ARNT	ocu-miR-370-3p	CCDC134
novel_circ_0002549	hsa_circ_0014043|chr1:150785647-150804379-|NM_001668|ARNT	ocu-miR-370-3p	CCDC134
novel_circ_0002549	hsa_circ_0006494|chr1:150790395-150799093-|NM_001668|ARNT	ocu-miR-370-3p	CCDC134
novel_circ_0002549	hsa_circ_0003116|chr1:150795669-150799093-|NM_001668|ARNT	ocu-miR-370-3p	CCDC134
novel_circ_0002549	hsa_circ_0110770|chr1:150799018-150807116-|NM_001668|ARNT	ocu-miR-370-3p	CCDC134
novel_circ_0002549	hsa_circ_0014046|chr1:150790395-150795821-|NM_001668|ARNT	ocu-miR-370-3p	CCDC134
novel_circ_0002549	hsa_circ_0014045|chr1:150789263-150795821-|NM_001668|ARNT	ocu-miR-370-3p	CCDC134
novel_circ_0002549	hsa_circ_0104673|chr15:80843539-80855580+|ENST00000533983.1|ARNT2	ocu-miR-370-3p	CCDC134
novel_circ_0002549	hsa_circ_0104672|chr15:80806251-80855580+|ENST00000533983.1|ARNT2	ocu-miR-370-3p	CCDC134
novel_circ_0002549	hsa_circ_0104671|chr15:80767350-80855580+|ENST00000533983.1|ARNT2	ocu-miR-370-3p	CCDC134
novel_circ_0002549	hsa_circ_0036518|chr15:80750269-80855580+|NM_014862|ARNT2	ocu-miR-370-3p	CCDC134
novel_circ_0002549	hsa_circ_0110769|chr1:150795669-150812130-|NM_001668|ARNT	ocu-miR-370-3p	EDN1
novel_circ_0002549	hsa_circ_0110768|chr1:150795669-150808969-|NM_001668|ARNT	ocu-miR-370-3p	EDN1
novel_circ_0002549	hsa_circ_0110767|chr1:150795669-150804875-|NM_001668|ARNT	ocu-miR-370-3p	EDN1
novel_circ_0002549	hsa_circ_0014047|chr1:150795669-150814944-|NM_001668|ARNT	ocu-miR-370-3p	EDN1
novel_circ_0002549	hsa_circ_0014043|chr1:150785647-150804379-|NM_001668|ARNT	ocu-miR-370-3p	EDN1
novel_circ_0002549	hsa_circ_0006494|chr1:150790395-150799093-|NM_001668|ARNT	ocu-miR-370-3p	EDN1
novel_circ_0002549	hsa_circ_0003116|chr1:150795669-150799093-|NM_001668|ARNT	ocu-miR-370-3p	EDN1
novel_circ_0002549	hsa_circ_0110770|chr1:150799018-150807116-|NM_001668|ARNT	ocu-miR-370-3p	EDN1
novel_circ_0002549	hsa_circ_0014046|chr1:150790395-150795821-|NM_001668|ARNT	ocu-miR-370-3p	EDN1
novel_circ_0002549	hsa_circ_0014045|chr1:150789263-150795821-|NM_001668|ARNT	ocu-miR-370-3p	EDN1
novel_circ_0002549	hsa_circ_0104673|chr15:80843539-80855580+|ENST00000533983.1|ARNT2	ocu-miR-370-3p	EDN1
novel_circ_0002549	hsa_circ_0104672|chr15:80806251-80855580+|ENST00000533983.1|ARNT2	ocu-miR-370-3p	EDN1
novel_circ_0002549	hsa_circ_0104671|chr15:80767350-80855580+|ENST00000533983.1|ARNT2	ocu-miR-370-3p	EDN1
novel_circ_0002549	hsa_circ_0036518|chr15:80750269-80855580+|NM_014862|ARNT2	ocu-miR-370-3p	EDN1
novel_circ_0002549	hsa_circ_0110769|chr1:150795669-150812130-|NM_001668|ARNT	ocu-miR-370-3p	WDR91
novel_circ_0002549	hsa_circ_0110768|chr1:150795669-150808969-|NM_001668|ARNT	ocu-miR-370-3p	WDR91
novel_circ_0002549	hsa_circ_0110767|chr1:150795669-150804875-|NM_001668|ARNT	ocu-miR-370-3p	WDR91
novel_circ_0002549	hsa_circ_0014047|chr1:150795669-150814944-|NM_001668|ARNT	ocu-miR-370-3p	WDR91
novel_circ_0002549	hsa_circ_0014043|chr1:150785647-150804379-|NM_001668|ARNT	ocu-miR-370-3p	WDR91
novel_circ_0002549	hsa_circ_0006494|chr1:150790395-150799093-|NM_001668|ARNT	ocu-miR-370-3p	WDR91
novel_circ_0002549	hsa_circ_0003116|chr1:150795669-150799093-|NM_001668|ARNT	ocu-miR-370-3p	WDR91
novel_circ_0002549	hsa_circ_0110770|chr1:150799018-150807116-|NM_001668|ARNT	ocu-miR-370-3p	WDR91
novel_circ_0002549	hsa_circ_0014046|chr1:150790395-150795821-|NM_001668|ARNT	ocu-miR-370-3p	WDR91
novel_circ_0002549	hsa_circ_0014045|chr1:150789263-150795821-|NM_001668|ARNT	ocu-miR-370-3p	WDR91
novel_circ_0002549	hsa_circ_0104673|chr15:80843539-80855580+|ENST00000533983.1|ARNT2	ocu-miR-370-3p	WDR91
novel_circ_0002549	hsa_circ_0104672|chr15:80806251-80855580+|ENST00000533983.1|ARNT2	ocu-miR-370-3p	WDR91
novel_circ_0002549	hsa_circ_0104671|chr15:80767350-80855580+|ENST00000533983.1|ARNT2	ocu-miR-370-3p	WDR91
novel_circ_0002549	hsa_circ_0036518|chr15:80750269-80855580+|NM_014862|ARNT2	ocu-miR-370-3p	WDR91
novel_circ_0002549	hsa_circ_0110769|chr1:150795669-150812130-|NM_001668|ARNT	ocu-miR-370-3p	IKZF1
novel_circ_0002549	hsa_circ_0110768|chr1:150795669-150808969-|NM_001668|ARNT	ocu-miR-370-3p	IKZF1
novel_circ_0002549	hsa_circ_0110767|chr1:150795669-150804875-|NM_001668|ARNT	ocu-miR-370-3p	IKZF1
novel_circ_0002549	hsa_circ_0014047|chr1:150795669-150814944-|NM_001668|ARNT	ocu-miR-370-3p	IKZF1
novel_circ_0002549	hsa_circ_0014043|chr1:150785647-150804379-|NM_001668|ARNT	ocu-miR-370-3p	IKZF1
novel_circ_0002549	hsa_circ_0006494|chr1:150790395-150799093-|NM_001668|ARNT	ocu-miR-370-3p	IKZF1
novel_circ_0002549	hsa_circ_0003116|chr1:150795669-150799093-|NM_001668|ARNT	ocu-miR-370-3p	IKZF1
novel_circ_0002549	hsa_circ_0110770|chr1:150799018-150807116-|NM_001668|ARNT	ocu-miR-370-3p	IKZF1
novel_circ_0002549	hsa_circ_0014046|chr1:150790395-150795821-|NM_001668|ARNT	ocu-miR-370-3p	IKZF1
novel_circ_0002549	hsa_circ_0014045|chr1:150789263-150795821-|NM_001668|ARNT	ocu-miR-370-3p	IKZF1
novel_circ_0002549	hsa_circ_0104673|chr15:80843539-80855580+|ENST00000533983.1|ARNT2	ocu-miR-370-3p	IKZF1
novel_circ_0002549	hsa_circ_0104672|chr15:80806251-80855580+|ENST00000533983.1|ARNT2	ocu-miR-370-3p	IKZF1
novel_circ_0002549	hsa_circ_0104671|chr15:80767350-80855580+|ENST00000533983.1|ARNT2	ocu-miR-370-3p	IKZF1
novel_circ_0002549	hsa_circ_0036518|chr15:80750269-80855580+|NM_014862|ARNT2	ocu-miR-370-3p	IKZF1
novel_circ_0002549	hsa_circ_0110769|chr1:150795669-150812130-|NM_001668|ARNT	ocu-miR-370-3p	FRMD3
novel_circ_0002549	hsa_circ_0110768|chr1:150795669-150808969-|NM_001668|ARNT	ocu-miR-370-3p	FRMD3
novel_circ_0002549	hsa_circ_0110767|chr1:150795669-150804875-|NM_001668|ARNT	ocu-miR-370-3p	FRMD3
novel_circ_0002549	hsa_circ_0014047|chr1:150795669-150814944-|NM_001668|ARNT	ocu-miR-370-3p	FRMD3
novel_circ_0002549	hsa_circ_0014043|chr1:150785647-150804379-|NM_001668|ARNT	ocu-miR-370-3p	FRMD3
novel_circ_0002549	hsa_circ_0006494|chr1:150790395-150799093-|NM_001668|ARNT	ocu-miR-370-3p	FRMD3
novel_circ_0002549	hsa_circ_0003116|chr1:150795669-150799093-|NM_001668|ARNT	ocu-miR-370-3p	FRMD3
novel_circ_0002549	hsa_circ_0110770|chr1:150799018-150807116-|NM_001668|ARNT	ocu-miR-370-3p	FRMD3
novel_circ_0002549	hsa_circ_0014046|chr1:150790395-150795821-|NM_001668|ARNT	ocu-miR-370-3p	FRMD3
novel_circ_0002549	hsa_circ_0014045|chr1:150789263-150795821-|NM_001668|ARNT	ocu-miR-370-3p	FRMD3
novel_circ_0002549	hsa_circ_0104673|chr15:80843539-80855580+|ENST00000533983.1|ARNT2	ocu-miR-370-3p	FRMD3
novel_circ_0002549	hsa_circ_0104672|chr15:80806251-80855580+|ENST00000533983.1|ARNT2	ocu-miR-370-3p	FRMD3
novel_circ_0002549	hsa_circ_0104671|chr15:80767350-80855580+|ENST00000533983.1|ARNT2	ocu-miR-370-3p	FRMD3
novel_circ_0002549	hsa_circ_0036518|chr15:80750269-80855580+|NM_014862|ARNT2	ocu-miR-370-3p	FRMD3
novel_circ_0002549	hsa_circ_0110769|chr1:150795669-150812130-|NM_001668|ARNT	ocu-miR-370-3p	PACSIN2
novel_circ_0002549	hsa_circ_0110768|chr1:150795669-150808969-|NM_001668|ARNT	ocu-miR-370-3p	PACSIN2
novel_circ_0002549	hsa_circ_0110767|chr1:150795669-150804875-|NM_001668|ARNT	ocu-miR-370-3p	PACSIN2
novel_circ_0002549	hsa_circ_0014047|chr1:150795669-150814944-|NM_001668|ARNT	ocu-miR-370-3p	PACSIN2
novel_circ_0002549	hsa_circ_0014043|chr1:150785647-150804379-|NM_001668|ARNT	ocu-miR-370-3p	PACSIN2
novel_circ_0002549	hsa_circ_0006494|chr1:150790395-150799093-|NM_001668|ARNT	ocu-miR-370-3p	PACSIN2
novel_circ_0002549	hsa_circ_0003116|chr1:150795669-150799093-|NM_001668|ARNT	ocu-miR-370-3p	PACSIN2
novel_circ_0002549	hsa_circ_0110770|chr1:150799018-150807116-|NM_001668|ARNT	ocu-miR-370-3p	PACSIN2
novel_circ_0002549	hsa_circ_0014046|chr1:150790395-150795821-|NM_001668|ARNT	ocu-miR-370-3p	PACSIN2
novel_circ_0002549	hsa_circ_0014045|chr1:150789263-150795821-|NM_001668|ARNT	ocu-miR-370-3p	PACSIN2
novel_circ_0002549	hsa_circ_0104673|chr15:80843539-80855580+|ENST00000533983.1|ARNT2	ocu-miR-370-3p	PACSIN2
novel_circ_0002549	hsa_circ_0104672|chr15:80806251-80855580+|ENST00000533983.1|ARNT2	ocu-miR-370-3p	PACSIN2
novel_circ_0002549	hsa_circ_0104671|chr15:80767350-80855580+|ENST00000533983.1|ARNT2	ocu-miR-370-3p	PACSIN2
novel_circ_0002549	hsa_circ_0036518|chr15:80750269-80855580+|NM_014862|ARNT2	ocu-miR-370-3p	PACSIN2
novel_circ_0002549	hsa_circ_0110769|chr1:150795669-150812130-|NM_001668|ARNT	ocu-miR-370-3p	MAPK7
novel_circ_0002549	hsa_circ_0110768|chr1:150795669-150808969-|NM_001668|ARNT	ocu-miR-370-3p	MAPK7
novel_circ_0002549	hsa_circ_0110767|chr1:150795669-150804875-|NM_001668|ARNT	ocu-miR-370-3p	MAPK7
novel_circ_0002549	hsa_circ_0014047|chr1:150795669-150814944-|NM_001668|ARNT	ocu-miR-370-3p	MAPK7
novel_circ_0002549	hsa_circ_0014043|chr1:150785647-150804379-|NM_001668|ARNT	ocu-miR-370-3p	MAPK7
novel_circ_0002549	hsa_circ_0006494|chr1:150790395-150799093-|NM_001668|ARNT	ocu-miR-370-3p	MAPK7
novel_circ_0002549	hsa_circ_0003116|chr1:150795669-150799093-|NM_001668|ARNT	ocu-miR-370-3p	MAPK7
novel_circ_0002549	hsa_circ_0110770|chr1:150799018-150807116-|NM_001668|ARNT	ocu-miR-370-3p	MAPK7
novel_circ_0002549	hsa_circ_0014046|chr1:150790395-150795821-|NM_001668|ARNT	ocu-miR-370-3p	MAPK7
novel_circ_0002549	hsa_circ_0014045|chr1:150789263-150795821-|NM_001668|ARNT	ocu-miR-370-3p	MAPK7
novel_circ_0002549	hsa_circ_0104673|chr15:80843539-80855580+|ENST00000533983.1|ARNT2	ocu-miR-370-3p	MAPK7
novel_circ_0002549	hsa_circ_0104672|chr15:80806251-80855580+|ENST00000533983.1|ARNT2	ocu-miR-370-3p	MAPK7
novel_circ_0002549	hsa_circ_0104671|chr15:80767350-80855580+|ENST00000533983.1|ARNT2	ocu-miR-370-3p	MAPK7
novel_circ_0002549	hsa_circ_0036518|chr15:80750269-80855580+|NM_014862|ARNT2	ocu-miR-370-3p	MAPK7
novel_circ_0002549	hsa_circ_0110769|chr1:150795669-150812130-|NM_001668|ARNT	ocu-miR-370-3p	SLC15A3
novel_circ_0002549	hsa_circ_0110768|chr1:150795669-150808969-|NM_001668|ARNT	ocu-miR-370-3p	SLC15A3
novel_circ_0002549	hsa_circ_0110767|chr1:150795669-150804875-|NM_001668|ARNT	ocu-miR-370-3p	SLC15A3
novel_circ_0002549	hsa_circ_0014047|chr1:150795669-150814944-|NM_001668|ARNT	ocu-miR-370-3p	SLC15A3
novel_circ_0002549	hsa_circ_0014043|chr1:150785647-150804379-|NM_001668|ARNT	ocu-miR-370-3p	SLC15A3
novel_circ_0002549	hsa_circ_0006494|chr1:150790395-150799093-|NM_001668|ARNT	ocu-miR-370-3p	SLC15A3
novel_circ_0002549	hsa_circ_0003116|chr1:150795669-150799093-|NM_001668|ARNT	ocu-miR-370-3p	SLC15A3
novel_circ_0002549	hsa_circ_0110770|chr1:150799018-150807116-|NM_001668|ARNT	ocu-miR-370-3p	SLC15A3
novel_circ_0002549	hsa_circ_0014046|chr1:150790395-150795821-|NM_001668|ARNT	ocu-miR-370-3p	SLC15A3
novel_circ_0002549	hsa_circ_0014045|chr1:150789263-150795821-|NM_001668|ARNT	ocu-miR-370-3p	SLC15A3
novel_circ_0002549	hsa_circ_0104673|chr15:80843539-80855580+|ENST00000533983.1|ARNT2	ocu-miR-370-3p	SLC15A3
novel_circ_0002549	hsa_circ_0104672|chr15:80806251-80855580+|ENST00000533983.1|ARNT2	ocu-miR-370-3p	SLC15A3
novel_circ_0002549	hsa_circ_0104671|chr15:80767350-80855580+|ENST00000533983.1|ARNT2	ocu-miR-370-3p	SLC15A3
novel_circ_0002549	hsa_circ_0036518|chr15:80750269-80855580+|NM_014862|ARNT2	ocu-miR-370-3p	SLC15A3
novel_circ_0002549	hsa_circ_0110769|chr1:150795669-150812130-|NM_001668|ARNT	ocu-miR-370-3p	DDX59
novel_circ_0002549	hsa_circ_0110768|chr1:150795669-150808969-|NM_001668|ARNT	ocu-miR-370-3p	DDX59
novel_circ_0002549	hsa_circ_0110767|chr1:150795669-150804875-|NM_001668|ARNT	ocu-miR-370-3p	DDX59
novel_circ_0002549	hsa_circ_0014047|chr1:150795669-150814944-|NM_001668|ARNT	ocu-miR-370-3p	DDX59
novel_circ_0002549	hsa_circ_0014043|chr1:150785647-150804379-|NM_001668|ARNT	ocu-miR-370-3p	DDX59
novel_circ_0002549	hsa_circ_0006494|chr1:150790395-150799093-|NM_001668|ARNT	ocu-miR-370-3p	DDX59
novel_circ_0002549	hsa_circ_0003116|chr1:150795669-150799093-|NM_001668|ARNT	ocu-miR-370-3p	DDX59
novel_circ_0002549	hsa_circ_0110770|chr1:150799018-150807116-|NM_001668|ARNT	ocu-miR-370-3p	DDX59
novel_circ_0002549	hsa_circ_0014046|chr1:150790395-150795821-|NM_001668|ARNT	ocu-miR-370-3p	DDX59
novel_circ_0002549	hsa_circ_0014045|chr1:150789263-150795821-|NM_001668|ARNT	ocu-miR-370-3p	DDX59
novel_circ_0002549	hsa_circ_0104673|chr15:80843539-80855580+|ENST00000533983.1|ARNT2	ocu-miR-370-3p	DDX59
novel_circ_0002549	hsa_circ_0104672|chr15:80806251-80855580+|ENST00000533983.1|ARNT2	ocu-miR-370-3p	DDX59
novel_circ_0002549	hsa_circ_0104671|chr15:80767350-80855580+|ENST00000533983.1|ARNT2	ocu-miR-370-3p	DDX59
novel_circ_0002549	hsa_circ_0036518|chr15:80750269-80855580+|NM_014862|ARNT2	ocu-miR-370-3p	DDX59
novel_circ_0002549	hsa_circ_0110769|chr1:150795669-150812130-|NM_001668|ARNT	ocu-miR-370-3p	CYP4F22
novel_circ_0002549	hsa_circ_0110768|chr1:150795669-150808969-|NM_001668|ARNT	ocu-miR-370-3p	CYP4F22
novel_circ_0002549	hsa_circ_0110767|chr1:150795669-150804875-|NM_001668|ARNT	ocu-miR-370-3p	CYP4F22
novel_circ_0002549	hsa_circ_0014047|chr1:150795669-150814944-|NM_001668|ARNT	ocu-miR-370-3p	CYP4F22
novel_circ_0002549	hsa_circ_0014043|chr1:150785647-150804379-|NM_001668|ARNT	ocu-miR-370-3p	CYP4F22
novel_circ_0002549	hsa_circ_0006494|chr1:150790395-150799093-|NM_001668|ARNT	ocu-miR-370-3p	CYP4F22
novel_circ_0002549	hsa_circ_0003116|chr1:150795669-150799093-|NM_001668|ARNT	ocu-miR-370-3p	CYP4F22
novel_circ_0002549	hsa_circ_0110770|chr1:150799018-150807116-|NM_001668|ARNT	ocu-miR-370-3p	CYP4F22
novel_circ_0002549	hsa_circ_0014046|chr1:150790395-150795821-|NM_001668|ARNT	ocu-miR-370-3p	CYP4F22
novel_circ_0002549	hsa_circ_0014045|chr1:150789263-150795821-|NM_001668|ARNT	ocu-miR-370-3p	CYP4F22
novel_circ_0002549	hsa_circ_0104673|chr15:80843539-80855580+|ENST00000533983.1|ARNT2	ocu-miR-370-3p	CYP4F22
novel_circ_0002549	hsa_circ_0104672|chr15:80806251-80855580+|ENST00000533983.1|ARNT2	ocu-miR-370-3p	CYP4F22
novel_circ_0002549	hsa_circ_0104671|chr15:80767350-80855580+|ENST00000533983.1|ARNT2	ocu-miR-370-3p	CYP4F22
novel_circ_0002549	hsa_circ_0036518|chr15:80750269-80855580+|NM_014862|ARNT2	ocu-miR-370-3p	CYP4F22
novel_circ_0002549	hsa_circ_0110769|chr1:150795669-150812130-|NM_001668|ARNT	ocu-miR-370-3p	NPRL3
novel_circ_0002549	hsa_circ_0110768|chr1:150795669-150808969-|NM_001668|ARNT	ocu-miR-370-3p	NPRL3
novel_circ_0002549	hsa_circ_0110767|chr1:150795669-150804875-|NM_001668|ARNT	ocu-miR-370-3p	NPRL3
novel_circ_0002549	hsa_circ_0014047|chr1:150795669-150814944-|NM_001668|ARNT	ocu-miR-370-3p	NPRL3
novel_circ_0002549	hsa_circ_0014043|chr1:150785647-150804379-|NM_001668|ARNT	ocu-miR-370-3p	NPRL3
novel_circ_0002549	hsa_circ_0006494|chr1:150790395-150799093-|NM_001668|ARNT	ocu-miR-370-3p	NPRL3
novel_circ_0002549	hsa_circ_0003116|chr1:150795669-150799093-|NM_001668|ARNT	ocu-miR-370-3p	NPRL3
novel_circ_0002549	hsa_circ_0110770|chr1:150799018-150807116-|NM_001668|ARNT	ocu-miR-370-3p	NPRL3
novel_circ_0002549	hsa_circ_0014046|chr1:150790395-150795821-|NM_001668|ARNT	ocu-miR-370-3p	NPRL3
novel_circ_0002549	hsa_circ_0014045|chr1:150789263-150795821-|NM_001668|ARNT	ocu-miR-370-3p	NPRL3
novel_circ_0002549	hsa_circ_0104673|chr15:80843539-80855580+|ENST00000533983.1|ARNT2	ocu-miR-370-3p	NPRL3
novel_circ_0002549	hsa_circ_0104672|chr15:80806251-80855580+|ENST00000533983.1|ARNT2	ocu-miR-370-3p	NPRL3
novel_circ_0002549	hsa_circ_0104671|chr15:80767350-80855580+|ENST00000533983.1|ARNT2	ocu-miR-370-3p	NPRL3
novel_circ_0002549	hsa_circ_0036518|chr15:80750269-80855580+|NM_014862|ARNT2	ocu-miR-370-3p	NPRL3
novel_circ_0002549	hsa_circ_0110769|chr1:150795669-150812130-|NM_001668|ARNT	ocu-miR-370-3p	SH3GL3
novel_circ_0002549	hsa_circ_0110768|chr1:150795669-150808969-|NM_001668|ARNT	ocu-miR-370-3p	SH3GL3
novel_circ_0002549	hsa_circ_0110767|chr1:150795669-150804875-|NM_001668|ARNT	ocu-miR-370-3p	SH3GL3
novel_circ_0002549	hsa_circ_0014047|chr1:150795669-150814944-|NM_001668|ARNT	ocu-miR-370-3p	SH3GL3
[truncated: 26,952 more rows]
