# Supplementary material for: Integrated analysis of microRNAs, circular RNAs, long non-coding RNAs, and mRNAs revealed competing endogenous RNA networks involved in brown adipose tissue whitening in rabbits
Source: BMC Genomics. 2022 Nov 28;23:779. doi: 10.1186/s12864-022-09025-2 (PMC9703717; doi:10.1186/s12864-022-09025-2)
Supplement: Supplementary file 17 — Additional file 17: Table S8. LncRNA-miRNA-mRNA regulatory axes with lncRNA conservation annotation. [file 12864_2022_9025_MOESM17_ESM.xlsx]

## Sheet: 1
Table S8 LncRNA-miRNA-mRNA regulatory axes with lncRNA conservation annotation
lncRNA	Conservation in human lncRNA	miRNA	mRNA	Note: cach line represent one axis
MSTRG.12350.1	NONHSAT182853.1	ocu-miR-185-3p	HK3
MSTRG.12350.1	NONHSAT182831.1	ocu-miR-185-3p	HK3
MSTRG.12350.1	NONHSAT074822.2	ocu-miR-185-3p	HK3
MSTRG.12350.1	NONHSAT182853.1	ocu-miR-185-3p	RCC1L
MSTRG.12350.1	NONHSAT182831.1	ocu-miR-185-3p	RCC1L
MSTRG.12350.1	NONHSAT074822.2	ocu-miR-185-3p	RCC1L
MSTRG.12350.1	NONHSAT182853.1	ocu-miR-185-3p	CUL7
MSTRG.12350.1	NONHSAT182831.1	ocu-miR-185-3p	CUL7
MSTRG.12350.1	NONHSAT074822.2	ocu-miR-185-3p	CUL7
MSTRG.12350.1	NONHSAT182853.1	ocu-miR-185-3p	SLC19A1
MSTRG.12350.1	NONHSAT182831.1	ocu-miR-185-3p	SLC19A1
MSTRG.12350.1	NONHSAT074822.2	ocu-miR-185-3p	SLC19A1
MSTRG.12350.1	NONHSAT182853.1	ocu-miR-185-3p	MLST8
MSTRG.12350.1	NONHSAT182831.1	ocu-miR-185-3p	MLST8
MSTRG.12350.1	NONHSAT074822.2	ocu-miR-185-3p	MLST8
MSTRG.12350.1	NONHSAT182853.1	ocu-miR-185-3p	NIPSNAP1
MSTRG.12350.1	NONHSAT182831.1	ocu-miR-185-3p	NIPSNAP1
MSTRG.12350.1	NONHSAT074822.2	ocu-miR-185-3p	NIPSNAP1
MSTRG.12350.1	NONHSAT182853.1	ocu-miR-185-3p	VPS9D1
MSTRG.12350.1	NONHSAT182831.1	ocu-miR-185-3p	VPS9D1
MSTRG.12350.1	NONHSAT074822.2	ocu-miR-185-3p	VPS9D1
MSTRG.12350.1	NONHSAT182853.1	ocu-miR-185-3p	MYBL2
MSTRG.12350.1	NONHSAT182831.1	ocu-miR-185-3p	MYBL2
MSTRG.12350.1	NONHSAT074822.2	ocu-miR-185-3p	MYBL2
MSTRG.12350.1	NONHSAT182853.1	ocu-miR-185-3p	KNTC1
MSTRG.12350.1	NONHSAT182831.1	ocu-miR-185-3p	KNTC1
MSTRG.12350.1	NONHSAT074822.2	ocu-miR-185-3p	KNTC1
MSTRG.12350.1	NONHSAT182853.1	ocu-miR-185-3p	DUOX2
MSTRG.12350.1	NONHSAT182831.1	ocu-miR-185-3p	DUOX2
MSTRG.12350.1	NONHSAT074822.2	ocu-miR-185-3p	DUOX2
MSTRG.12350.1	NONHSAT182853.1	ocu-miR-185-3p	LRPPRC
MSTRG.12350.1	NONHSAT182831.1	ocu-miR-185-3p	LRPPRC
MSTRG.12350.1	NONHSAT074822.2	ocu-miR-185-3p	LRPPRC
MSTRG.12350.1	NONHSAT182853.1	ocu-miR-185-3p	MCC
MSTRG.12350.1	NONHSAT182831.1	ocu-miR-185-3p	MCC
MSTRG.12350.1	NONHSAT074822.2	ocu-miR-185-3p	MCC
MSTRG.12350.1	NONHSAT182853.1	ocu-miR-185-3p	ECHDC2
MSTRG.12350.1	NONHSAT182831.1	ocu-miR-185-3p	ECHDC2
MSTRG.12350.1	NONHSAT074822.2	ocu-miR-185-3p	ECHDC2
MSTRG.12350.1	NONHSAT182853.1	ocu-miR-185-3p	SLC37A1
MSTRG.12350.1	NONHSAT182831.1	ocu-miR-185-3p	SLC37A1
MSTRG.12350.1	NONHSAT074822.2	ocu-miR-185-3p	SLC37A1
MSTRG.12350.1	NONHSAT182853.1	ocu-miR-185-3p	GTF3C5
MSTRG.12350.1	NONHSAT182831.1	ocu-miR-185-3p	GTF3C5
MSTRG.12350.1	NONHSAT074822.2	ocu-miR-185-3p	GTF3C5
MSTRG.12350.1	NONHSAT182853.1	ocu-miR-185-3p	DCUN1D2
MSTRG.12350.1	NONHSAT182831.1	ocu-miR-185-3p	DCUN1D2
MSTRG.12350.1	NONHSAT074822.2	ocu-miR-185-3p	DCUN1D2
MSTRG.12350.1	NONHSAT182853.1	ocu-miR-185-3p	LRP3
MSTRG.12350.1	NONHSAT182831.1	ocu-miR-185-3p	LRP3
MSTRG.12350.1	NONHSAT074822.2	ocu-miR-185-3p	LRP3
MSTRG.18609.2	Not conserved	ocu-miR-185-3p	HK3
MSTRG.18609.2	Not conserved	ocu-miR-185-3p	RCC1L
MSTRG.18609.2	Not conserved	ocu-miR-185-3p	CUL7
MSTRG.18609.2	Not conserved	ocu-miR-185-3p	SLC19A1
MSTRG.18609.2	Not conserved	ocu-miR-185-3p	MLST8
MSTRG.18609.2	Not conserved	ocu-miR-185-3p	NIPSNAP1
MSTRG.18609.2	Not conserved	ocu-miR-185-3p	VPS9D1
MSTRG.18609.2	Not conserved	ocu-miR-185-3p	MYBL2
MSTRG.18609.2	Not conserved	ocu-miR-185-3p	KNTC1
MSTRG.18609.2	Not conserved	ocu-miR-185-3p	DUOX2
MSTRG.18609.2	Not conserved	ocu-miR-185-3p	LRPPRC
MSTRG.18609.2	Not conserved	ocu-miR-185-3p	MCC
MSTRG.18609.2	Not conserved	ocu-miR-185-3p	ECHDC2
MSTRG.18609.2	Not conserved	ocu-miR-185-3p	SLC37A1
MSTRG.18609.2	Not conserved	ocu-miR-185-3p	GTF3C5
MSTRG.18609.2	Not conserved	ocu-miR-185-3p	DCUN1D2
MSTRG.18609.2	Not conserved	ocu-miR-185-3p	LRP3
MSTRG.14270.1	Not conserved	ocu-miR-185-3p	HK3
MSTRG.14270.1	Not conserved	ocu-miR-185-3p	RCC1L
MSTRG.14270.1	Not conserved	ocu-miR-185-3p	CUL7
MSTRG.14270.1	Not conserved	ocu-miR-185-3p	SLC19A1
MSTRG.14270.1	Not conserved	ocu-miR-185-3p	MLST8
MSTRG.14270.1	Not conserved	ocu-miR-185-3p	NIPSNAP1
MSTRG.14270.1	Not conserved	ocu-miR-185-3p	VPS9D1
MSTRG.14270.1	Not conserved	ocu-miR-185-3p	MYBL2
MSTRG.14270.1	Not conserved	ocu-miR-185-3p	KNTC1
MSTRG.14270.1	Not conserved	ocu-miR-185-3p	DUOX2
MSTRG.14270.1	Not conserved	ocu-miR-185-3p	LRPPRC
MSTRG.14270.1	Not conserved	ocu-miR-185-3p	MCC
MSTRG.14270.1	Not conserved	ocu-miR-185-3p	ECHDC2
MSTRG.14270.1	Not conserved	ocu-miR-185-3p	SLC37A1
MSTRG.14270.1	Not conserved	ocu-miR-185-3p	GTF3C5
MSTRG.14270.1	Not conserved	ocu-miR-185-3p	DCUN1D2
MSTRG.14270.1	Not conserved	ocu-miR-185-3p	LRP3
ENSOCUT00000028147	Not conserved	ocu-miR-185-3p	HK3
ENSOCUT00000028147	Not conserved	ocu-miR-185-3p	RCC1L
ENSOCUT00000028147	Not conserved	ocu-miR-185-3p	CUL7
ENSOCUT00000028147	Not conserved	ocu-miR-185-3p	SLC19A1
ENSOCUT00000028147	Not conserved	ocu-miR-185-3p	MLST8
ENSOCUT00000028147	Not conserved	ocu-miR-185-3p	NIPSNAP1
ENSOCUT00000028147	Not conserved	ocu-miR-185-3p	VPS9D1
ENSOCUT00000028147	Not conserved	ocu-miR-185-3p	MYBL2
ENSOCUT00000028147	Not conserved	ocu-miR-185-3p	KNTC1
ENSOCUT00000028147	Not conserved	ocu-miR-185-3p	DUOX2
ENSOCUT00000028147	Not conserved	ocu-miR-185-3p	LRPPRC
ENSOCUT00000028147	Not conserved	ocu-miR-185-3p	MCC
ENSOCUT00000028147	Not conserved	ocu-miR-185-3p	ECHDC2
ENSOCUT00000028147	Not conserved	ocu-miR-185-3p	SLC37A1
ENSOCUT00000028147	Not conserved	ocu-miR-185-3p	GTF3C5
ENSOCUT00000028147	Not conserved	ocu-miR-185-3p	DCUN1D2
ENSOCUT00000028147	Not conserved	ocu-miR-185-3p	LRP3
MSTRG.19224.1	Not conserved	ocu-miR-185-3p	HK3
MSTRG.19224.1	Not conserved	ocu-miR-185-3p	RCC1L
MSTRG.19224.1	Not conserved	ocu-miR-185-3p	CUL7
MSTRG.19224.1	Not conserved	ocu-miR-185-3p	SLC19A1
MSTRG.19224.1	Not conserved	ocu-miR-185-3p	MLST8
MSTRG.19224.1	Not conserved	ocu-miR-185-3p	NIPSNAP1
MSTRG.19224.1	Not conserved	ocu-miR-185-3p	VPS9D1
MSTRG.19224.1	Not conserved	ocu-miR-185-3p	MYBL2
MSTRG.19224.1	Not conserved	ocu-miR-185-3p	KNTC1
MSTRG.19224.1	Not conserved	ocu-miR-185-3p	DUOX2
MSTRG.19224.1	Not conserved	ocu-miR-185-3p	LRPPRC
MSTRG.19224.1	Not conserved	ocu-miR-185-3p	MCC
MSTRG.19224.1	Not conserved	ocu-miR-185-3p	ECHDC2
MSTRG.19224.1	Not conserved	ocu-miR-185-3p	SLC37A1
MSTRG.19224.1	Not conserved	ocu-miR-185-3p	GTF3C5
MSTRG.19224.1	Not conserved	ocu-miR-185-3p	DCUN1D2
MSTRG.19224.1	Not conserved	ocu-miR-185-3p	LRP3
MSTRG.12350.1	NONHSAT182853.1	ocu-miR-29b-2-5p	FMO3
MSTRG.12350.1	NONHSAT182831.1	ocu-miR-29b-2-5p	FMO3
MSTRG.12350.1	NONHSAT074822.2	ocu-miR-29b-2-5p	FMO3
MSTRG.19426.1	NONHSAT148039.2	ocu-miR-29b-2-5p	FMO3
MSTRG.19426.1	NONHSAT004949.2	ocu-miR-29b-2-5p	FMO3
MSTRG.19426.1	NONHSAT132583.2	ocu-miR-29b-2-5p	FMO3
MSTRG.19426.1	NONHSAT072441.2	ocu-miR-29b-2-5p	FMO3
MSTRG.19426.1	NONHSAT091007.2	ocu-miR-29b-2-5p	FMO3
MSTRG.19426.1	NONHSAT076467.2	ocu-miR-29b-2-5p	FMO3
MSTRG.19426.1	NONHSAT078515.2	ocu-miR-29b-2-5p	FMO3
MSTRG.19426.31	Not conserved	ocu-miR-29b-2-5p	FMO3
MSTRG.18609.2	Not conserved	ocu-miR-29b-2-5p	FMO3
MSTRG.9977.1	Not conserved	ocu-miR-29b-2-5p	FMO3
MSTRG.19426.10	NONHSAT102415.2	ocu-miR-29b-2-5p	FMO3
MSTRG.19426.10	NONHSAT135785.2	ocu-miR-29b-2-5p	FMO3
MSTRG.19426.10	NONHSAT215649.1	ocu-miR-29b-2-5p	FMO3
MSTRG.19426.10	NONHSAT090755.2	ocu-miR-29b-2-5p	FMO3
MSTRG.19426.10	NONHSAT250173.1	ocu-miR-29b-2-5p	FMO3
MSTRG.19426.10	NONHSAT221801.1	ocu-miR-29b-2-5p	FMO3
MSTRG.19426.10	NONHSAT090757.2	ocu-miR-29b-2-5p	FMO3
MSTRG.19426.10	NONHSAT090756.2	ocu-miR-29b-2-5p	FMO3
MSTRG.19426.10	NONHSAT090758.2	ocu-miR-29b-2-5p	FMO3
MSTRG.19426.10	NONHSAT073880.2	ocu-miR-29b-2-5p	FMO3
MSTRG.19426.10	NONHSAT073880.2	ocu-miR-29b-2-5p	FMO3
MSTRG.19426.10	NONHSAT206300.1	ocu-miR-29b-2-5p	FMO3
MSTRG.19426.10	NONHSAT198965.1	ocu-miR-29b-2-5p	FMO3
MSTRG.19426.10	NONHSAT035109.2	ocu-miR-29b-2-5p	FMO3
MSTRG.19426.10	NONHSAT201545.1	ocu-miR-29b-2-5p	FMO3
MSTRG.19426.10	NONHSAT095902.2	ocu-miR-29b-2-5p	FMO3
MSTRG.19426.10	NONHSAT000612.2	ocu-miR-29b-2-5p	FMO3
MSTRG.19426.10	NONHSAT214593.1	ocu-miR-29b-2-5p	FMO3
MSTRG.19426.3	NONHSAT102415.2	ocu-miR-29b-2-5p	FMO3
MSTRG.19426.3	NONHSAT135785.2	ocu-miR-29b-2-5p	FMO3
MSTRG.19426.3	NONHSAT215649.1	ocu-miR-29b-2-5p	FMO3
MSTRG.19426.3	NONHSAT090755.2	ocu-miR-29b-2-5p	FMO3
MSTRG.19426.3	NONHSAT250173.1	ocu-miR-29b-2-5p	FMO3
MSTRG.19426.3	NONHSAT221801.1	ocu-miR-29b-2-5p	FMO3
MSTRG.19426.3	NONHSAT090757.2	ocu-miR-29b-2-5p	FMO3
MSTRG.19426.3	NONHSAT090756.2	ocu-miR-29b-2-5p	FMO3
MSTRG.19426.3	NONHSAT090758.2	ocu-miR-29b-2-5p	FMO3
MSTRG.19426.3	NONHSAT073880.2	ocu-miR-29b-2-5p	FMO3
MSTRG.19426.3	NONHSAT073880.2	ocu-miR-29b-2-5p	FMO3
MSTRG.19426.3	NONHSAT206300.1	ocu-miR-29b-2-5p	FMO3
MSTRG.19426.3	NONHSAT198965.1	ocu-miR-29b-2-5p	FMO3
MSTRG.19426.3	NONHSAT035109.2	ocu-miR-29b-2-5p	FMO3
MSTRG.19426.3	NONHSAT201545.1	ocu-miR-29b-2-5p	FMO3
MSTRG.19426.3	NONHSAT095902.2	ocu-miR-29b-2-5p	FMO3
MSTRG.19426.3	NONHSAT000612.2	ocu-miR-29b-2-5p	FMO3
MSTRG.19426.3	NONHSAT214593.1	ocu-miR-29b-2-5p	FMO3
MSTRG.19426.6	NONHSAT102415.2	ocu-miR-29b-2-5p	FMO3
MSTRG.19426.6	NONHSAT135785.2	ocu-miR-29b-2-5p	FMO3
MSTRG.19426.6	NONHSAT250173.1	ocu-miR-29b-2-5p	FMO3
MSTRG.19426.6	NONHSAT206300.1	ocu-miR-29b-2-5p	FMO3
MSTRG.19426.6	NONHSAT035109.2	ocu-miR-29b-2-5p	FMO3
MSTRG.19426.6	NONHSAT201545.1	ocu-miR-29b-2-5p	FMO3
MSTRG.19426.4	NONHSAT102415.2	ocu-miR-29b-2-5p	FMO3
MSTRG.19426.4	NONHSAT135785.2	ocu-miR-29b-2-5p	FMO3
MSTRG.19426.4	NONHSAT250173.1	ocu-miR-29b-2-5p	FMO3
MSTRG.19426.4	NONHSAT206300.1	ocu-miR-29b-2-5p	FMO3
MSTRG.19426.4	NONHSAT035109.2	ocu-miR-29b-2-5p	FMO3
MSTRG.19426.4	NONHSAT201545.1	ocu-miR-29b-2-5p	FMO3
MSTRG.19426.9	NONHSAT215649.1	ocu-miR-29b-2-5p	FMO3
MSTRG.19426.9	NONHSAT090755.2	ocu-miR-29b-2-5p	FMO3
MSTRG.19426.9	NONHSAT221801.1	ocu-miR-29b-2-5p	FMO3
MSTRG.19426.9	NONHSAT090757.2	ocu-miR-29b-2-5p	FMO3
MSTRG.19426.9	NONHSAT090756.2	ocu-miR-29b-2-5p	FMO3
MSTRG.19426.9	NONHSAT090758.2	ocu-miR-29b-2-5p	FMO3
MSTRG.19426.9	NONHSAT073880.2	ocu-miR-29b-2-5p	FMO3
MSTRG.19426.9	NONHSAT073880.2	ocu-miR-29b-2-5p	FMO3
MSTRG.19426.9	NONHSAT198965.1	ocu-miR-29b-2-5p	FMO3
MSTRG.19426.9	NONHSAT095902.2	ocu-miR-29b-2-5p	FMO3
MSTRG.19426.9	NONHSAT000612.2	ocu-miR-29b-2-5p	FMO3
MSTRG.19426.9	NONHSAT214593.1	ocu-miR-29b-2-5p	FMO3
MSTRG.19426.9	NONHSAT148039.2	ocu-miR-29b-2-5p	FMO3
MSTRG.19426.9	NONHSAT004949.2	ocu-miR-29b-2-5p	FMO3
MSTRG.19426.9	NONHSAT132583.2	ocu-miR-29b-2-5p	FMO3
MSTRG.19426.9	NONHSAT072441.2	ocu-miR-29b-2-5p	FMO3
MSTRG.19426.9	NONHSAT076467.2	ocu-miR-29b-2-5p	FMO3
MSTRG.19426.9	NONHSAT078515.2	ocu-miR-29b-2-5p	FMO3
MSTRG.12350.1	NONHSAT182853.1	ocu-miR-874-3p	LOX
MSTRG.12350.1	NONHSAT182831.1	ocu-miR-874-3p	LOX
MSTRG.12350.1	NONHSAT074822.2	ocu-miR-874-3p	LOX
MSTRG.12350.1	NONHSAT182853.1	ocu-miR-874-3p	IDH2
MSTRG.12350.1	NONHSAT182831.1	ocu-miR-874-3p	IDH2
MSTRG.12350.1	NONHSAT074822.2	ocu-miR-874-3p	IDH2
MSTRG.12350.1	NONHSAT182853.1	ocu-miR-874-3p	MYL2
MSTRG.12350.1	NONHSAT182831.1	ocu-miR-874-3p	MYL2
MSTRG.12350.1	NONHSAT074822.2	ocu-miR-874-3p	MYL2
MSTRG.9977.1	Not conserved	ocu-miR-874-3p	LOX
MSTRG.9977.1	Not conserved	ocu-miR-874-3p	IDH2
MSTRG.9977.1	Not conserved	ocu-miR-874-3p	MYL2
MSTRG.19426.1	NONHSAT148039.2	ocu-miR-185-5p	CES4A
MSTRG.19426.1	NONHSAT004949.2	ocu-miR-185-5p	CES4A
MSTRG.19426.1	NONHSAT132583.2	ocu-miR-185-5p	CES4A
MSTRG.19426.1	NONHSAT072441.2	ocu-miR-185-5p	CES4A
MSTRG.19426.1	NONHSAT091007.2	ocu-miR-185-5p	CES4A
MSTRG.19426.1	NONHSAT076467.2	ocu-miR-185-5p	CES4A
MSTRG.19426.1	NONHSAT078515.2	ocu-miR-185-5p	CES4A
MSTRG.19426.11	NONHSAT148039.2	ocu-miR-185-5p	CES4A
MSTRG.19426.11	NONHSAT004949.2	ocu-miR-185-5p	CES4A
MSTRG.19426.11	NONHSAT132583.2	ocu-miR-185-5p	CES4A
MSTRG.19426.11	NONHSAT072441.2	ocu-miR-185-5p	CES4A
MSTRG.19426.11	NONHSAT076467.2	ocu-miR-185-5p	CES4A
MSTRG.19426.11	NONHSAT078515.2	ocu-miR-185-5p	CES4A
MSTRG.19426.1	NONHSAT148039.2	ocu-miR-27b-3p	SLC22A3
MSTRG.19426.1	NONHSAT004949.2	ocu-miR-27b-3p	SLC22A3
MSTRG.19426.1	NONHSAT132583.2	ocu-miR-27b-3p	SLC22A3
MSTRG.19426.1	NONHSAT072441.2	ocu-miR-27b-3p	SLC22A3
MSTRG.19426.1	NONHSAT091007.2	ocu-miR-27b-3p	SLC22A3
MSTRG.19426.1	NONHSAT076467.2	ocu-miR-27b-3p	SLC22A3
MSTRG.19426.1	NONHSAT078515.2	ocu-miR-27b-3p	SLC22A3
MSTRG.19426.31	Not conserved	ocu-miR-27b-3p	SLC22A3
MSTRG.19426.11	NONHSAT148039.2	ocu-miR-27b-3p	SLC22A3
MSTRG.19426.11	NONHSAT004949.2	ocu-miR-27b-3p	SLC22A3
MSTRG.19426.11	NONHSAT132583.2	ocu-miR-27b-3p	SLC22A3
MSTRG.19426.11	NONHSAT072441.2	ocu-miR-27b-3p	SLC22A3
MSTRG.19426.11	NONHSAT076467.2	ocu-miR-27b-3p	SLC22A3
MSTRG.19426.11	NONHSAT078515.2	ocu-miR-27b-3p	SLC22A3
MSTRG.19426.1	NONHSAT148039.2	ocu-miR-28-5p	SLFN14
MSTRG.19426.1	NONHSAT004949.2	ocu-miR-28-5p	SLFN14
MSTRG.19426.1	NONHSAT132583.2	ocu-miR-28-5p	SLFN14
MSTRG.19426.1	NONHSAT072441.2	ocu-miR-28-5p	SLFN14
MSTRG.19426.1	NONHSAT091007.2	ocu-miR-28-5p	SLFN14
MSTRG.19426.1	NONHSAT076467.2	ocu-miR-28-5p	SLFN14
MSTRG.19426.1	NONHSAT078515.2	ocu-miR-28-5p	SLFN14
MSTRG.19426.11	NONHSAT148039.2	ocu-miR-28-5p	SLFN14
MSTRG.19426.11	NONHSAT004949.2	ocu-miR-28-5p	SLFN14
MSTRG.19426.11	NONHSAT132583.2	ocu-miR-28-5p	SLFN14
MSTRG.19426.11	NONHSAT072441.2	ocu-miR-28-5p	SLFN14
MSTRG.19426.11	NONHSAT076467.2	ocu-miR-28-5p	SLFN14
MSTRG.19426.11	NONHSAT078515.2	ocu-miR-28-5p	SLFN14
MSTRG.19426.1	NONHSAT148039.2	ocu-miR-872-5p	MPZ
MSTRG.19426.1	NONHSAT004949.2	ocu-miR-872-5p	MPZ
MSTRG.19426.1	NONHSAT132583.2	ocu-miR-872-5p	MPZ
MSTRG.19426.1	NONHSAT072441.2	ocu-miR-872-5p	MPZ
MSTRG.19426.1	NONHSAT091007.2	ocu-miR-872-5p	MPZ
MSTRG.19426.1	NONHSAT076467.2	ocu-miR-872-5p	MPZ
MSTRG.19426.1	NONHSAT078515.2	ocu-miR-872-5p	MPZ
MSTRG.19426.11	NONHSAT148039.2	ocu-miR-872-5p	MPZ
MSTRG.19426.11	NONHSAT004949.2	ocu-miR-872-5p	MPZ
MSTRG.19426.11	NONHSAT132583.2	ocu-miR-872-5p	MPZ
MSTRG.19426.11	NONHSAT072441.2	ocu-miR-872-5p	MPZ
MSTRG.19426.11	NONHSAT076467.2	ocu-miR-872-5p	MPZ
MSTRG.19426.11	NONHSAT078515.2	ocu-miR-872-5p	MPZ
MSTRG.19426.4	NONHSAT102415.2	ocu-miR-872-5p	MPZ
MSTRG.19426.4	NONHSAT135785.2	ocu-miR-872-5p	MPZ
MSTRG.19426.4	NONHSAT250173.1	ocu-miR-872-5p	MPZ
MSTRG.19426.4	NONHSAT206300.1	ocu-miR-872-5p	MPZ
MSTRG.19426.4	NONHSAT035109.2	ocu-miR-872-5p	MPZ
MSTRG.19426.4	NONHSAT201545.1	ocu-miR-872-5p	MPZ
MSTRG.2571.1	NONHSAT252491.1	ocu-miR-129-2-3p	PSMB8
MSTRG.16957.1	NONHSAT229000.1	ocu-miR-129-2-3p	PSMB8
MSTRG.9850.1	NONHSAT204750.1	ocu-miR-129-2-3p	PSMB8
MSTRG.9850.1	NONHSAT088007.2	ocu-miR-129-2-3p	PSMB8
ENSOCUT00000042418	Not conserved	ocu-miR-129-2-3p	PSMB8
MSTRG.9974.1	Not conserved	ocu-miR-129-2-3p	PSMB8
MSTRG.16862.1	NONHSAT193452.1	ocu-miR-129-2-3p	PSMB8
MSTRG.19908.1	Not conserved	ocu-miR-129-2-3p	PSMB8
MSTRG.2571.1	NONHSAT252491.1	ocu-miR-133b-3p	C1QB
MSTRG.11022.1	Not conserved	ocu-miR-133b-3p	C1QB
MSTRG.2571.1	NONHSAT252491.1	ocu-miR-134-5p	SGMS1
MSTRG.2571.1	NONHSAT252491.1	ocu-miR-134-5p	OAS2
MSTRG.2571.1	NONHSAT252491.1	ocu-miR-134-5p	CFDP1
MSTRG.17840.1	Not conserved	ocu-miR-134-5p	SGMS1
MSTRG.17840.1	Not conserved	ocu-miR-134-5p	OAS2
MSTRG.17840.1	Not conserved	ocu-miR-134-5p	CFDP1
MSTRG.6475.1	NONHSAT041933.2	ocu-miR-134-5p	SGMS1
MSTRG.6475.1	NONHSAT041933.2	ocu-miR-134-5p	SGMS1
MSTRG.6475.1	NONHSAT041932.2	ocu-miR-134-5p	SGMS1
MSTRG.6475.1	NONHSAT041932.2	ocu-miR-134-5p	SGMS1
MSTRG.6475.1	NONHSAT041931.2	ocu-miR-134-5p	SGMS1
MSTRG.6475.1	NONHSAT041931.2	ocu-miR-134-5p	SGMS1
MSTRG.6475.1	NONHSAT041927.2	ocu-miR-134-5p	SGMS1
MSTRG.6475.1	NONHSAT041921.2	ocu-miR-134-5p	SGMS1
MSTRG.6475.1	NONHSAT041921.2	ocu-miR-134-5p	SGMS1
MSTRG.6475.1	NONHSAT041920.2	ocu-miR-134-5p	SGMS1
MSTRG.6475.1	NONHSAT041920.2	ocu-miR-134-5p	SGMS1
MSTRG.6475.1	NONHSAT234781.1	ocu-miR-134-5p	SGMS1
MSTRG.6475.1	NONHSAT234781.1	ocu-miR-134-5p	SGMS1
MSTRG.6475.1	NONHSAT041934.2	ocu-miR-134-5p	SGMS1
MSTRG.6475.1	NONHSAT041934.2	ocu-miR-134-5p	SGMS1
MSTRG.6475.1	NONHSAT154825.1	ocu-miR-134-5p	SGMS1
MSTRG.6475.1	NONHSAT041922.2	ocu-miR-134-5p	SGMS1
MSTRG.6475.1	NONHSAT223860.1	ocu-miR-134-5p	SGMS1
MSTRG.6475.1	NONHSAT041933.2	ocu-miR-134-5p	OAS2
MSTRG.6475.1	NONHSAT041933.2	ocu-miR-134-5p	OAS2
MSTRG.6475.1	NONHSAT041932.2	ocu-miR-134-5p	OAS2
MSTRG.6475.1	NONHSAT041932.2	ocu-miR-134-5p	OAS2
MSTRG.6475.1	NONHSAT041931.2	ocu-miR-134-5p	OAS2
MSTRG.6475.1	NONHSAT041931.2	ocu-miR-134-5p	OAS2
MSTRG.6475.1	NONHSAT041927.2	ocu-miR-134-5p	OAS2
MSTRG.6475.1	NONHSAT041921.2	ocu-miR-134-5p	OAS2
MSTRG.6475.1	NONHSAT041921.2	ocu-miR-134-5p	OAS2
MSTRG.6475.1	NONHSAT041920.2	ocu-miR-134-5p	OAS2
MSTRG.6475.1	NONHSAT041920.2	ocu-miR-134-5p	OAS2
MSTRG.6475.1	NONHSAT234781.1	ocu-miR-134-5p	OAS2
MSTRG.6475.1	NONHSAT234781.1	ocu-miR-134-5p	OAS2
MSTRG.6475.1	NONHSAT041934.2	ocu-miR-134-5p	OAS2
MSTRG.6475.1	NONHSAT041934.2	ocu-miR-134-5p	OAS2
MSTRG.6475.1	NONHSAT154825.1	ocu-miR-134-5p	OAS2
MSTRG.6475.1	NONHSAT041922.2	ocu-miR-134-5p	OAS2
MSTRG.6475.1	NONHSAT223860.1	ocu-miR-134-5p	OAS2
MSTRG.6475.1	NONHSAT041933.2	ocu-miR-134-5p	CFDP1
MSTRG.6475.1	NONHSAT041933.2	ocu-miR-134-5p	CFDP1
MSTRG.6475.1	NONHSAT041932.2	ocu-miR-134-5p	CFDP1
MSTRG.6475.1	NONHSAT041932.2	ocu-miR-134-5p	CFDP1
MSTRG.6475.1	NONHSAT041931.2	ocu-miR-134-5p	CFDP1
MSTRG.6475.1	NONHSAT041931.2	ocu-miR-134-5p	CFDP1
MSTRG.6475.1	NONHSAT041927.2	ocu-miR-134-5p	CFDP1
MSTRG.6475.1	NONHSAT041921.2	ocu-miR-134-5p	CFDP1
MSTRG.6475.1	NONHSAT041921.2	ocu-miR-134-5p	CFDP1
MSTRG.6475.1	NONHSAT041920.2	ocu-miR-134-5p	CFDP1
MSTRG.6475.1	NONHSAT041920.2	ocu-miR-134-5p	CFDP1
MSTRG.6475.1	NONHSAT234781.1	ocu-miR-134-5p	CFDP1
MSTRG.6475.1	NONHSAT234781.1	ocu-miR-134-5p	CFDP1
MSTRG.6475.1	NONHSAT041934.2	ocu-miR-134-5p	CFDP1
MSTRG.6475.1	NONHSAT041934.2	ocu-miR-134-5p	CFDP1
MSTRG.6475.1	NONHSAT154825.1	ocu-miR-134-5p	CFDP1
MSTRG.6475.1	NONHSAT041922.2	ocu-miR-134-5p	CFDP1
MSTRG.6475.1	NONHSAT223860.1	ocu-miR-134-5p	CFDP1
ENSOCUT00000055942	Not conserved	ocu-miR-134-5p	SGMS1
ENSOCUT00000055942	Not conserved	ocu-miR-134-5p	OAS2
ENSOCUT00000055942	Not conserved	ocu-miR-134-5p	CFDP1
MSTRG.17401.1	NONHSAT176592.1	ocu-miR-134-5p	SGMS1
MSTRG.17401.1	NONHSAT176592.1	ocu-miR-134-5p	SGMS1
MSTRG.17401.1	NONHSAT176591.1	ocu-miR-134-5p	SGMS1
MSTRG.17401.1	NONHSAT176591.1	ocu-miR-134-5p	SGMS1
MSTRG.17401.1	NONHSAT175635.1	ocu-miR-134-5p	SGMS1
MSTRG.17401.1	NONHSAT175635.1	ocu-miR-134-5p	SGMS1
MSTRG.17401.1	NONHSAT056077.2	ocu-miR-134-5p	SGMS1
MSTRG.17401.1	NONHSAT056077.2	ocu-miR-134-5p	SGMS1
MSTRG.17401.1	NONHSAT176592.1	ocu-miR-134-5p	OAS2
MSTRG.17401.1	NONHSAT176592.1	ocu-miR-134-5p	OAS2
MSTRG.17401.1	NONHSAT176591.1	ocu-miR-134-5p	OAS2
MSTRG.17401.1	NONHSAT176591.1	ocu-miR-134-5p	OAS2
MSTRG.17401.1	NONHSAT175635.1	ocu-miR-134-5p	OAS2
MSTRG.17401.1	NONHSAT175635.1	ocu-miR-134-5p	OAS2
MSTRG.17401.1	NONHSAT056077.2	ocu-miR-134-5p	OAS2
MSTRG.17401.1	NONHSAT056077.2	ocu-miR-134-5p	OAS2
MSTRG.17401.1	NONHSAT176592.1	ocu-miR-134-5p	CFDP1
MSTRG.17401.1	NONHSAT176592.1	ocu-miR-134-5p	CFDP1
MSTRG.17401.1	NONHSAT176591.1	ocu-miR-134-5p	CFDP1
MSTRG.17401.1	NONHSAT176591.1	ocu-miR-134-5p	CFDP1
MSTRG.17401.1	NONHSAT175635.1	ocu-miR-134-5p	CFDP1
MSTRG.17401.1	NONHSAT175635.1	ocu-miR-134-5p	CFDP1
MSTRG.17401.1	NONHSAT056077.2	ocu-miR-134-5p	CFDP1
MSTRG.17401.1	NONHSAT056077.2	ocu-miR-134-5p	CFDP1
MSTRG.16862.1	NONHSAT193452.1	ocu-miR-134-5p	SGMS1
MSTRG.16862.1	NONHSAT193452.1	ocu-miR-134-5p	OAS2
MSTRG.16862.1	NONHSAT193452.1	ocu-miR-134-5p	CFDP1
MSTRG.11799.4	NONHSAT173637.1	ocu-miR-134-5p	SGMS1
MSTRG.11799.4	NONHSAT173636.1	ocu-miR-134-5p	SGMS1
MSTRG.11799.4	NONHSAT173646.1	ocu-miR-134-5p	SGMS1
MSTRG.11799.4	NONHSAT173645.1	ocu-miR-134-5p	SGMS1
MSTRG.11799.4	NONHSAT173644.1	ocu-miR-134-5p	SGMS1
MSTRG.11799.4	NONHSAT173642.1	ocu-miR-134-5p	SGMS1
MSTRG.11799.4	NONHSAT173638.1	ocu-miR-134-5p	SGMS1
MSTRG.11799.4	NONHSAT173649.1	ocu-miR-134-5p	SGMS1
MSTRG.11799.4	NONHSAT173647.1	ocu-miR-134-5p	SGMS1
MSTRG.11799.4	NONHSAT173651.1	ocu-miR-134-5p	SGMS1
MSTRG.11799.4	NONHSAT173652.1	ocu-miR-134-5p	SGMS1
MSTRG.11799.4	NONHSAT173650.1	ocu-miR-134-5p	SGMS1
MSTRG.11799.4	NONHSAT173648.1	ocu-miR-134-5p	SGMS1
MSTRG.11799.4	NONHSAT173643.1	ocu-miR-134-5p	SGMS1
MSTRG.11799.4	NONHSAT173641.1	ocu-miR-134-5p	SGMS1
MSTRG.11799.4	NONHSAT173640.1	ocu-miR-134-5p	SGMS1
MSTRG.11799.4	NONHSAT173639.1	ocu-miR-134-5p	SGMS1
MSTRG.11799.4	NONHSAT173637.1	ocu-miR-134-5p	OAS2
MSTRG.11799.4	NONHSAT173636.1	ocu-miR-134-5p	OAS2
MSTRG.11799.4	NONHSAT173646.1	ocu-miR-134-5p	OAS2
MSTRG.11799.4	NONHSAT173645.1	ocu-miR-134-5p	OAS2
MSTRG.11799.4	NONHSAT173644.1	ocu-miR-134-5p	OAS2
MSTRG.11799.4	NONHSAT173642.1	ocu-miR-134-5p	OAS2
MSTRG.11799.4	NONHSAT173638.1	ocu-miR-134-5p	OAS2
MSTRG.11799.4	NONHSAT173649.1	ocu-miR-134-5p	OAS2
MSTRG.11799.4	NONHSAT173647.1	ocu-miR-134-5p	OAS2
MSTRG.11799.4	NONHSAT173651.1	ocu-miR-134-5p	OAS2
MSTRG.11799.4	NONHSAT173652.1	ocu-miR-134-5p	OAS2
MSTRG.11799.4	NONHSAT173650.1	ocu-miR-134-5p	OAS2
MSTRG.11799.4	NONHSAT173648.1	ocu-miR-134-5p	OAS2
MSTRG.11799.4	NONHSAT173643.1	ocu-miR-134-5p	OAS2
MSTRG.11799.4	NONHSAT173641.1	ocu-miR-134-5p	OAS2
MSTRG.11799.4	NONHSAT173640.1	ocu-miR-134-5p	OAS2
MSTRG.11799.4	NONHSAT173639.1	ocu-miR-134-5p	OAS2
MSTRG.11799.4	NONHSAT173637.1	ocu-miR-134-5p	CFDP1
MSTRG.11799.4	NONHSAT173636.1	ocu-miR-134-5p	CFDP1
MSTRG.11799.4	NONHSAT173646.1	ocu-miR-134-5p	CFDP1
MSTRG.11799.4	NONHSAT173645.1	ocu-miR-134-5p	CFDP1
MSTRG.11799.4	NONHSAT173644.1	ocu-miR-134-5p	CFDP1
MSTRG.11799.4	NONHSAT173642.1	ocu-miR-134-5p	CFDP1
MSTRG.11799.4	NONHSAT173638.1	ocu-miR-134-5p	CFDP1
MSTRG.11799.4	NONHSAT173649.1	ocu-miR-134-5p	CFDP1
MSTRG.11799.4	NONHSAT173647.1	ocu-miR-134-5p	CFDP1
MSTRG.11799.4	NONHSAT173651.1	ocu-miR-134-5p	CFDP1
MSTRG.11799.4	NONHSAT173652.1	ocu-miR-134-5p	CFDP1
MSTRG.11799.4	NONHSAT173650.1	ocu-miR-134-5p	CFDP1
MSTRG.11799.4	NONHSAT173648.1	ocu-miR-134-5p	CFDP1
MSTRG.11799.4	NONHSAT173643.1	ocu-miR-134-5p	CFDP1
MSTRG.11799.4	NONHSAT173641.1	ocu-miR-134-5p	CFDP1
MSTRG.11799.4	NONHSAT173640.1	ocu-miR-134-5p	CFDP1
MSTRG.11799.4	NONHSAT173639.1	ocu-miR-134-5p	CFDP1
MSTRG.2571.1	NONHSAT252491.1	ocu-miR-136-5p	VCL
MSTRG.2571.1	NONHSAT252491.1	ocu-miR-136-5p	TTI2
MSTRG.2571.1	NONHSAT252491.1	ocu-miR-136-5p	SLC2A9
MSTRG.2571.1	NONHSAT252491.1	ocu-miR-136-5p	FAM76A
MSTRG.13027.1	Not conserved	ocu-miR-136-5p	VCL
MSTRG.13027.1	Not conserved	ocu-miR-136-5p	TTI2
MSTRG.13027.1	Not conserved	ocu-miR-136-5p	SLC2A9
MSTRG.13027.1	Not conserved	ocu-miR-136-5p	FAM76A
MSTRG.1331.2	NONHSAT250445.1	ocu-miR-136-5p	VCL
MSTRG.1331.2	NONHSAT250444.1	ocu-miR-136-5p	VCL
MSTRG.1331.2	NONHSAT240011.1	ocu-miR-136-5p	VCL
MSTRG.1331.2	NONHSAT119380.2	ocu-miR-136-5p	VCL
MSTRG.1331.2	NONHSAT119381.2	ocu-miR-136-5p	VCL
MSTRG.1331.2	NONHSAT250445.1	ocu-miR-136-5p	TTI2
MSTRG.1331.2	NONHSAT250444.1	ocu-miR-136-5p	TTI2
MSTRG.1331.2	NONHSAT240011.1	ocu-miR-136-5p	TTI2
MSTRG.1331.2	NONHSAT119380.2	ocu-miR-136-5p	TTI2
MSTRG.1331.2	NONHSAT119381.2	ocu-miR-136-5p	TTI2
MSTRG.1331.2	NONHSAT250445.1	ocu-miR-136-5p	SLC2A9
MSTRG.1331.2	NONHSAT250444.1	ocu-miR-136-5p	SLC2A9
MSTRG.1331.2	NONHSAT240011.1	ocu-miR-136-5p	SLC2A9
MSTRG.1331.2	NONHSAT119380.2	ocu-miR-136-5p	SLC2A9
MSTRG.1331.2	NONHSAT119381.2	ocu-miR-136-5p	SLC2A9
MSTRG.1331.2	NONHSAT250445.1	ocu-miR-136-5p	FAM76A
MSTRG.1331.2	NONHSAT250444.1	ocu-miR-136-5p	FAM76A
MSTRG.1331.2	NONHSAT240011.1	ocu-miR-136-5p	FAM76A
MSTRG.1331.2	NONHSAT119380.2	ocu-miR-136-5p	FAM76A
MSTRG.1331.2	NONHSAT119381.2	ocu-miR-136-5p	FAM76A
MSTRG.16957.1	NONHSAT229000.1	ocu-miR-136-5p	VCL
MSTRG.16957.1	NONHSAT229000.1	ocu-miR-136-5p	TTI2
MSTRG.16957.1	NONHSAT229000.1	ocu-miR-136-5p	SLC2A9
MSTRG.16957.1	NONHSAT229000.1	ocu-miR-136-5p	FAM76A
MSTRG.17840.1	Not conserved	ocu-miR-136-5p	VCL
MSTRG.17840.1	Not conserved	ocu-miR-136-5p	TTI2
MSTRG.17840.1	Not conserved	ocu-miR-136-5p	SLC2A9
MSTRG.17840.1	Not conserved	ocu-miR-136-5p	FAM76A
MSTRG.6475.1	NONHSAT041933.2	ocu-miR-136-5p	VCL
MSTRG.6475.1	NONHSAT041933.2	ocu-miR-136-5p	VCL
MSTRG.6475.1	NONHSAT041932.2	ocu-miR-136-5p	VCL
MSTRG.6475.1	NONHSAT041932.2	ocu-miR-136-5p	VCL
MSTRG.6475.1	NONHSAT041931.2	ocu-miR-136-5p	VCL
MSTRG.6475.1	NONHSAT041931.2	ocu-miR-136-5p	VCL
MSTRG.6475.1	NONHSAT041927.2	ocu-miR-136-5p	VCL
MSTRG.6475.1	NONHSAT041921.2	ocu-miR-136-5p	VCL
MSTRG.6475.1	NONHSAT041921.2	ocu-miR-136-5p	VCL
MSTRG.6475.1	NONHSAT041920.2	ocu-miR-136-5p	VCL
MSTRG.6475.1	NONHSAT041920.2	ocu-miR-136-5p	VCL
MSTRG.6475.1	NONHSAT234781.1	ocu-miR-136-5p	VCL
MSTRG.6475.1	NONHSAT234781.1	ocu-miR-136-5p	VCL
MSTRG.6475.1	NONHSAT041934.2	ocu-miR-136-5p	VCL
MSTRG.6475.1	NONHSAT041934.2	ocu-miR-136-5p	VCL
MSTRG.6475.1	NONHSAT154825.1	ocu-miR-136-5p	VCL
MSTRG.6475.1	NONHSAT041922.2	ocu-miR-136-5p	VCL
MSTRG.6475.1	NONHSAT223860.1	ocu-miR-136-5p	VCL
MSTRG.6475.1	NONHSAT041933.2	ocu-miR-136-5p	TTI2
MSTRG.6475.1	NONHSAT041933.2	ocu-miR-136-5p	TTI2
MSTRG.6475.1	NONHSAT041932.2	ocu-miR-136-5p	TTI2
MSTRG.6475.1	NONHSAT041932.2	ocu-miR-136-5p	TTI2
MSTRG.6475.1	NONHSAT041931.2	ocu-miR-136-5p	TTI2
MSTRG.6475.1	NONHSAT041931.2	ocu-miR-136-5p	TTI2
MSTRG.6475.1	NONHSAT041927.2	ocu-miR-136-5p	TTI2
MSTRG.6475.1	NONHSAT041921.2	ocu-miR-136-5p	TTI2
MSTRG.6475.1	NONHSAT041921.2	ocu-miR-136-5p	TTI2
MSTRG.6475.1	NONHSAT041920.2	ocu-miR-136-5p	TTI2
MSTRG.6475.1	NONHSAT041920.2	ocu-miR-136-5p	TTI2
MSTRG.6475.1	NONHSAT234781.1	ocu-miR-136-5p	TTI2
MSTRG.6475.1	NONHSAT234781.1	ocu-miR-136-5p	TTI2
MSTRG.6475.1	NONHSAT041934.2	ocu-miR-136-5p	TTI2
MSTRG.6475.1	NONHSAT041934.2	ocu-miR-136-5p	TTI2
MSTRG.6475.1	NONHSAT154825.1	ocu-miR-136-5p	TTI2
MSTRG.6475.1	NONHSAT041922.2	ocu-miR-136-5p	TTI2
MSTRG.6475.1	NONHSAT223860.1	ocu-miR-136-5p	TTI2
MSTRG.6475.1	NONHSAT041933.2	ocu-miR-136-5p	SLC2A9
MSTRG.6475.1	NONHSAT041933.2	ocu-miR-136-5p	SLC2A9
MSTRG.6475.1	NONHSAT041932.2	ocu-miR-136-5p	SLC2A9
MSTRG.6475.1	NONHSAT041932.2	ocu-miR-136-5p	SLC2A9
MSTRG.6475.1	NONHSAT041931.2	ocu-miR-136-5p	SLC2A9
MSTRG.6475.1	NONHSAT041931.2	ocu-miR-136-5p	SLC2A9
MSTRG.6475.1	NONHSAT041927.2	ocu-miR-136-5p	SLC2A9
MSTRG.6475.1	NONHSAT041921.2	ocu-miR-136-5p	SLC2A9
MSTRG.6475.1	NONHSAT041921.2	ocu-miR-136-5p	SLC2A9
MSTRG.6475.1	NONHSAT041920.2	ocu-miR-136-5p	SLC2A9
MSTRG.6475.1	NONHSAT041920.2	ocu-miR-136-5p	SLC2A9
MSTRG.6475.1	NONHSAT234781.1	ocu-miR-136-5p	SLC2A9
MSTRG.6475.1	NONHSAT234781.1	ocu-miR-136-5p	SLC2A9
MSTRG.6475.1	NONHSAT041934.2	ocu-miR-136-5p	SLC2A9
MSTRG.6475.1	NONHSAT041934.2	ocu-miR-136-5p	SLC2A9
MSTRG.6475.1	NONHSAT154825.1	ocu-miR-136-5p	SLC2A9
MSTRG.6475.1	NONHSAT041922.2	ocu-miR-136-5p	SLC2A9
MSTRG.6475.1	NONHSAT223860.1	ocu-miR-136-5p	SLC2A9
MSTRG.6475.1	NONHSAT041933.2	ocu-miR-136-5p	FAM76A
MSTRG.6475.1	NONHSAT041933.2	ocu-miR-136-5p	FAM76A
MSTRG.6475.1	NONHSAT041932.2	ocu-miR-136-5p	FAM76A
MSTRG.6475.1	NONHSAT041932.2	ocu-miR-136-5p	FAM76A
MSTRG.6475.1	NONHSAT041931.2	ocu-miR-136-5p	FAM76A
MSTRG.6475.1	NONHSAT041931.2	ocu-miR-136-5p	FAM76A
MSTRG.6475.1	NONHSAT041927.2	ocu-miR-136-5p	FAM76A
MSTRG.6475.1	NONHSAT041921.2	ocu-miR-136-5p	FAM76A
MSTRG.6475.1	NONHSAT041921.2	ocu-miR-136-5p	FAM76A
MSTRG.6475.1	NONHSAT041920.2	ocu-miR-136-5p	FAM76A
MSTRG.6475.1	NONHSAT041920.2	ocu-miR-136-5p	FAM76A
MSTRG.6475.1	NONHSAT234781.1	ocu-miR-136-5p	FAM76A
MSTRG.6475.1	NONHSAT234781.1	ocu-miR-136-5p	FAM76A
MSTRG.6475.1	NONHSAT041934.2	ocu-miR-136-5p	FAM76A
MSTRG.6475.1	NONHSAT041934.2	ocu-miR-136-5p	FAM76A
MSTRG.6475.1	NONHSAT154825.1	ocu-miR-136-5p	FAM76A
MSTRG.6475.1	NONHSAT041922.2	ocu-miR-136-5p	FAM76A
MSTRG.6475.1	NONHSAT223860.1	ocu-miR-136-5p	FAM76A
MSTRG.17401.1	NONHSAT176592.1	ocu-miR-136-5p	VCL
MSTRG.17401.1	NONHSAT176592.1	ocu-miR-136-5p	VCL
MSTRG.17401.1	NONHSAT176591.1	ocu-miR-136-5p	VCL
MSTRG.17401.1	NONHSAT176591.1	ocu-miR-136-5p	VCL
MSTRG.17401.1	NONHSAT175635.1	ocu-miR-136-5p	VCL
MSTRG.17401.1	NONHSAT175635.1	ocu-miR-136-5p	VCL
MSTRG.17401.1	NONHSAT056077.2	ocu-miR-136-5p	VCL
MSTRG.17401.1	NONHSAT056077.2	ocu-miR-136-5p	VCL
MSTRG.17401.1	NONHSAT176592.1	ocu-miR-136-5p	TTI2
MSTRG.17401.1	NONHSAT176592.1	ocu-miR-136-5p	TTI2
MSTRG.17401.1	NONHSAT176591.1	ocu-miR-136-5p	TTI2
MSTRG.17401.1	NONHSAT176591.1	ocu-miR-136-5p	TTI2
MSTRG.17401.1	NONHSAT175635.1	ocu-miR-136-5p	TTI2
MSTRG.17401.1	NONHSAT175635.1	ocu-miR-136-5p	TTI2
MSTRG.17401.1	NONHSAT056077.2	ocu-miR-136-5p	TTI2
MSTRG.17401.1	NONHSAT056077.2	ocu-miR-136-5p	TTI2
MSTRG.17401.1	NONHSAT176592.1	ocu-miR-136-5p	SLC2A9
MSTRG.17401.1	NONHSAT176592.1	ocu-miR-136-5p	SLC2A9
MSTRG.17401.1	NONHSAT176591.1	ocu-miR-136-5p	SLC2A9
MSTRG.17401.1	NONHSAT176591.1	ocu-miR-136-5p	SLC2A9
MSTRG.17401.1	NONHSAT175635.1	ocu-miR-136-5p	SLC2A9
MSTRG.17401.1	NONHSAT175635.1	ocu-miR-136-5p	SLC2A9
MSTRG.17401.1	NONHSAT056077.2	ocu-miR-136-5p	SLC2A9
MSTRG.17401.1	NONHSAT056077.2	ocu-miR-136-5p	SLC2A9
MSTRG.17401.1	NONHSAT176592.1	ocu-miR-136-5p	FAM76A
MSTRG.17401.1	NONHSAT176592.1	ocu-miR-136-5p	FAM76A
MSTRG.17401.1	NONHSAT176591.1	ocu-miR-136-5p	FAM76A
MSTRG.17401.1	NONHSAT176591.1	ocu-miR-136-5p	FAM76A
MSTRG.17401.1	NONHSAT175635.1	ocu-miR-136-5p	FAM76A
MSTRG.17401.1	NONHSAT175635.1	ocu-miR-136-5p	FAM76A
MSTRG.17401.1	NONHSAT056077.2	ocu-miR-136-5p	FAM76A
MSTRG.17401.1	NONHSAT056077.2	ocu-miR-136-5p	FAM76A
MSTRG.16862.1	NONHSAT193452.1	ocu-miR-136-5p	VCL
MSTRG.16862.1	NONHSAT193452.1	ocu-miR-136-5p	TTI2
MSTRG.16862.1	NONHSAT193452.1	ocu-miR-136-5p	SLC2A9
MSTRG.16862.1	NONHSAT193452.1	ocu-miR-136-5p	FAM76A
MSTRG.8317.1	Not conserved	ocu-miR-136-5p	VCL
MSTRG.8317.1	Not conserved	ocu-miR-136-5p	TTI2
MSTRG.8317.1	Not conserved	ocu-miR-136-5p	SLC2A9
MSTRG.8317.1	Not conserved	ocu-miR-136-5p	FAM76A
MSTRG.13244.1	Not conserved	ocu-miR-136-5p	VCL
MSTRG.13244.1	Not conserved	ocu-miR-136-5p	TTI2
MSTRG.13244.1	Not conserved	ocu-miR-136-5p	SLC2A9
MSTRG.13244.1	Not conserved	ocu-miR-136-5p	FAM76A
MSTRG.19908.1	Not conserved	ocu-miR-136-5p	VCL
MSTRG.19908.1	Not conserved	ocu-miR-136-5p	TTI2
MSTRG.19908.1	Not conserved	ocu-miR-136-5p	SLC2A9
MSTRG.19908.1	Not conserved	ocu-miR-136-5p	FAM76A
MSTRG.17401.4	NONHSAT176592.1	ocu-miR-136-5p	VCL
MSTRG.17401.4	NONHSAT176592.1	ocu-miR-136-5p	VCL
MSTRG.17401.4	NONHSAT176591.1	ocu-miR-136-5p	VCL
MSTRG.17401.4	NONHSAT176591.1	ocu-miR-136-5p	VCL
MSTRG.17401.4	NONHSAT175635.1	ocu-miR-136-5p	VCL
MSTRG.17401.4	NONHSAT175635.1	ocu-miR-136-5p	VCL
MSTRG.17401.4	NONHSAT175635.1	ocu-miR-136-5p	VCL
MSTRG.17401.4	NONHSAT056077.2	ocu-miR-136-5p	VCL
MSTRG.17401.4	NONHSAT056077.2	ocu-miR-136-5p	VCL
MSTRG.17401.4	NONHSAT056077.2	ocu-miR-136-5p	VCL
MSTRG.17401.4	NONHSAT176593.1	ocu-miR-136-5p	VCL
MSTRG.17401.4	NONHSAT176592.1	ocu-miR-136-5p	TTI2
MSTRG.17401.4	NONHSAT176592.1	ocu-miR-136-5p	TTI2
MSTRG.17401.4	NONHSAT176591.1	ocu-miR-136-5p	TTI2
MSTRG.17401.4	NONHSAT176591.1	ocu-miR-136-5p	TTI2
MSTRG.17401.4	NONHSAT175635.1	ocu-miR-136-5p	TTI2
MSTRG.17401.4	NONHSAT175635.1	ocu-miR-136-5p	TTI2
MSTRG.17401.4	NONHSAT175635.1	ocu-miR-136-5p	TTI2
MSTRG.17401.4	NONHSAT056077.2	ocu-miR-136-5p	TTI2
MSTRG.17401.4	NONHSAT056077.2	ocu-miR-136-5p	TTI2
MSTRG.17401.4	NONHSAT056077.2	ocu-miR-136-5p	TTI2
MSTRG.17401.4	NONHSAT176593.1	ocu-miR-136-5p	TTI2
MSTRG.17401.4	NONHSAT176592.1	ocu-miR-136-5p	SLC2A9
MSTRG.17401.4	NONHSAT176592.1	ocu-miR-136-5p	SLC2A9
MSTRG.17401.4	NONHSAT176591.1	ocu-miR-136-5p	SLC2A9
MSTRG.17401.4	NONHSAT176591.1	ocu-miR-136-5p	SLC2A9
MSTRG.17401.4	NONHSAT175635.1	ocu-miR-136-5p	SLC2A9
MSTRG.17401.4	NONHSAT175635.1	ocu-miR-136-5p	SLC2A9
MSTRG.17401.4	NONHSAT175635.1	ocu-miR-136-5p	SLC2A9
MSTRG.17401.4	NONHSAT056077.2	ocu-miR-136-5p	SLC2A9
MSTRG.17401.4	NONHSAT056077.2	ocu-miR-136-5p	SLC2A9
MSTRG.17401.4	NONHSAT056077.2	ocu-miR-136-5p	SLC2A9
MSTRG.17401.4	NONHSAT176593.1	ocu-miR-136-5p	SLC2A9
MSTRG.17401.4	NONHSAT176592.1	ocu-miR-136-5p	FAM76A
MSTRG.17401.4	NONHSAT176592.1	ocu-miR-136-5p	FAM76A
MSTRG.17401.4	NONHSAT176591.1	ocu-miR-136-5p	FAM76A
MSTRG.17401.4	NONHSAT176591.1	ocu-miR-136-5p	FAM76A
MSTRG.17401.4	NONHSAT175635.1	ocu-miR-136-5p	FAM76A
MSTRG.17401.4	NONHSAT175635.1	ocu-miR-136-5p	FAM76A
MSTRG.17401.4	NONHSAT175635.1	ocu-miR-136-5p	FAM76A
MSTRG.17401.4	NONHSAT056077.2	ocu-miR-136-5p	FAM76A
MSTRG.17401.4	NONHSAT056077.2	ocu-miR-136-5p	FAM76A
MSTRG.17401.4	NONHSAT056077.2	ocu-miR-136-5p	FAM76A
MSTRG.17401.4	NONHSAT176593.1	ocu-miR-136-5p	FAM76A
MSTRG.14133.1	NONHSAT155266.1	ocu-miR-136-5p	VCL
MSTRG.14133.1	NONHSAT155266.1	ocu-miR-136-5p	VCL
MSTRG.14133.1	NONHSAT155265.1	ocu-miR-136-5p	VCL
MSTRG.14133.1	NONHSAT155265.1	ocu-miR-136-5p	VCL
MSTRG.14133.1	NONHSAT155266.1	ocu-miR-136-5p	TTI2
MSTRG.14133.1	NONHSAT155266.1	ocu-miR-136-5p	TTI2
MSTRG.14133.1	NONHSAT155265.1	ocu-miR-136-5p	TTI2
MSTRG.14133.1	NONHSAT155265.1	ocu-miR-136-5p	TTI2
MSTRG.14133.1	NONHSAT155266.1	ocu-miR-136-5p	SLC2A9
MSTRG.14133.1	NONHSAT155266.1	ocu-miR-136-5p	SLC2A9
MSTRG.14133.1	NONHSAT155265.1	ocu-miR-136-5p	SLC2A9
MSTRG.14133.1	NONHSAT155265.1	ocu-miR-136-5p	SLC2A9
MSTRG.14133.1	NONHSAT155266.1	ocu-miR-136-5p	FAM76A
MSTRG.14133.1	NONHSAT155266.1	ocu-miR-136-5p	FAM76A
MSTRG.14133.1	NONHSAT155265.1	ocu-miR-136-5p	FAM76A
MSTRG.14133.1	NONHSAT155265.1	ocu-miR-136-5p	FAM76A
MSTRG.2571.1	NONHSAT252491.1	ocu-miR-299-3p	PRPF19
MSTRG.2571.1	NONHSAT252491.1	ocu-miR-299-3p	PARG
MSTRG.2571.1	NONHSAT252491.1	ocu-miR-299-3p	ANKS1B
MSTRG.16957.1	NONHSAT229000.1	ocu-miR-299-3p	PRPF19
MSTRG.16957.1	NONHSAT229000.1	ocu-miR-299-3p	PARG
MSTRG.16957.1	NONHSAT229000.1	ocu-miR-299-3p	ANKS1B
MSTRG.17840.1	Not conserved	ocu-miR-299-3p	PRPF19
MSTRG.17840.1	Not conserved	ocu-miR-299-3p	PARG
MSTRG.17840.1	Not conserved	ocu-miR-299-3p	ANKS1B
MSTRG.6475.1	NONHSAT041933.2	ocu-miR-299-3p	PRPF19
MSTRG.6475.1	NONHSAT041933.2	ocu-miR-299-3p	PRPF19
MSTRG.6475.1	NONHSAT041932.2	ocu-miR-299-3p	PRPF19
MSTRG.6475.1	NONHSAT041932.2	ocu-miR-299-3p	PRPF19
MSTRG.6475.1	NONHSAT041931.2	ocu-miR-299-3p	PRPF19
MSTRG.6475.1	NONHSAT041931.2	ocu-miR-299-3p	PRPF19
MSTRG.6475.1	NONHSAT041927.2	ocu-miR-299-3p	PRPF19
MSTRG.6475.1	NONHSAT041921.2	ocu-miR-299-3p	PRPF19
MSTRG.6475.1	NONHSAT041921.2	ocu-miR-299-3p	PRPF19
MSTRG.6475.1	NONHSAT041920.2	ocu-miR-299-3p	PRPF19
MSTRG.6475.1	NONHSAT041920.2	ocu-miR-299-3p	PRPF19
MSTRG.6475.1	NONHSAT234781.1	ocu-miR-299-3p	PRPF19
MSTRG.6475.1	NONHSAT234781.1	ocu-miR-299-3p	PRPF19
MSTRG.6475.1	NONHSAT041934.2	ocu-miR-299-3p	PRPF19
MSTRG.6475.1	NONHSAT041934.2	ocu-miR-299-3p	PRPF19
MSTRG.6475.1	NONHSAT154825.1	ocu-miR-299-3p	PRPF19
MSTRG.6475.1	NONHSAT041922.2	ocu-miR-299-3p	PRPF19
MSTRG.6475.1	NONHSAT223860.1	ocu-miR-299-3p	PRPF19
MSTRG.6475.1	NONHSAT041933.2	ocu-miR-299-3p	PARG
MSTRG.6475.1	NONHSAT041933.2	ocu-miR-299-3p	PARG
MSTRG.6475.1	NONHSAT041932.2	ocu-miR-299-3p	PARG
MSTRG.6475.1	NONHSAT041932.2	ocu-miR-299-3p	PARG
MSTRG.6475.1	NONHSAT041931.2	ocu-miR-299-3p	PARG
MSTRG.6475.1	NONHSAT041931.2	ocu-miR-299-3p	PARG
MSTRG.6475.1	NONHSAT041927.2	ocu-miR-299-3p	PARG
MSTRG.6475.1	NONHSAT041921.2	ocu-miR-299-3p	PARG
MSTRG.6475.1	NONHSAT041921.2	ocu-miR-299-3p	PARG
MSTRG.6475.1	NONHSAT041920.2	ocu-miR-299-3p	PARG
MSTRG.6475.1	NONHSAT041920.2	ocu-miR-299-3p	PARG
MSTRG.6475.1	NONHSAT234781.1	ocu-miR-299-3p	PARG
MSTRG.6475.1	NONHSAT234781.1	ocu-miR-299-3p	PARG
MSTRG.6475.1	NONHSAT041934.2	ocu-miR-299-3p	PARG
MSTRG.6475.1	NONHSAT041934.2	ocu-miR-299-3p	PARG
MSTRG.6475.1	NONHSAT154825.1	ocu-miR-299-3p	PARG
MSTRG.6475.1	NONHSAT041922.2	ocu-miR-299-3p	PARG
MSTRG.6475.1	NONHSAT223860.1	ocu-miR-299-3p	PARG
MSTRG.6475.1	NONHSAT041933.2	ocu-miR-299-3p	ANKS1B
MSTRG.6475.1	NONHSAT041933.2	ocu-miR-299-3p	ANKS1B
MSTRG.6475.1	NONHSAT041932.2	ocu-miR-299-3p	ANKS1B
MSTRG.6475.1	NONHSAT041932.2	ocu-miR-299-3p	ANKS1B
MSTRG.6475.1	NONHSAT041931.2	ocu-miR-299-3p	ANKS1B
MSTRG.6475.1	NONHSAT041931.2	ocu-miR-299-3p	ANKS1B
MSTRG.6475.1	NONHSAT041927.2	ocu-miR-299-3p	ANKS1B
MSTRG.6475.1	NONHSAT041921.2	ocu-miR-299-3p	ANKS1B
MSTRG.6475.1	NONHSAT041921.2	ocu-miR-299-3p	ANKS1B
MSTRG.6475.1	NONHSAT041920.2	ocu-miR-299-3p	ANKS1B
MSTRG.6475.1	NONHSAT041920.2	ocu-miR-299-3p	ANKS1B
MSTRG.6475.1	NONHSAT234781.1	ocu-miR-299-3p	ANKS1B
MSTRG.6475.1	NONHSAT234781.1	ocu-miR-299-3p	ANKS1B
MSTRG.6475.1	NONHSAT041934.2	ocu-miR-299-3p	ANKS1B
MSTRG.6475.1	NONHSAT041934.2	ocu-miR-299-3p	ANKS1B
MSTRG.6475.1	NONHSAT154825.1	ocu-miR-299-3p	ANKS1B
MSTRG.6475.1	NONHSAT041922.2	ocu-miR-299-3p	ANKS1B
MSTRG.6475.1	NONHSAT223860.1	ocu-miR-299-3p	ANKS1B
ENSOCUT00000055942	Not conserved	ocu-miR-299-3p	PRPF19
ENSOCUT00000055942	Not conserved	ocu-miR-299-3p	PARG
ENSOCUT00000055942	Not conserved	ocu-miR-299-3p	ANKS1B
MSTRG.10849.1	NONHSAT028017.2	ocu-miR-299-3p	PRPF19
MSTRG.10849.1	NONHSAT028017.2	ocu-miR-299-3p	PRPF19
MSTRG.10849.1	NONHSAT028017.2	ocu-miR-299-3p	PARG
MSTRG.10849.1	NONHSAT028017.2	ocu-miR-299-3p	PARG
MSTRG.10849.1	NONHSAT028017.2	ocu-miR-299-3p	ANKS1B
MSTRG.10849.1	NONHSAT028017.2	ocu-miR-299-3p	ANKS1B
MSTRG.16862.1	NONHSAT193452.1	ocu-miR-299-3p	PRPF19
MSTRG.16862.1	NONHSAT193452.1	ocu-miR-299-3p	PARG
MSTRG.16862.1	NONHSAT193452.1	ocu-miR-299-3p	ANKS1B
MSTRG.19908.1	Not conserved	ocu-miR-299-3p	PRPF19
MSTRG.19908.1	Not conserved	ocu-miR-299-3p	PARG
MSTRG.19908.1	Not conserved	ocu-miR-299-3p	ANKS1B
ENSOCUT00000058023	NONHSAT071961.2	ocu-miR-299-3p	PRPF19
ENSOCUT00000058023	NONHSAT182102.1	ocu-miR-299-3p	PRPF19
ENSOCUT00000058023	NONHSAT071961.2	ocu-miR-299-3p	PARG
ENSOCUT00000058023	NONHSAT182102.1	ocu-miR-299-3p	PARG
ENSOCUT00000058023	NONHSAT071961.2	ocu-miR-299-3p	ANKS1B
ENSOCUT00000058023	NONHSAT182102.1	ocu-miR-299-3p	ANKS1B
MSTRG.2571.1	NONHSAT252491.1	ocu-miR-381-3p	MGMT
MSTRG.1331.2	NONHSAT250445.1	ocu-miR-381-3p	MGMT
MSTRG.1331.2	NONHSAT250444.1	ocu-miR-381-3p	MGMT
MSTRG.1331.2	NONHSAT240011.1	ocu-miR-381-3p	MGMT
MSTRG.1331.2	NONHSAT119380.2	ocu-miR-381-3p	MGMT
MSTRG.1331.2	NONHSAT119381.2	ocu-miR-381-3p	MGMT
MSTRG.16957.1	NONHSAT229000.1	ocu-miR-381-3p	MGMT
MSTRG.19905.1	NONHSAT258835.1	ocu-miR-381-3p	MGMT
MSTRG.19905.1	NONHSAT258834.1	ocu-miR-381-3p	MGMT
MSTRG.19905.1	NONHSAT222870.1	ocu-miR-381-3p	MGMT
MSTRG.19905.1	NONHSAT078237.2	ocu-miR-381-3p	MGMT
MSTRG.6475.1	NONHSAT041933.2	ocu-miR-381-3p	MGMT
MSTRG.6475.1	NONHSAT041933.2	ocu-miR-381-3p	MGMT
MSTRG.6475.1	NONHSAT041932.2	ocu-miR-381-3p	MGMT
MSTRG.6475.1	NONHSAT041932.2	ocu-miR-381-3p	MGMT
MSTRG.6475.1	NONHSAT041931.2	ocu-miR-381-3p	MGMT
MSTRG.6475.1	NONHSAT041931.2	ocu-miR-381-3p	MGMT
MSTRG.6475.1	NONHSAT041927.2	ocu-miR-381-3p	MGMT
MSTRG.6475.1	NONHSAT041921.2	ocu-miR-381-3p	MGMT
MSTRG.6475.1	NONHSAT041921.2	ocu-miR-381-3p	MGMT
MSTRG.6475.1	NONHSAT041920.2	ocu-miR-381-3p	MGMT
MSTRG.6475.1	NONHSAT041920.2	ocu-miR-381-3p	MGMT
MSTRG.6475.1	NONHSAT234781.1	ocu-miR-381-3p	MGMT
MSTRG.6475.1	NONHSAT234781.1	ocu-miR-381-3p	MGMT
MSTRG.6475.1	NONHSAT041934.2	ocu-miR-381-3p	MGMT
MSTRG.6475.1	NONHSAT041934.2	ocu-miR-381-3p	MGMT
MSTRG.6475.1	NONHSAT154825.1	ocu-miR-381-3p	MGMT
MSTRG.6475.1	NONHSAT041922.2	ocu-miR-381-3p	MGMT
MSTRG.6475.1	NONHSAT223860.1	ocu-miR-381-3p	MGMT
MSTRG.17401.1	NONHSAT176592.1	ocu-miR-381-3p	MGMT
MSTRG.17401.1	NONHSAT176592.1	ocu-miR-381-3p	MGMT
MSTRG.17401.1	NONHSAT176591.1	ocu-miR-381-3p	MGMT
MSTRG.17401.1	NONHSAT176591.1	ocu-miR-381-3p	MGMT
MSTRG.17401.1	NONHSAT175635.1	ocu-miR-381-3p	MGMT
MSTRG.17401.1	NONHSAT175635.1	ocu-miR-381-3p	MGMT
MSTRG.17401.1	NONHSAT056077.2	ocu-miR-381-3p	MGMT
MSTRG.17401.1	NONHSAT056077.2	ocu-miR-381-3p	MGMT
MSTRG.9974.1	Not conserved	ocu-miR-381-3p	MGMT
MSTRG.19908.1	Not conserved	ocu-miR-381-3p	MGMT
MSTRG.17088.1	NONHSAT146463.2	ocu-miR-381-3p	MGMT
MSTRG.2571.1	NONHSAT252491.1	ocu-miR-409-3p	CAPN2
MSTRG.1331.2	NONHSAT250445.1	ocu-miR-409-3p	CAPN2
MSTRG.1331.2	NONHSAT250444.1	ocu-miR-409-3p	CAPN2
MSTRG.1331.2	NONHSAT240011.1	ocu-miR-409-3p	CAPN2
MSTRG.1331.2	NONHSAT119380.2	ocu-miR-409-3p	CAPN2
MSTRG.1331.2	NONHSAT119381.2	ocu-miR-409-3p	CAPN2
MSTRG.17840.1	Not conserved	ocu-miR-409-3p	CAPN2
MSTRG.9504.1	NONHSAT084830.2	ocu-miR-409-3p	CAPN2
MSTRG.9504.1	NONHSAT084830.2	ocu-miR-409-3p	CAPN2
MSTRG.9504.1	NONHSAT084830.2	ocu-miR-409-3p	CAPN2
MSTRG.9504.1	NONHSAT084827.2	ocu-miR-409-3p	CAPN2
MSTRG.9504.1	NONHSAT084827.2	ocu-miR-409-3p	CAPN2
MSTRG.9504.1	NONHSAT084827.2	ocu-miR-409-3p	CAPN2
MSTRG.9504.1	NONHSAT084827.2	ocu-miR-409-3p	CAPN2
MSTRG.9504.1	NONHSAT084831.2	ocu-miR-409-3p	CAPN2
MSTRG.9504.1	NONHSAT084831.2	ocu-miR-409-3p	CAPN2
MSTRG.9504.1	NONHSAT084831.2	ocu-miR-409-3p	CAPN2
MSTRG.9504.1	NONHSAT084831.2	ocu-miR-409-3p	CAPN2
MSTRG.9504.1	NONHSAT244821.1	ocu-miR-409-3p	CAPN2
MSTRG.9504.1	NONHSAT244821.1	ocu-miR-409-3p	CAPN2
MSTRG.9504.1	NONHSAT244821.1	ocu-miR-409-3p	CAPN2
MSTRG.9504.1	NONHSAT244821.1	ocu-miR-409-3p	CAPN2
MSTRG.9504.1	NONHSAT244829.1	ocu-miR-409-3p	CAPN2
MSTRG.9504.1	NONHSAT244829.1	ocu-miR-409-3p	CAPN2
MSTRG.9504.1	NONHSAT244829.1	ocu-miR-409-3p	CAPN2
MSTRG.9504.1	NONHSAT244829.1	ocu-miR-409-3p	CAPN2
MSTRG.9504.1	NONHSAT244829.1	ocu-miR-409-3p	CAPN2
MSTRG.9504.1	NONHSAT244828.1	ocu-miR-409-3p	CAPN2
MSTRG.9504.1	NONHSAT244828.1	ocu-miR-409-3p	CAPN2
MSTRG.9504.1	NONHSAT244828.1	ocu-miR-409-3p	CAPN2
MSTRG.9504.1	NONHSAT244828.1	ocu-miR-409-3p	CAPN2
MSTRG.9504.1	NONHSAT244828.1	ocu-miR-409-3p	CAPN2
MSTRG.9504.1	NONHSAT244827.1	ocu-miR-409-3p	CAPN2
MSTRG.9504.1	NONHSAT244827.1	ocu-miR-409-3p	CAPN2
MSTRG.9504.1	NONHSAT244827.1	ocu-miR-409-3p	CAPN2
MSTRG.9504.1	NONHSAT244827.1	ocu-miR-409-3p	CAPN2
MSTRG.9504.1	NONHSAT244827.1	ocu-miR-409-3p	CAPN2
MSTRG.9504.1	NONHSAT244826.1	ocu-miR-409-3p	CAPN2
MSTRG.9504.1	NONHSAT244826.1	ocu-miR-409-3p	CAPN2
MSTRG.9504.1	NONHSAT244826.1	ocu-miR-409-3p	CAPN2
MSTRG.9504.1	NONHSAT244826.1	ocu-miR-409-3p	CAPN2
MSTRG.9504.1	NONHSAT244826.1	ocu-miR-409-3p	CAPN2
MSTRG.9504.1	NONHSAT244823.1	ocu-miR-409-3p	CAPN2
MSTRG.9504.1	NONHSAT244823.1	ocu-miR-409-3p	CAPN2
MSTRG.9504.1	NONHSAT244823.1	ocu-miR-409-3p	CAPN2
MSTRG.9504.1	NONHSAT244823.1	ocu-miR-409-3p	CAPN2
MSTRG.9504.1	NONHSAT244823.1	ocu-miR-409-3p	CAPN2
MSTRG.9504.1	NONHSAT244820.1	ocu-miR-409-3p	CAPN2
MSTRG.9504.1	NONHSAT244820.1	ocu-miR-409-3p	CAPN2
MSTRG.9504.1	NONHSAT244820.1	ocu-miR-409-3p	CAPN2
MSTRG.9504.1	NONHSAT244820.1	ocu-miR-409-3p	CAPN2
MSTRG.9504.1	NONHSAT244820.1	ocu-miR-409-3p	CAPN2
MSTRG.9504.1	NONHSAT244816.1	ocu-miR-409-3p	CAPN2
MSTRG.9504.1	NONHSAT244816.1	ocu-miR-409-3p	CAPN2
MSTRG.9504.1	NONHSAT244816.1	ocu-miR-409-3p	CAPN2
MSTRG.9504.1	NONHSAT244816.1	ocu-miR-409-3p	CAPN2
MSTRG.9504.1	NONHSAT244816.1	ocu-miR-409-3p	CAPN2
MSTRG.9504.1	NONHSAT084838.2	ocu-miR-409-3p	CAPN2
MSTRG.9504.1	NONHSAT084838.2	ocu-miR-409-3p	CAPN2
MSTRG.9504.1	NONHSAT084838.2	ocu-miR-409-3p	CAPN2
MSTRG.9504.1	NONHSAT084838.2	ocu-miR-409-3p	CAPN2
MSTRG.9504.1	NONHSAT084838.2	ocu-miR-409-3p	CAPN2
MSTRG.9504.1	NONHSAT084833.2	ocu-miR-409-3p	CAPN2
MSTRG.9504.1	NONHSAT084833.2	ocu-miR-409-3p	CAPN2
MSTRG.9504.1	NONHSAT084833.2	ocu-miR-409-3p	CAPN2
MSTRG.9504.1	NONHSAT084833.2	ocu-miR-409-3p	CAPN2
MSTRG.9504.1	NONHSAT084833.2	ocu-miR-409-3p	CAPN2
MSTRG.9504.1	NONHSAT084832.2	ocu-miR-409-3p	CAPN2
MSTRG.9504.1	NONHSAT084832.2	ocu-miR-409-3p	CAPN2
MSTRG.9504.1	NONHSAT084832.2	ocu-miR-409-3p	CAPN2
MSTRG.9504.1	NONHSAT084832.2	ocu-miR-409-3p	CAPN2
MSTRG.9504.1	NONHSAT084832.2	ocu-miR-409-3p	CAPN2
MSTRG.9504.1	NONHSAT084829.2	ocu-miR-409-3p	CAPN2
MSTRG.9504.1	NONHSAT084829.2	ocu-miR-409-3p	CAPN2
MSTRG.9504.1	NONHSAT084829.2	ocu-miR-409-3p	CAPN2
MSTRG.9504.1	NONHSAT084829.2	ocu-miR-409-3p	CAPN2
MSTRG.9504.1	NONHSAT084829.2	ocu-miR-409-3p	CAPN2
MSTRG.9504.1	NONHSAT084828.2	ocu-miR-409-3p	CAPN2
MSTRG.9504.1	NONHSAT084828.2	ocu-miR-409-3p	CAPN2
MSTRG.9504.1	NONHSAT084828.2	ocu-miR-409-3p	CAPN2
MSTRG.9504.1	NONHSAT084828.2	ocu-miR-409-3p	CAPN2
MSTRG.9504.1	NONHSAT084828.2	ocu-miR-409-3p	CAPN2
MSTRG.9504.1	NONHSAT084825.2	ocu-miR-409-3p	CAPN2
MSTRG.9504.1	NONHSAT084825.2	ocu-miR-409-3p	CAPN2
MSTRG.9504.1	NONHSAT084825.2	ocu-miR-409-3p	CAPN2
MSTRG.9504.1	NONHSAT084825.2	ocu-miR-409-3p	CAPN2
MSTRG.9504.1	NONHSAT084825.2	ocu-miR-409-3p	CAPN2
MSTRG.9504.1	NONHSAT244824.1	ocu-miR-409-3p	CAPN2
MSTRG.9504.1	NONHSAT244824.1	ocu-miR-409-3p	CAPN2
MSTRG.9504.1	NONHSAT244824.1	ocu-miR-409-3p	CAPN2
MSTRG.9504.1	NONHSAT244824.1	ocu-miR-409-3p	CAPN2
MSTRG.9504.1	NONHSAT084824.2	ocu-miR-409-3p	CAPN2
MSTRG.9504.1	NONHSAT084824.2	ocu-miR-409-3p	CAPN2
MSTRG.9504.1	NONHSAT084824.2	ocu-miR-409-3p	CAPN2
MSTRG.9504.1	NONHSAT244825.1	ocu-miR-409-3p	CAPN2
MSTRG.9504.1	NONHSAT244825.1	ocu-miR-409-3p	CAPN2
MSTRG.9504.1	NONHSAT244825.1	ocu-miR-409-3p	CAPN2
MSTRG.9504.1	NONHSAT244822.1	ocu-miR-409-3p	CAPN2
MSTRG.9504.1	NONHSAT244822.1	ocu-miR-409-3p	CAPN2
MSTRG.9504.1	NONHSAT244822.1	ocu-miR-409-3p	CAPN2
MSTRG.9504.1	NONHSAT244822.1	ocu-miR-409-3p	CAPN2
MSTRG.9504.1	NONHSAT244819.1	ocu-miR-409-3p	CAPN2
MSTRG.9504.1	NONHSAT244819.1	ocu-miR-409-3p	CAPN2
MSTRG.9504.1	NONHSAT244819.1	ocu-miR-409-3p	CAPN2
MSTRG.9504.1	NONHSAT244819.1	ocu-miR-409-3p	CAPN2
MSTRG.9504.1	NONHSAT244817.1	ocu-miR-409-3p	CAPN2
MSTRG.9504.1	NONHSAT244817.1	ocu-miR-409-3p	CAPN2
MSTRG.9504.1	NONHSAT244817.1	ocu-miR-409-3p	CAPN2
MSTRG.9504.1	NONHSAT244817.1	ocu-miR-409-3p	CAPN2
MSTRG.9504.1	NONHSAT084837.2	ocu-miR-409-3p	CAPN2
MSTRG.9504.1	NONHSAT084837.2	ocu-miR-409-3p	CAPN2
MSTRG.9504.1	NONHSAT084837.2	ocu-miR-409-3p	CAPN2
MSTRG.9504.1	NONHSAT084826.2	ocu-miR-409-3p	CAPN2
MSTRG.9504.1	NONHSAT084826.2	ocu-miR-409-3p	CAPN2
MSTRG.9504.1	NONHSAT084826.2	ocu-miR-409-3p	CAPN2
MSTRG.9504.1	NONHSAT084836.2	ocu-miR-409-3p	CAPN2
MSTRG.9504.1	NONHSAT084834.2	ocu-miR-409-3p	CAPN2
MSTRG.9504.1	NONHSAT084834.2	ocu-miR-409-3p	CAPN2
MSTRG.9504.1	NONHSAT084835.2	ocu-miR-409-3p	CAPN2
MSTRG.9504.1	NONHSAT244818.1	ocu-miR-409-3p	CAPN2
MSTRG.9504.1	NONHSAT084840.2	ocu-miR-409-3p	CAPN2
MSTRG.9504.1	NONHSAT084839.2	ocu-miR-409-3p	CAPN2
MSTRG.9504.1	NONHSAT084839.2	ocu-miR-409-3p	CAPN2
MSTRG.16862.1	NONHSAT193452.1	ocu-miR-409-3p	CAPN2
MSTRG.13244.1	Not conserved	ocu-miR-409-3p	CAPN2
MSTRG.19908.1	Not conserved	ocu-miR-409-3p	CAPN2
MSTRG.1263.1	Not conserved	ocu-miR-409-3p	CAPN2
MSTRG.2571.1	NONHSAT252491.1	ocu-miR-432-5p	ENO2
MSTRG.2571.1	NONHSAT252491.1	ocu-miR-432-5p	THBS2
MSTRG.2571.1	NONHSAT252491.1	ocu-miR-432-5p	PDCL
MSTRG.2571.1	NONHSAT252491.1	ocu-miR-432-5p	DENND1C
MSTRG.2571.1	NONHSAT252491.1	ocu-miR-432-5p	PIGS
MSTRG.2571.1	NONHSAT252491.1	ocu-miR-432-5p	HIRIP3
MSTRG.2571.1	NONHSAT252491.1	ocu-miR-432-5p	C1QC
MSTRG.2571.1	NONHSAT252491.1	ocu-miR-432-5p	LPAR3
MSTRG.13027.1	Not conserved	ocu-miR-432-5p	ENO2
MSTRG.13027.1	Not conserved	ocu-miR-432-5p	THBS2
MSTRG.13027.1	Not conserved	ocu-miR-432-5p	PDCL
MSTRG.13027.1	Not conserved	ocu-miR-432-5p	DENND1C
MSTRG.13027.1	Not conserved	ocu-miR-432-5p	PIGS
MSTRG.13027.1	Not conserved	ocu-miR-432-5p	HIRIP3
MSTRG.13027.1	Not conserved	ocu-miR-432-5p	C1QC
MSTRG.13027.1	Not conserved	ocu-miR-432-5p	LPAR3
MSTRG.1331.2	NONHSAT250445.1	ocu-miR-432-5p	ENO2
MSTRG.1331.2	NONHSAT250444.1	ocu-miR-432-5p	ENO2
MSTRG.1331.2	NONHSAT240011.1	ocu-miR-432-5p	ENO2
MSTRG.1331.2	NONHSAT119380.2	ocu-miR-432-5p	ENO2
MSTRG.1331.2	NONHSAT119381.2	ocu-miR-432-5p	ENO2
MSTRG.1331.2	NONHSAT250445.1	ocu-miR-432-5p	THBS2
MSTRG.1331.2	NONHSAT250444.1	ocu-miR-432-5p	THBS2
MSTRG.1331.2	NONHSAT240011.1	ocu-miR-432-5p	THBS2
MSTRG.1331.2	NONHSAT119380.2	ocu-miR-432-5p	THBS2
MSTRG.1331.2	NONHSAT119381.2	ocu-miR-432-5p	THBS2
MSTRG.1331.2	NONHSAT250445.1	ocu-miR-432-5p	PDCL
MSTRG.1331.2	NONHSAT250444.1	ocu-miR-432-5p	PDCL
MSTRG.1331.2	NONHSAT240011.1	ocu-miR-432-5p	PDCL
MSTRG.1331.2	NONHSAT119380.2	ocu-miR-432-5p	PDCL
MSTRG.1331.2	NONHSAT119381.2	ocu-miR-432-5p	PDCL
MSTRG.1331.2	NONHSAT250445.1	ocu-miR-432-5p	DENND1C
MSTRG.1331.2	NONHSAT250444.1	ocu-miR-432-5p	DENND1C
MSTRG.1331.2	NONHSAT240011.1	ocu-miR-432-5p	DENND1C
MSTRG.1331.2	NONHSAT119380.2	ocu-miR-432-5p	DENND1C
MSTRG.1331.2	NONHSAT119381.2	ocu-miR-432-5p	DENND1C
MSTRG.1331.2	NONHSAT250445.1	ocu-miR-432-5p	PIGS
MSTRG.1331.2	NONHSAT250444.1	ocu-miR-432-5p	PIGS
MSTRG.1331.2	NONHSAT240011.1	ocu-miR-432-5p	PIGS
MSTRG.1331.2	NONHSAT119380.2	ocu-miR-432-5p	PIGS
MSTRG.1331.2	NONHSAT119381.2	ocu-miR-432-5p	PIGS
MSTRG.1331.2	NONHSAT250445.1	ocu-miR-432-5p	HIRIP3
MSTRG.1331.2	NONHSAT250444.1	ocu-miR-432-5p	HIRIP3
MSTRG.1331.2	NONHSAT240011.1	ocu-miR-432-5p	HIRIP3
MSTRG.1331.2	NONHSAT119380.2	ocu-miR-432-5p	HIRIP3
MSTRG.1331.2	NONHSAT119381.2	ocu-miR-432-5p	HIRIP3
MSTRG.1331.2	NONHSAT250445.1	ocu-miR-432-5p	C1QC
MSTRG.1331.2	NONHSAT250444.1	ocu-miR-432-5p	C1QC
MSTRG.1331.2	NONHSAT240011.1	ocu-miR-432-5p	C1QC
MSTRG.1331.2	NONHSAT119380.2	ocu-miR-432-5p	C1QC
MSTRG.1331.2	NONHSAT119381.2	ocu-miR-432-5p	C1QC
MSTRG.1331.2	NONHSAT250445.1	ocu-miR-432-5p	LPAR3
MSTRG.1331.2	NONHSAT250444.1	ocu-miR-432-5p	LPAR3
MSTRG.1331.2	NONHSAT240011.1	ocu-miR-432-5p	LPAR3
MSTRG.1331.2	NONHSAT119380.2	ocu-miR-432-5p	LPAR3
MSTRG.1331.2	NONHSAT119381.2	ocu-miR-432-5p	LPAR3
MSTRG.16957.1	NONHSAT229000.1	ocu-miR-432-5p	ENO2
MSTRG.16957.1	NONHSAT229000.1	ocu-miR-432-5p	THBS2
MSTRG.16957.1	NONHSAT229000.1	ocu-miR-432-5p	PDCL
MSTRG.16957.1	NONHSAT229000.1	ocu-miR-432-5p	DENND1C
MSTRG.16957.1	NONHSAT229000.1	ocu-miR-432-5p	PIGS
MSTRG.16957.1	NONHSAT229000.1	ocu-miR-432-5p	HIRIP3
MSTRG.16957.1	NONHSAT229000.1	ocu-miR-432-5p	C1QC
MSTRG.16957.1	NONHSAT229000.1	ocu-miR-432-5p	LPAR3
MSTRG.17840.1	Not conserved	ocu-miR-432-5p	ENO2
MSTRG.17840.1	Not conserved	ocu-miR-432-5p	THBS2
MSTRG.17840.1	Not conserved	ocu-miR-432-5p	PDCL
MSTRG.17840.1	Not conserved	ocu-miR-432-5p	DENND1C
MSTRG.17840.1	Not conserved	ocu-miR-432-5p	PIGS
MSTRG.17840.1	Not conserved	ocu-miR-432-5p	HIRIP3
MSTRG.17840.1	Not conserved	ocu-miR-432-5p	C1QC
MSTRG.17840.1	Not conserved	ocu-miR-432-5p	LPAR3
ENSOCUT00000055942	Not conserved	ocu-miR-432-5p	ENO2
ENSOCUT00000055942	Not conserved	ocu-miR-432-5p	THBS2
ENSOCUT00000055942	Not conserved	ocu-miR-432-5p	PDCL
ENSOCUT00000055942	Not conserved	ocu-miR-432-5p	DENND1C
ENSOCUT00000055942	Not conserved	ocu-miR-432-5p	PIGS
ENSOCUT00000055942	Not conserved	ocu-miR-432-5p	HIRIP3
ENSOCUT00000055942	Not conserved	ocu-miR-432-5p	C1QC
ENSOCUT00000055942	Not conserved	ocu-miR-432-5p	LPAR3
MSTRG.10849.1	NONHSAT028017.2	ocu-miR-432-5p	ENO2
MSTRG.10849.1	NONHSAT028017.2	ocu-miR-432-5p	ENO2
MSTRG.10849.1	NONHSAT028017.2	ocu-miR-432-5p	THBS2
MSTRG.10849.1	NONHSAT028017.2	ocu-miR-432-5p	THBS2
MSTRG.10849.1	NONHSAT028017.2	ocu-miR-432-5p	PDCL
MSTRG.10849.1	NONHSAT028017.2	ocu-miR-432-5p	PDCL
MSTRG.10849.1	NONHSAT028017.2	ocu-miR-432-5p	DENND1C
MSTRG.10849.1	NONHSAT028017.2	ocu-miR-432-5p	DENND1C
MSTRG.10849.1	NONHSAT028017.2	ocu-miR-432-5p	PIGS
MSTRG.10849.1	NONHSAT028017.2	ocu-miR-432-5p	PIGS
MSTRG.10849.1	NONHSAT028017.2	ocu-miR-432-5p	HIRIP3
MSTRG.10849.1	NONHSAT028017.2	ocu-miR-432-5p	HIRIP3
MSTRG.10849.1	NONHSAT028017.2	ocu-miR-432-5p	C1QC
MSTRG.10849.1	NONHSAT028017.2	ocu-miR-432-5p	C1QC
MSTRG.10849.1	NONHSAT028017.2	ocu-miR-432-5p	LPAR3
MSTRG.10849.1	NONHSAT028017.2	ocu-miR-432-5p	LPAR3
MSTRG.17401.1	NONHSAT176592.1	ocu-miR-432-5p	ENO2
MSTRG.17401.1	NONHSAT176592.1	ocu-miR-432-5p	ENO2
MSTRG.17401.1	NONHSAT176591.1	ocu-miR-432-5p	ENO2
MSTRG.17401.1	NONHSAT176591.1	ocu-miR-432-5p	ENO2
MSTRG.17401.1	NONHSAT175635.1	ocu-miR-432-5p	ENO2
MSTRG.17401.1	NONHSAT175635.1	ocu-miR-432-5p	ENO2
MSTRG.17401.1	NONHSAT056077.2	ocu-miR-432-5p	ENO2
MSTRG.17401.1	NONHSAT056077.2	ocu-miR-432-5p	ENO2
MSTRG.17401.1	NONHSAT176592.1	ocu-miR-432-5p	THBS2
MSTRG.17401.1	NONHSAT176592.1	ocu-miR-432-5p	THBS2
MSTRG.17401.1	NONHSAT176591.1	ocu-miR-432-5p	THBS2
MSTRG.17401.1	NONHSAT176591.1	ocu-miR-432-5p	THBS2
MSTRG.17401.1	NONHSAT175635.1	ocu-miR-432-5p	THBS2
MSTRG.17401.1	NONHSAT175635.1	ocu-miR-432-5p	THBS2
MSTRG.17401.1	NONHSAT056077.2	ocu-miR-432-5p	THBS2
MSTRG.17401.1	NONHSAT056077.2	ocu-miR-432-5p	THBS2
MSTRG.17401.1	NONHSAT176592.1	ocu-miR-432-5p	PDCL
MSTRG.17401.1	NONHSAT176592.1	ocu-miR-432-5p	PDCL
MSTRG.17401.1	NONHSAT176591.1	ocu-miR-432-5p	PDCL
MSTRG.17401.1	NONHSAT176591.1	ocu-miR-432-5p	PDCL
MSTRG.17401.1	NONHSAT175635.1	ocu-miR-432-5p	PDCL
MSTRG.17401.1	NONHSAT175635.1	ocu-miR-432-5p	PDCL
MSTRG.17401.1	NONHSAT056077.2	ocu-miR-432-5p	PDCL
MSTRG.17401.1	NONHSAT056077.2	ocu-miR-432-5p	PDCL
MSTRG.17401.1	NONHSAT176592.1	ocu-miR-432-5p	DENND1C
MSTRG.17401.1	NONHSAT176592.1	ocu-miR-432-5p	DENND1C
MSTRG.17401.1	NONHSAT176591.1	ocu-miR-432-5p	DENND1C
MSTRG.17401.1	NONHSAT176591.1	ocu-miR-432-5p	DENND1C
MSTRG.17401.1	NONHSAT175635.1	ocu-miR-432-5p	DENND1C
MSTRG.17401.1	NONHSAT175635.1	ocu-miR-432-5p	DENND1C
MSTRG.17401.1	NONHSAT056077.2	ocu-miR-432-5p	DENND1C
MSTRG.17401.1	NONHSAT056077.2	ocu-miR-432-5p	DENND1C
MSTRG.17401.1	NONHSAT176592.1	ocu-miR-432-5p	PIGS
MSTRG.17401.1	NONHSAT176592.1	ocu-miR-432-5p	PIGS
MSTRG.17401.1	NONHSAT176591.1	ocu-miR-432-5p	PIGS
MSTRG.17401.1	NONHSAT176591.1	ocu-miR-432-5p	PIGS
MSTRG.17401.1	NONHSAT175635.1	ocu-miR-432-5p	PIGS
MSTRG.17401.1	NONHSAT175635.1	ocu-miR-432-5p	PIGS
MSTRG.17401.1	NONHSAT056077.2	ocu-miR-432-5p	PIGS
MSTRG.17401.1	NONHSAT056077.2	ocu-miR-432-5p	PIGS
MSTRG.17401.1	NONHSAT176592.1	ocu-miR-432-5p	HIRIP3
MSTRG.17401.1	NONHSAT176592.1	ocu-miR-432-5p	HIRIP3
MSTRG.17401.1	NONHSAT176591.1	ocu-miR-432-5p	HIRIP3
MSTRG.17401.1	NONHSAT176591.1	ocu-miR-432-5p	HIRIP3
MSTRG.17401.1	NONHSAT175635.1	ocu-miR-432-5p	HIRIP3
MSTRG.17401.1	NONHSAT175635.1	ocu-miR-432-5p	HIRIP3
MSTRG.17401.1	NONHSAT056077.2	ocu-miR-432-5p	HIRIP3
MSTRG.17401.1	NONHSAT056077.2	ocu-miR-432-5p	HIRIP3
MSTRG.17401.1	NONHSAT176592.1	ocu-miR-432-5p	C1QC
MSTRG.17401.1	NONHSAT176592.1	ocu-miR-432-5p	C1QC
MSTRG.17401.1	NONHSAT176591.1	ocu-miR-432-5p	C1QC
MSTRG.17401.1	NONHSAT176591.1	ocu-miR-432-5p	C1QC
MSTRG.17401.1	NONHSAT175635.1	ocu-miR-432-5p	C1QC
MSTRG.17401.1	NONHSAT175635.1	ocu-miR-432-5p	C1QC
MSTRG.17401.1	NONHSAT056077.2	ocu-miR-432-5p	C1QC
MSTRG.17401.1	NONHSAT056077.2	ocu-miR-432-5p	C1QC
MSTRG.17401.1	NONHSAT176592.1	ocu-miR-432-5p	LPAR3
MSTRG.17401.1	NONHSAT176592.1	ocu-miR-432-5p	LPAR3
MSTRG.17401.1	NONHSAT176591.1	ocu-miR-432-5p	LPAR3
MSTRG.17401.1	NONHSAT176591.1	ocu-miR-432-5p	LPAR3
MSTRG.17401.1	NONHSAT175635.1	ocu-miR-432-5p	LPAR3
MSTRG.17401.1	NONHSAT175635.1	ocu-miR-432-5p	LPAR3
MSTRG.17401.1	NONHSAT056077.2	ocu-miR-432-5p	LPAR3
MSTRG.17401.1	NONHSAT056077.2	ocu-miR-432-5p	LPAR3
MSTRG.13244.1	Not conserved	ocu-miR-432-5p	ENO2
MSTRG.13244.1	Not conserved	ocu-miR-432-5p	THBS2
MSTRG.13244.1	Not conserved	ocu-miR-432-5p	PDCL
MSTRG.13244.1	Not conserved	ocu-miR-432-5p	DENND1C
MSTRG.13244.1	Not conserved	ocu-miR-432-5p	PIGS
MSTRG.13244.1	Not conserved	ocu-miR-432-5p	HIRIP3
MSTRG.13244.1	Not conserved	ocu-miR-432-5p	C1QC
MSTRG.13244.1	Not conserved	ocu-miR-432-5p	LPAR3
ENSOCUT00000036834	NONHSAT199041.1	ocu-miR-432-5p	ENO2
ENSOCUT00000036834	NONHSAT199041.1	ocu-miR-432-5p	THBS2
ENSOCUT00000036834	NONHSAT199041.1	ocu-miR-432-5p	PDCL
ENSOCUT00000036834	NONHSAT199041.1	ocu-miR-432-5p	DENND1C
ENSOCUT00000036834	NONHSAT199041.1	ocu-miR-432-5p	PIGS
ENSOCUT00000036834	NONHSAT199041.1	ocu-miR-432-5p	HIRIP3
ENSOCUT00000036834	NONHSAT199041.1	ocu-miR-432-5p	C1QC
ENSOCUT00000036834	NONHSAT199041.1	ocu-miR-432-5p	LPAR3
MSTRG.17401.4	NONHSAT176592.1	ocu-miR-432-5p	ENO2
MSTRG.17401.4	NONHSAT176592.1	ocu-miR-432-5p	ENO2
MSTRG.17401.4	NONHSAT176591.1	ocu-miR-432-5p	ENO2
MSTRG.17401.4	NONHSAT176591.1	ocu-miR-432-5p	ENO2
MSTRG.17401.4	NONHSAT175635.1	ocu-miR-432-5p	ENO2
MSTRG.17401.4	NONHSAT175635.1	ocu-miR-432-5p	ENO2
MSTRG.17401.4	NONHSAT175635.1	ocu-miR-432-5p	ENO2
MSTRG.17401.4	NONHSAT056077.2	ocu-miR-432-5p	ENO2
MSTRG.17401.4	NONHSAT056077.2	ocu-miR-432-5p	ENO2
MSTRG.17401.4	NONHSAT056077.2	ocu-miR-432-5p	ENO2
MSTRG.17401.4	NONHSAT176593.1	ocu-miR-432-5p	ENO2
MSTRG.17401.4	NONHSAT176592.1	ocu-miR-432-5p	THBS2
MSTRG.17401.4	NONHSAT176592.1	ocu-miR-432-5p	THBS2
MSTRG.17401.4	NONHSAT176591.1	ocu-miR-432-5p	THBS2
MSTRG.17401.4	NONHSAT176591.1	ocu-miR-432-5p	THBS2
MSTRG.17401.4	NONHSAT175635.1	ocu-miR-432-5p	THBS2
MSTRG.17401.4	NONHSAT175635.1	ocu-miR-432-5p	THBS2
MSTRG.17401.4	NONHSAT175635.1	ocu-miR-432-5p	THBS2
MSTRG.17401.4	NONHSAT056077.2	ocu-miR-432-5p	THBS2
MSTRG.17401.4	NONHSAT056077.2	ocu-miR-432-5p	THBS2
MSTRG.17401.4	NONHSAT056077.2	ocu-miR-432-5p	THBS2
MSTRG.17401.4	NONHSAT176593.1	ocu-miR-432-5p	THBS2
MSTRG.17401.4	NONHSAT176592.1	ocu-miR-432-5p	PDCL
MSTRG.17401.4	NONHSAT176592.1	ocu-miR-432-5p	PDCL
MSTRG.17401.4	NONHSAT176591.1	ocu-miR-432-5p	PDCL
MSTRG.17401.4	NONHSAT176591.1	ocu-miR-432-5p	PDCL
MSTRG.17401.4	NONHSAT175635.1	ocu-miR-432-5p	PDCL
MSTRG.17401.4	NONHSAT175635.1	ocu-miR-432-5p	PDCL
MSTRG.17401.4	NONHSAT175635.1	ocu-miR-432-5p	PDCL
MSTRG.17401.4	NONHSAT056077.2	ocu-miR-432-5p	PDCL
MSTRG.17401.4	NONHSAT056077.2	ocu-miR-432-5p	PDCL
MSTRG.17401.4	NONHSAT056077.2	ocu-miR-432-5p	PDCL
MSTRG.17401.4	NONHSAT176593.1	ocu-miR-432-5p	PDCL
MSTRG.17401.4	NONHSAT176592.1	ocu-miR-432-5p	DENND1C
MSTRG.17401.4	NONHSAT176592.1	ocu-miR-432-5p	DENND1C
MSTRG.17401.4	NONHSAT176591.1	ocu-miR-432-5p	DENND1C
MSTRG.17401.4	NONHSAT176591.1	ocu-miR-432-5p	DENND1C
MSTRG.17401.4	NONHSAT175635.1	ocu-miR-432-5p	DENND1C
MSTRG.17401.4	NONHSAT175635.1	ocu-miR-432-5p	DENND1C
MSTRG.17401.4	NONHSAT175635.1	ocu-miR-432-5p	DENND1C
MSTRG.17401.4	NONHSAT056077.2	ocu-miR-432-5p	DENND1C
MSTRG.17401.4	NONHSAT056077.2	ocu-miR-432-5p	DENND1C
MSTRG.17401.4	NONHSAT056077.2	ocu-miR-432-5p	DENND1C
MSTRG.17401.4	NONHSAT176593.1	ocu-miR-432-5p	DENND1C
MSTRG.17401.4	NONHSAT176592.1	ocu-miR-432-5p	PIGS
MSTRG.17401.4	NONHSAT176592.1	ocu-miR-432-5p	PIGS
MSTRG.17401.4	NONHSAT176591.1	ocu-miR-432-5p	PIGS
MSTRG.17401.4	NONHSAT176591.1	ocu-miR-432-5p	PIGS
MSTRG.17401.4	NONHSAT175635.1	ocu-miR-432-5p	PIGS
MSTRG.17401.4	NONHSAT175635.1	ocu-miR-432-5p	PIGS
MSTRG.17401.4	NONHSAT175635.1	ocu-miR-432-5p	PIGS
MSTRG.17401.4	NONHSAT056077.2	ocu-miR-432-5p	PIGS
MSTRG.17401.4	NONHSAT056077.2	ocu-miR-432-5p	PIGS
MSTRG.17401.4	NONHSAT056077.2	ocu-miR-432-5p	PIGS
MSTRG.17401.4	NONHSAT176593.1	ocu-miR-432-5p	PIGS
MSTRG.17401.4	NONHSAT176592.1	ocu-miR-432-5p	HIRIP3
MSTRG.17401.4	NONHSAT176592.1	ocu-miR-432-5p	HIRIP3
MSTRG.17401.4	NONHSAT176591.1	ocu-miR-432-5p	HIRIP3
MSTRG.17401.4	NONHSAT176591.1	ocu-miR-432-5p	HIRIP3
MSTRG.17401.4	NONHSAT175635.1	ocu-miR-432-5p	HIRIP3
MSTRG.17401.4	NONHSAT175635.1	ocu-miR-432-5p	HIRIP3
MSTRG.17401.4	NONHSAT175635.1	ocu-miR-432-5p	HIRIP3
MSTRG.17401.4	NONHSAT056077.2	ocu-miR-432-5p	HIRIP3
MSTRG.17401.4	NONHSAT056077.2	ocu-miR-432-5p	HIRIP3
MSTRG.17401.4	NONHSAT056077.2	ocu-miR-432-5p	HIRIP3
MSTRG.17401.4	NONHSAT176593.1	ocu-miR-432-5p	HIRIP3
MSTRG.17401.4	NONHSAT176592.1	ocu-miR-432-5p	C1QC
MSTRG.17401.4	NONHSAT176592.1	ocu-miR-432-5p	C1QC
MSTRG.17401.4	NONHSAT176591.1	ocu-miR-432-5p	C1QC
MSTRG.17401.4	NONHSAT176591.1	ocu-miR-432-5p	C1QC
MSTRG.17401.4	NONHSAT175635.1	ocu-miR-432-5p	C1QC
MSTRG.17401.4	NONHSAT175635.1	ocu-miR-432-5p	C1QC
MSTRG.17401.4	NONHSAT175635.1	ocu-miR-432-5p	C1QC
MSTRG.17401.4	NONHSAT056077.2	ocu-miR-432-5p	C1QC
MSTRG.17401.4	NONHSAT056077.2	ocu-miR-432-5p	C1QC
MSTRG.17401.4	NONHSAT056077.2	ocu-miR-432-5p	C1QC
MSTRG.17401.4	NONHSAT176593.1	ocu-miR-432-5p	C1QC
MSTRG.17401.4	NONHSAT176592.1	ocu-miR-432-5p	LPAR3
MSTRG.17401.4	NONHSAT176592.1	ocu-miR-432-5p	LPAR3
MSTRG.17401.4	NONHSAT176591.1	ocu-miR-432-5p	LPAR3
MSTRG.17401.4	NONHSAT176591.1	ocu-miR-432-5p	LPAR3
MSTRG.17401.4	NONHSAT175635.1	ocu-miR-432-5p	LPAR3
MSTRG.17401.4	NONHSAT175635.1	ocu-miR-432-5p	LPAR3
MSTRG.17401.4	NONHSAT175635.1	ocu-miR-432-5p	LPAR3
MSTRG.17401.4	NONHSAT056077.2	ocu-miR-432-5p	LPAR3
MSTRG.17401.4	NONHSAT056077.2	ocu-miR-432-5p	LPAR3
MSTRG.17401.4	NONHSAT056077.2	ocu-miR-432-5p	LPAR3
MSTRG.17401.4	NONHSAT176593.1	ocu-miR-432-5p	LPAR3
MSTRG.11022.1	Not conserved	ocu-miR-432-5p	ENO2
MSTRG.11022.1	Not conserved	ocu-miR-432-5p	THBS2
MSTRG.11022.1	Not conserved	ocu-miR-432-5p	PDCL
MSTRG.11022.1	Not conserved	ocu-miR-432-5p	DENND1C
MSTRG.11022.1	Not conserved	ocu-miR-432-5p	PIGS
MSTRG.11022.1	Not conserved	ocu-miR-432-5p	HIRIP3
MSTRG.11022.1	Not conserved	ocu-miR-432-5p	C1QC
MSTRG.11022.1	Not conserved	ocu-miR-432-5p	LPAR3
MSTRG.14133.1	NONHSAT155266.1	ocu-miR-432-5p	ENO2
MSTRG.14133.1	NONHSAT155266.1	ocu-miR-432-5p	ENO2
MSTRG.14133.1	NONHSAT155265.1	ocu-miR-432-5p	ENO2
MSTRG.14133.1	NONHSAT155265.1	ocu-miR-432-5p	ENO2
MSTRG.14133.1	NONHSAT155266.1	ocu-miR-432-5p	THBS2
MSTRG.14133.1	NONHSAT155266.1	ocu-miR-432-5p	THBS2
MSTRG.14133.1	NONHSAT155265.1	ocu-miR-432-5p	THBS2
MSTRG.14133.1	NONHSAT155265.1	ocu-miR-432-5p	THBS2
MSTRG.14133.1	NONHSAT155266.1	ocu-miR-432-5p	PDCL
MSTRG.14133.1	NONHSAT155266.1	ocu-miR-432-5p	PDCL
MSTRG.14133.1	NONHSAT155265.1	ocu-miR-432-5p	PDCL
MSTRG.14133.1	NONHSAT155265.1	ocu-miR-432-5p	PDCL
MSTRG.14133.1	NONHSAT155266.1	ocu-miR-432-5p	DENND1C
MSTRG.14133.1	NONHSAT155266.1	ocu-miR-432-5p	DENND1C
MSTRG.14133.1	NONHSAT155265.1	ocu-miR-432-5p	DENND1C
MSTRG.14133.1	NONHSAT155265.1	ocu-miR-432-5p	DENND1C
MSTRG.14133.1	NONHSAT155266.1	ocu-miR-432-5p	PIGS
MSTRG.14133.1	NONHSAT155266.1	ocu-miR-432-5p	PIGS
MSTRG.14133.1	NONHSAT155265.1	ocu-miR-432-5p	PIGS
MSTRG.14133.1	NONHSAT155265.1	ocu-miR-432-5p	PIGS
MSTRG.14133.1	NONHSAT155266.1	ocu-miR-432-5p	HIRIP3
MSTRG.14133.1	NONHSAT155266.1	ocu-miR-432-5p	HIRIP3
MSTRG.14133.1	NONHSAT155265.1	ocu-miR-432-5p	HIRIP3
MSTRG.14133.1	NONHSAT155265.1	ocu-miR-432-5p	HIRIP3
MSTRG.14133.1	NONHSAT155266.1	ocu-miR-432-5p	C1QC
MSTRG.14133.1	NONHSAT155266.1	ocu-miR-432-5p	C1QC
MSTRG.14133.1	NONHSAT155265.1	ocu-miR-432-5p	C1QC
MSTRG.14133.1	NONHSAT155265.1	ocu-miR-432-5p	C1QC
MSTRG.14133.1	NONHSAT155266.1	ocu-miR-432-5p	LPAR3
MSTRG.14133.1	NONHSAT155266.1	ocu-miR-432-5p	LPAR3
MSTRG.14133.1	NONHSAT155265.1	ocu-miR-432-5p	LPAR3
MSTRG.14133.1	NONHSAT155265.1	ocu-miR-432-5p	LPAR3
ENSOCUT00000058023	NONHSAT071961.2	ocu-miR-432-5p	ENO2
ENSOCUT00000058023	NONHSAT182102.1	ocu-miR-432-5p	ENO2
ENSOCUT00000058023	NONHSAT071961.2	ocu-miR-432-5p	THBS2
ENSOCUT00000058023	NONHSAT182102.1	ocu-miR-432-5p	THBS2
ENSOCUT00000058023	NONHSAT071961.2	ocu-miR-432-5p	PDCL
ENSOCUT00000058023	NONHSAT182102.1	ocu-miR-432-5p	PDCL
ENSOCUT00000058023	NONHSAT071961.2	ocu-miR-432-5p	DENND1C
ENSOCUT00000058023	NONHSAT182102.1	ocu-miR-432-5p	DENND1C
ENSOCUT00000058023	NONHSAT071961.2	ocu-miR-432-5p	PIGS
ENSOCUT00000058023	NONHSAT182102.1	ocu-miR-432-5p	PIGS
ENSOCUT00000058023	NONHSAT071961.2	ocu-miR-432-5p	HIRIP3
ENSOCUT00000058023	NONHSAT182102.1	ocu-miR-432-5p	HIRIP3
ENSOCUT00000058023	NONHSAT071961.2	ocu-miR-432-5p	C1QC
ENSOCUT00000058023	NONHSAT182102.1	ocu-miR-432-5p	C1QC
ENSOCUT00000058023	NONHSAT071961.2	ocu-miR-432-5p	LPAR3
ENSOCUT00000058023	NONHSAT182102.1	ocu-miR-432-5p	LPAR3
MSTRG.2571.1	NONHSAT252491.1	ocu-miR-539-3p	OAF
MSTRG.1331.2	NONHSAT250445.1	ocu-miR-539-3p	OAF
MSTRG.1331.2	NONHSAT250444.1	ocu-miR-539-3p	OAF
MSTRG.1331.2	NONHSAT240011.1	ocu-miR-539-3p	OAF
MSTRG.1331.2	NONHSAT119380.2	ocu-miR-539-3p	OAF
MSTRG.1331.2	NONHSAT119381.2	ocu-miR-539-3p	OAF
MSTRG.16957.1	NONHSAT229000.1	ocu-miR-539-3p	OAF
MSTRG.19905.1	NONHSAT258835.1	ocu-miR-539-3p	OAF
MSTRG.19905.1	NONHSAT258834.1	ocu-miR-539-3p	OAF
MSTRG.19905.1	NONHSAT222870.1	ocu-miR-539-3p	OAF
MSTRG.19905.1	NONHSAT078237.2	ocu-miR-539-3p	OAF
MSTRG.6475.1	NONHSAT041933.2	ocu-miR-539-3p	OAF
MSTRG.6475.1	NONHSAT041933.2	ocu-miR-539-3p	OAF
MSTRG.6475.1	NONHSAT041932.2	ocu-miR-539-3p	OAF
MSTRG.6475.1	NONHSAT041932.2	ocu-miR-539-3p	OAF
MSTRG.6475.1	NONHSAT041931.2	ocu-miR-539-3p	OAF
MSTRG.6475.1	NONHSAT041931.2	ocu-miR-539-3p	OAF
MSTRG.6475.1	NONHSAT041927.2	ocu-miR-539-3p	OAF
MSTRG.6475.1	NONHSAT041921.2	ocu-miR-539-3p	OAF
MSTRG.6475.1	NONHSAT041921.2	ocu-miR-539-3p	OAF
MSTRG.6475.1	NONHSAT041920.2	ocu-miR-539-3p	OAF
MSTRG.6475.1	NONHSAT041920.2	ocu-miR-539-3p	OAF
MSTRG.6475.1	NONHSAT234781.1	ocu-miR-539-3p	OAF
MSTRG.6475.1	NONHSAT234781.1	ocu-miR-539-3p	OAF
MSTRG.6475.1	NONHSAT041934.2	ocu-miR-539-3p	OAF
MSTRG.6475.1	NONHSAT041934.2	ocu-miR-539-3p	OAF
MSTRG.6475.1	NONHSAT154825.1	ocu-miR-539-3p	OAF
MSTRG.6475.1	NONHSAT041922.2	ocu-miR-539-3p	OAF
MSTRG.6475.1	NONHSAT223860.1	ocu-miR-539-3p	OAF
MSTRG.10849.1	NONHSAT028017.2	ocu-miR-539-3p	OAF
MSTRG.10849.1	NONHSAT028017.2	ocu-miR-539-3p	OAF
MSTRG.17401.1	NONHSAT176592.1	ocu-miR-539-3p	OAF
MSTRG.17401.1	NONHSAT176592.1	ocu-miR-539-3p	OAF
MSTRG.17401.1	NONHSAT176591.1	ocu-miR-539-3p	OAF
MSTRG.17401.1	NONHSAT176591.1	ocu-miR-539-3p	OAF
MSTRG.17401.1	NONHSAT175635.1	ocu-miR-539-3p	OAF
MSTRG.17401.1	NONHSAT175635.1	ocu-miR-539-3p	OAF
MSTRG.17401.1	NONHSAT056077.2	ocu-miR-539-3p	OAF
MSTRG.17401.1	NONHSAT056077.2	ocu-miR-539-3p	OAF
MSTRG.9974.1	Not conserved	ocu-miR-539-3p	OAF
MSTRG.19908.1	Not conserved	ocu-miR-539-3p	OAF
MSTRG.17088.1	NONHSAT146463.2	ocu-miR-539-3p	OAF
MSTRG.5710.2	NONHSAT183744.1	ocu-miR-539-3p	OAF
MSTRG.5710.2	NONHSAT250316.1	ocu-miR-539-3p	OAF
MSTRG.5710.2	NONHSAT243035.1	ocu-miR-539-3p	OAF
MSTRG.5710.2	NONHSAT250317.1	ocu-miR-539-3p	OAF
MSTRG.5710.2	NONHSAT243034.1	ocu-miR-539-3p	OAF
MSTRG.2571.1	NONHSAT252491.1	ocu-miR-541-5p	GLB1L
MSTRG.13027.1	Not conserved	ocu-miR-541-5p	GLB1L
MSTRG.1331.2	NONHSAT250445.1	ocu-miR-541-5p	GLB1L
MSTRG.1331.2	NONHSAT250444.1	ocu-miR-541-5p	GLB1L
MSTRG.1331.2	NONHSAT240011.1	ocu-miR-541-5p	GLB1L
MSTRG.1331.2	NONHSAT119380.2	ocu-miR-541-5p	GLB1L
MSTRG.1331.2	NONHSAT119381.2	ocu-miR-541-5p	GLB1L
MSTRG.16957.1	NONHSAT229000.1	ocu-miR-541-5p	GLB1L
MSTRG.17840.1	Not conserved	ocu-miR-541-5p	GLB1L
MSTRG.6475.1	NONHSAT041933.2	ocu-miR-541-5p	GLB1L
MSTRG.6475.1	NONHSAT041933.2	ocu-miR-541-5p	GLB1L
MSTRG.6475.1	NONHSAT041932.2	ocu-miR-541-5p	GLB1L
MSTRG.6475.1	NONHSAT041932.2	ocu-miR-541-5p	GLB1L
MSTRG.6475.1	NONHSAT041931.2	ocu-miR-541-5p	GLB1L
MSTRG.6475.1	NONHSAT041931.2	ocu-miR-541-5p	GLB1L
MSTRG.6475.1	NONHSAT041927.2	ocu-miR-541-5p	GLB1L
MSTRG.6475.1	NONHSAT041921.2	ocu-miR-541-5p	GLB1L
MSTRG.6475.1	NONHSAT041921.2	ocu-miR-541-5p	GLB1L
MSTRG.6475.1	NONHSAT041920.2	ocu-miR-541-5p	GLB1L
MSTRG.6475.1	NONHSAT041920.2	ocu-miR-541-5p	GLB1L
MSTRG.6475.1	NONHSAT234781.1	ocu-miR-541-5p	GLB1L
MSTRG.6475.1	NONHSAT234781.1	ocu-miR-541-5p	GLB1L
MSTRG.6475.1	NONHSAT041934.2	ocu-miR-541-5p	GLB1L
MSTRG.6475.1	NONHSAT041934.2	ocu-miR-541-5p	GLB1L
MSTRG.6475.1	NONHSAT154825.1	ocu-miR-541-5p	GLB1L
MSTRG.6475.1	NONHSAT041922.2	ocu-miR-541-5p	GLB1L
MSTRG.6475.1	NONHSAT223860.1	ocu-miR-541-5p	GLB1L
ENSOCUT00000042245	NONHSAT243806.1	ocu-miR-541-5p	GLB1L
ENSOCUT00000042245	NONHSAT243805.1	ocu-miR-541-5p	GLB1L
ENSOCUT00000042245	NONHSAT243804.1	ocu-miR-541-5p	GLB1L
ENSOCUT00000042245	NONHSAT243804.1	ocu-miR-541-5p	GLB1L
ENSOCUT00000042245	NONHSAT100767.2	ocu-miR-541-5p	GLB1L
ENSOCUT00000042245	NONHSAT100767.2	ocu-miR-541-5p	GLB1L
ENSOCUT00000042245	NONHSAT079548.2	ocu-miR-541-5p	GLB1L
ENSOCUT00000042245	NONHSAT079548.2	ocu-miR-541-5p	GLB1L
ENSOCUT00000042245	NONHSAT079547.2	ocu-miR-541-5p	GLB1L
ENSOCUT00000042245	NONHSAT108289.2	ocu-miR-541-5p	GLB1L
ENSOCUT00000042245	NONHSAT108289.2	ocu-miR-541-5p	GLB1L
ENSOCUT00000042245	NONHSAT222811.1	ocu-miR-541-5p	GLB1L
ENSOCUT00000042245	NONHSAT222811.1	ocu-miR-541-5p	GLB1L
ENSOCUT00000042245	NONHSAT222811.1	ocu-miR-541-5p	GLB1L
ENSOCUT00000042245	NONHSAT222810.1	ocu-miR-541-5p	GLB1L
ENSOCUT00000042245	NONHSAT222810.1	ocu-miR-541-5p	GLB1L
ENSOCUT00000042245	NONHSAT222810.1	ocu-miR-541-5p	GLB1L
ENSOCUT00000042245	NONHSAT222810.1	ocu-miR-541-5p	GLB1L
ENSOCUT00000042245	NONHSAT222810.1	ocu-miR-541-5p	GLB1L
ENSOCUT00000042245	NONHSAT119518.2	ocu-miR-541-5p	GLB1L
ENSOCUT00000042245	NONHSAT119517.2	ocu-miR-541-5p	GLB1L
ENSOCUT00000042245	NONHSAT253189.1	ocu-miR-541-5p	GLB1L
MSTRG.10849.1	NONHSAT028017.2	ocu-miR-541-5p	GLB1L
MSTRG.10849.1	NONHSAT028017.2	ocu-miR-541-5p	GLB1L
MSTRG.17401.1	NONHSAT176592.1	ocu-miR-541-5p	GLB1L
MSTRG.17401.1	NONHSAT176592.1	ocu-miR-541-5p	GLB1L
MSTRG.17401.1	NONHSAT176591.1	ocu-miR-541-5p	GLB1L
MSTRG.17401.1	NONHSAT176591.1	ocu-miR-541-5p	GLB1L
MSTRG.17401.1	NONHSAT175635.1	ocu-miR-541-5p	GLB1L
MSTRG.17401.1	NONHSAT175635.1	ocu-miR-541-5p	GLB1L
MSTRG.17401.1	NONHSAT056077.2	ocu-miR-541-5p	GLB1L
MSTRG.17401.1	NONHSAT056077.2	ocu-miR-541-5p	GLB1L
MSTRG.3022.1	NONHSAT225710.1	ocu-miR-541-5p	GLB1L
MSTRG.3022.1	NONHSAT007706.2	ocu-miR-541-5p	GLB1L
MSTRG.19908.1	Not conserved	ocu-miR-541-5p	GLB1L
MSTRG.731.8	Not conserved	ocu-miR-541-5p	GLB1L
MSTRG.5246.2	Not conserved	ocu-miR-92a-2-5p	TNKS1BP1
MSTRG.13027.1	Not conserved	ocu-miR-92a-2-5p	TNKS1BP1
MSTRG.16957.1	NONHSAT229000.1	ocu-miR-92a-2-5p	TNKS1BP1
MSTRG.19426.30	Not conserved	ocu-miR-125b-5p	SLC4A1
MSTRG.19426.31	Not conserved	ocu-miR-125b-5p	SLC4A1
MSTRG.19426.32	Not conserved	ocu-miR-125b-5p	SLC4A1
MSTRG.19426.36	Not conserved	ocu-miR-125b-5p	SLC4A1
MSTRG.19426.11	NONHSAT148039.2	ocu-miR-125b-5p	SLC4A1
MSTRG.19426.11	NONHSAT004949.2	ocu-miR-125b-5p	SLC4A1
MSTRG.19426.11	NONHSAT132583.2	ocu-miR-125b-5p	SLC4A1
MSTRG.19426.11	NONHSAT072441.2	ocu-miR-125b-5p	SLC4A1
MSTRG.19426.11	NONHSAT076467.2	ocu-miR-125b-5p	SLC4A1
MSTRG.19426.11	NONHSAT078515.2	ocu-miR-125b-5p	SLC4A1
MSTRG.19426.30	Not conserved	ocu-miR-425-3p	ART1
MSTRG.19426.31	Not conserved	ocu-miR-425-3p	ART1
MSTRG.19426.32	Not conserved	ocu-miR-425-3p	ART1
MSTRG.9977.1	Not conserved	ocu-miR-425-3p	ART1
ENSOCUT00000035259	Not conserved	ocu-miR-105a-3p	C7orf26
ENSOCUT00000035259	Not conserved	ocu-miR-105a-3p	ARFGAP1
MSTRG.10081.10	NONHSAT203591.1	ocu-miR-105a-3p	C7orf26
MSTRG.10081.10	NONHSAT203591.1	ocu-miR-105a-3p	ARFGAP1
MSTRG.13027.1	Not conserved	ocu-miR-105a-3p	C7orf26
MSTRG.13027.1	Not conserved	ocu-miR-105a-3p	ARFGAP1
ENSOCUT00000035259	Not conserved	ocu-miR-12093-3p	GPAA1
ENSOCUT00000035259	Not conserved	ocu-miR-12093-3p	TMEM42
ENSOCUT00000035259	Not conserved	ocu-miR-12093-3p	ARHGAP4
ENSOCUT00000035259	Not conserved	ocu-miR-12093-3p	MICAL2
ENSOCUT00000035259	Not conserved	ocu-miR-12093-3p	CWC15
ENSOCUT00000035259	Not conserved	ocu-miR-12093-3p	HPS1
ENSOCUT00000035259	Not conserved	ocu-miR-12093-3p	C11orf49
ENSOCUT00000035259	Not conserved	ocu-miR-12093-3p	UFL1
ENSOCUT00000035259	Not conserved	ocu-miR-12093-3p	TNFRSF9
ENSOCUT00000035259	Not conserved	ocu-miR-12093-3p	SFXN3
ENSOCUT00000035259	Not conserved	ocu-miR-12093-3p	LRRFIP2
ENSOCUT00000035259	Not conserved	ocu-miR-12093-3p	EAPP
ENSOCUT00000035259	Not conserved	ocu-miR-12093-3p	EGFLAM
ENSOCUT00000035259	Not conserved	ocu-miR-12093-3p	HECTD3
ENSOCUT00000035259	Not conserved	ocu-miR-12093-3p	RASGRF2
ENSOCUT00000035259	Not conserved	ocu-miR-12093-3p	CDYL
ENSOCUT00000035259	Not conserved	ocu-miR-12093-3p	OLFM2
ENSOCUT00000035259	Not conserved	ocu-miR-12093-3p	TMEM115
ENSOCUT00000035259	Not conserved	ocu-miR-12093-3p	VPS13D
ENSOCUT00000035259	Not conserved	ocu-miR-12093-3p	PMM1
ENSOCUT00000035259	Not conserved	ocu-miR-12093-3p	ANKRD26
ENSOCUT00000035259	Not conserved	ocu-miR-12093-3p	PLK1
ENSOCUT00000035259	Not conserved	ocu-miR-12093-3p	SINHCAF
ENSOCUT00000035259	Not conserved	ocu-miR-12093-3p	NRDE2
ENSOCUT00000035259	Not conserved	ocu-miR-12093-3p	NELFCD
ENSOCUT00000035259	Not conserved	ocu-miR-12093-3p	DENND1C
ENSOCUT00000035259	Not conserved	ocu-miR-12093-3p	URB2
ENSOCUT00000035259	Not conserved	ocu-miR-12093-3p	TTLL5
ENSOCUT00000035259	Not conserved	ocu-miR-12093-3p	MFAP3L
ENSOCUT00000035259	Not conserved	ocu-miR-12093-3p	DCP1A
ENSOCUT00000035259	Not conserved	ocu-miR-12093-3p	BCL9
ENSOCUT00000035259	Not conserved	ocu-miR-12093-3p	CD6
ENSOCUT00000035259	Not conserved	ocu-miR-12093-3p	XRRA1
ENSOCUT00000035259	Not conserved	ocu-miR-12093-3p	DHX58
ENSOCUT00000035259	Not conserved	ocu-miR-12093-3p	UBE3B
ENSOCUT00000035259	Not conserved	ocu-miR-12093-3p	TNFRSF1B
ENSOCUT00000035259	Not conserved	ocu-miR-12093-3p	AATF
ENSOCUT00000035259	Not conserved	ocu-miR-12093-3p	NOX5
ENSOCUT00000035259	Not conserved	ocu-miR-12093-3p	OAS2
ENSOCUT00000035259	Not conserved	ocu-miR-12093-3p	FYB2
ENSOCUT00000035259	Not conserved	ocu-miR-12093-3p	EAF1
ENSOCUT00000035259	Not conserved	ocu-miR-12093-3p	ARHGAP1
ENSOCUT00000035259	Not conserved	ocu-miR-12093-3p	THOC3
ENSOCUT00000035259	Not conserved	ocu-miR-12093-3p	SPOCK2
ENSOCUT00000035259	Not conserved	ocu-miR-12093-3p	FAM114A2
ENSOCUT00000035259	Not conserved	ocu-miR-12093-3p	COPS7B
ENSOCUT00000035259	Not conserved	ocu-miR-12093-3p	WWC2
ENSOCUT00000035259	Not conserved	ocu-miR-12093-3p	PDZD4
ENSOCUT00000035259	Not conserved	ocu-miR-12093-3p	GDI1
ENSOCUT00000035259	Not conserved	ocu-miR-12093-3p	ALKBH6
ENSOCUT00000035259	Not conserved	ocu-miR-12093-3p	CYP1A1
ENSOCUT00000035259	Not conserved	ocu-miR-12093-3p	KAT5
ENSOCUT00000035259	Not conserved	ocu-miR-12093-3p	ANGPT4
ENSOCUT00000035259	Not conserved	ocu-miR-12093-3p	PLEKHA1
ENSOCUT00000035259	Not conserved	ocu-miR-12093-3p	ITIH3
ENSOCUT00000035259	Not conserved	ocu-miR-12093-3p	SLC35B1
ENSOCUT00000035259	Not conserved	ocu-miR-12093-3p	NTN1
ENSOCUT00000035259	Not conserved	ocu-miR-12093-3p	DDHD2
ENSOCUT00000035259	Not conserved	ocu-miR-12093-3p	SHISA5
ENSOCUT00000035259	Not conserved	ocu-miR-12093-3p	PPP1CA
ENSOCUT00000035259	Not conserved	ocu-miR-12093-3p	RASSF2
ENSOCUT00000035259	Not conserved	ocu-miR-12093-3p	ARHGEF17
ENSOCUT00000035259	Not conserved	ocu-miR-12093-3p	BAK1
ENSOCUT00000035259	Not conserved	ocu-miR-12093-3p	UCHL3
ENSOCUT00000035259	Not conserved	ocu-miR-12093-3p	DDX23
ENSOCUT00000035259	Not conserved	ocu-miR-12093-3p	VPS53
ENSOCUT00000035259	Not conserved	ocu-miR-12093-3p	LARS2
MSTRG.13027.1	Not conserved	ocu-miR-12093-3p	GPAA1
MSTRG.13027.1	Not conserved	ocu-miR-12093-3p	TMEM42
MSTRG.13027.1	Not conserved	ocu-miR-12093-3p	ARHGAP4
MSTRG.13027.1	Not conserved	ocu-miR-12093-3p	MICAL2
MSTRG.13027.1	Not conserved	ocu-miR-12093-3p	CWC15
MSTRG.13027.1	Not conserved	ocu-miR-12093-3p	HPS1
MSTRG.13027.1	Not conserved	ocu-miR-12093-3p	C11orf49
MSTRG.13027.1	Not conserved	ocu-miR-12093-3p	UFL1
MSTRG.13027.1	Not conserved	ocu-miR-12093-3p	TNFRSF9
MSTRG.13027.1	Not conserved	ocu-miR-12093-3p	SFXN3
MSTRG.13027.1	Not conserved	ocu-miR-12093-3p	LRRFIP2
MSTRG.13027.1	Not conserved	ocu-miR-12093-3p	EAPP
MSTRG.13027.1	Not conserved	ocu-miR-12093-3p	EGFLAM
MSTRG.13027.1	Not conserved	ocu-miR-12093-3p	HECTD3
MSTRG.13027.1	Not conserved	ocu-miR-12093-3p	RASGRF2
MSTRG.13027.1	Not conserved	ocu-miR-12093-3p	CDYL
MSTRG.13027.1	Not conserved	ocu-miR-12093-3p	OLFM2
MSTRG.13027.1	Not conserved	ocu-miR-12093-3p	TMEM115
MSTRG.13027.1	Not conserved	ocu-miR-12093-3p	VPS13D
MSTRG.13027.1	Not conserved	ocu-miR-12093-3p	PMM1
MSTRG.13027.1	Not conserved	ocu-miR-12093-3p	ANKRD26
MSTRG.13027.1	Not conserved	ocu-miR-12093-3p	PLK1
MSTRG.13027.1	Not conserved	ocu-miR-12093-3p	SINHCAF
MSTRG.13027.1	Not conserved	ocu-miR-12093-3p	NRDE2
MSTRG.13027.1	Not conserved	ocu-miR-12093-3p	NELFCD
MSTRG.13027.1	Not conserved	ocu-miR-12093-3p	DENND1C
MSTRG.13027.1	Not conserved	ocu-miR-12093-3p	URB2
MSTRG.13027.1	Not conserved	ocu-miR-12093-3p	TTLL5
MSTRG.13027.1	Not conserved	ocu-miR-12093-3p	MFAP3L
MSTRG.13027.1	Not conserved	ocu-miR-12093-3p	DCP1A
MSTRG.13027.1	Not conserved	ocu-miR-12093-3p	BCL9
MSTRG.13027.1	Not conserved	ocu-miR-12093-3p	CD6
MSTRG.13027.1	Not conserved	ocu-miR-12093-3p	XRRA1
MSTRG.13027.1	Not conserved	ocu-miR-12093-3p	DHX58
MSTRG.13027.1	Not conserved	ocu-miR-12093-3p	UBE3B
MSTRG.13027.1	Not conserved	ocu-miR-12093-3p	TNFRSF1B
MSTRG.13027.1	Not conserved	ocu-miR-12093-3p	AATF
MSTRG.13027.1	Not conserved	ocu-miR-12093-3p	NOX5
MSTRG.13027.1	Not conserved	ocu-miR-12093-3p	OAS2
MSTRG.13027.1	Not conserved	ocu-miR-12093-3p	FYB2
MSTRG.13027.1	Not conserved	ocu-miR-12093-3p	EAF1
MSTRG.13027.1	Not conserved	ocu-miR-12093-3p	ARHGAP1
MSTRG.13027.1	Not conserved	ocu-miR-12093-3p	THOC3
MSTRG.13027.1	Not conserved	ocu-miR-12093-3p	SPOCK2
MSTRG.13027.1	Not conserved	ocu-miR-12093-3p	FAM114A2
MSTRG.13027.1	Not conserved	ocu-miR-12093-3p	COPS7B
MSTRG.13027.1	Not conserved	ocu-miR-12093-3p	WWC2
MSTRG.13027.1	Not conserved	ocu-miR-12093-3p	PDZD4
MSTRG.13027.1	Not conserved	ocu-miR-12093-3p	GDI1
MSTRG.13027.1	Not conserved	ocu-miR-12093-3p	ALKBH6
MSTRG.13027.1	Not conserved	ocu-miR-12093-3p	CYP1A1
MSTRG.13027.1	Not conserved	ocu-miR-12093-3p	KAT5
MSTRG.13027.1	Not conserved	ocu-miR-12093-3p	ANGPT4
MSTRG.13027.1	Not conserved	ocu-miR-12093-3p	PLEKHA1
MSTRG.13027.1	Not conserved	ocu-miR-12093-3p	ITIH3
MSTRG.13027.1	Not conserved	ocu-miR-12093-3p	SLC35B1
MSTRG.13027.1	Not conserved	ocu-miR-12093-3p	NTN1
MSTRG.13027.1	Not conserved	ocu-miR-12093-3p	DDHD2
MSTRG.13027.1	Not conserved	ocu-miR-12093-3p	SHISA5
MSTRG.13027.1	Not conserved	ocu-miR-12093-3p	PPP1CA
MSTRG.13027.1	Not conserved	ocu-miR-12093-3p	RASSF2
MSTRG.13027.1	Not conserved	ocu-miR-12093-3p	ARHGEF17
MSTRG.13027.1	Not conserved	ocu-miR-12093-3p	BAK1
MSTRG.13027.1	Not conserved	ocu-miR-12093-3p	UCHL3
MSTRG.13027.1	Not conserved	ocu-miR-12093-3p	DDX23
MSTRG.13027.1	Not conserved	ocu-miR-12093-3p	VPS53
MSTRG.13027.1	Not conserved	ocu-miR-12093-3p	LARS2
MSTRG.17840.1	Not conserved	ocu-miR-12093-3p	GPAA1
MSTRG.17840.1	Not conserved	ocu-miR-12093-3p	TMEM42
MSTRG.17840.1	Not conserved	ocu-miR-12093-3p	ARHGAP4
MSTRG.17840.1	Not conserved	ocu-miR-12093-3p	MICAL2
MSTRG.17840.1	Not conserved	ocu-miR-12093-3p	CWC15
MSTRG.17840.1	Not conserved	ocu-miR-12093-3p	HPS1
MSTRG.17840.1	Not conserved	ocu-miR-12093-3p	C11orf49
MSTRG.17840.1	Not conserved	ocu-miR-12093-3p	UFL1
MSTRG.17840.1	Not conserved	ocu-miR-12093-3p	TNFRSF9
MSTRG.17840.1	Not conserved	ocu-miR-12093-3p	SFXN3
MSTRG.17840.1	Not conserved	ocu-miR-12093-3p	LRRFIP2
MSTRG.17840.1	Not conserved	ocu-miR-12093-3p	EAPP
MSTRG.17840.1	Not conserved	ocu-miR-12093-3p	EGFLAM
MSTRG.17840.1	Not conserved	ocu-miR-12093-3p	HECTD3
MSTRG.17840.1	Not conserved	ocu-miR-12093-3p	RASGRF2
MSTRG.17840.1	Not conserved	ocu-miR-12093-3p	CDYL
MSTRG.17840.1	Not conserved	ocu-miR-12093-3p	OLFM2
MSTRG.17840.1	Not conserved	ocu-miR-12093-3p	TMEM115
MSTRG.17840.1	Not conserved	ocu-miR-12093-3p	VPS13D
MSTRG.17840.1	Not conserved	ocu-miR-12093-3p	PMM1
MSTRG.17840.1	Not conserved	ocu-miR-12093-3p	ANKRD26
MSTRG.17840.1	Not conserved	ocu-miR-12093-3p	PLK1
MSTRG.17840.1	Not conserved	ocu-miR-12093-3p	SINHCAF
MSTRG.17840.1	Not conserved	ocu-miR-12093-3p	NRDE2
MSTRG.17840.1	Not conserved	ocu-miR-12093-3p	NELFCD
MSTRG.17840.1	Not conserved	ocu-miR-12093-3p	DENND1C
MSTRG.17840.1	Not conserved	ocu-miR-12093-3p	URB2
MSTRG.17840.1	Not conserved	ocu-miR-12093-3p	TTLL5
MSTRG.17840.1	Not conserved	ocu-miR-12093-3p	MFAP3L
MSTRG.17840.1	Not conserved	ocu-miR-12093-3p	DCP1A
MSTRG.17840.1	Not conserved	ocu-miR-12093-3p	BCL9
MSTRG.17840.1	Not conserved	ocu-miR-12093-3p	CD6
MSTRG.17840.1	Not conserved	ocu-miR-12093-3p	XRRA1
MSTRG.17840.1	Not conserved	ocu-miR-12093-3p	DHX58
MSTRG.17840.1	Not conserved	ocu-miR-12093-3p	UBE3B
MSTRG.17840.1	Not conserved	ocu-miR-12093-3p	TNFRSF1B
MSTRG.17840.1	Not conserved	ocu-miR-12093-3p	AATF
MSTRG.17840.1	Not conserved	ocu-miR-12093-3p	NOX5
MSTRG.17840.1	Not conserved	ocu-miR-12093-3p	OAS2
MSTRG.17840.1	Not conserved	ocu-miR-12093-3p	FYB2
MSTRG.17840.1	Not conserved	ocu-miR-12093-3p	EAF1
MSTRG.17840.1	Not conserved	ocu-miR-12093-3p	ARHGAP1
MSTRG.17840.1	Not conserved	ocu-miR-12093-3p	THOC3
MSTRG.17840.1	Not conserved	ocu-miR-12093-3p	SPOCK2
MSTRG.17840.1	Not conserved	ocu-miR-12093-3p	FAM114A2
MSTRG.17840.1	Not conserved	ocu-miR-12093-3p	COPS7B
MSTRG.17840.1	Not conserved	ocu-miR-12093-3p	WWC2
MSTRG.17840.1	Not conserved	ocu-miR-12093-3p	PDZD4
MSTRG.17840.1	Not conserved	ocu-miR-12093-3p	GDI1
MSTRG.17840.1	Not conserved	ocu-miR-12093-3p	ALKBH6
MSTRG.17840.1	Not conserved	ocu-miR-12093-3p	CYP1A1
MSTRG.17840.1	Not conserved	ocu-miR-12093-3p	KAT5
MSTRG.17840.1	Not conserved	ocu-miR-12093-3p	ANGPT4
MSTRG.17840.1	Not conserved	ocu-miR-12093-3p	PLEKHA1
MSTRG.17840.1	Not conserved	ocu-miR-12093-3p	ITIH3
MSTRG.17840.1	Not conserved	ocu-miR-12093-3p	SLC35B1
MSTRG.17840.1	Not conserved	ocu-miR-12093-3p	NTN1
MSTRG.17840.1	Not conserved	ocu-miR-12093-3p	DDHD2
MSTRG.17840.1	Not conserved	ocu-miR-12093-3p	SHISA5
MSTRG.17840.1	Not conserved	ocu-miR-12093-3p	PPP1CA
MSTRG.17840.1	Not conserved	ocu-miR-12093-3p	RASSF2
MSTRG.17840.1	Not conserved	ocu-miR-12093-3p	ARHGEF17
MSTRG.17840.1	Not conserved	ocu-miR-12093-3p	BAK1
MSTRG.17840.1	Not conserved	ocu-miR-12093-3p	UCHL3
MSTRG.17840.1	Not conserved	ocu-miR-12093-3p	DDX23
MSTRG.17840.1	Not conserved	ocu-miR-12093-3p	VPS53
MSTRG.17840.1	Not conserved	ocu-miR-12093-3p	LARS2
MSTRG.9504.1	NONHSAT084830.2	ocu-miR-12093-3p	GPAA1
MSTRG.9504.1	NONHSAT084830.2	ocu-miR-12093-3p	GPAA1
MSTRG.9504.1	NONHSAT084830.2	ocu-miR-12093-3p	GPAA1
MSTRG.9504.1	NONHSAT084827.2	ocu-miR-12093-3p	GPAA1
MSTRG.9504.1	NONHSAT084827.2	ocu-miR-12093-3p	GPAA1
MSTRG.9504.1	NONHSAT084827.2	ocu-miR-12093-3p	GPAA1
MSTRG.9504.1	NONHSAT084827.2	ocu-miR-12093-3p	GPAA1
MSTRG.9504.1	NONHSAT084831.2	ocu-miR-12093-3p	GPAA1
MSTRG.9504.1	NONHSAT084831.2	ocu-miR-12093-3p	GPAA1
MSTRG.9504.1	NONHSAT084831.2	ocu-miR-12093-3p	GPAA1
MSTRG.9504.1	NONHSAT084831.2	ocu-miR-12093-3p	GPAA1
MSTRG.9504.1	NONHSAT244821.1	ocu-miR-12093-3p	GPAA1
MSTRG.9504.1	NONHSAT244821.1	ocu-miR-12093-3p	GPAA1
MSTRG.9504.1	NONHSAT244821.1	ocu-miR-12093-3p	GPAA1
MSTRG.9504.1	NONHSAT244821.1	ocu-miR-12093-3p	GPAA1
MSTRG.9504.1	NONHSAT244829.1	ocu-miR-12093-3p	GPAA1
MSTRG.9504.1	NONHSAT244829.1	ocu-miR-12093-3p	GPAA1
MSTRG.9504.1	NONHSAT244829.1	ocu-miR-12093-3p	GPAA1
MSTRG.9504.1	NONHSAT244829.1	ocu-miR-12093-3p	GPAA1
MSTRG.9504.1	NONHSAT244829.1	ocu-miR-12093-3p	GPAA1
MSTRG.9504.1	NONHSAT244828.1	ocu-miR-12093-3p	GPAA1
MSTRG.9504.1	NONHSAT244828.1	ocu-miR-12093-3p	GPAA1
MSTRG.9504.1	NONHSAT244828.1	ocu-miR-12093-3p	GPAA1
MSTRG.9504.1	NONHSAT244828.1	ocu-miR-12093-3p	GPAA1
MSTRG.9504.1	NONHSAT244828.1	ocu-miR-12093-3p	GPAA1
MSTRG.9504.1	NONHSAT244827.1	ocu-miR-12093-3p	GPAA1
MSTRG.9504.1	NONHSAT244827.1	ocu-miR-12093-3p	GPAA1
MSTRG.9504.1	NONHSAT244827.1	ocu-miR-12093-3p	GPAA1
MSTRG.9504.1	NONHSAT244827.1	ocu-miR-12093-3p	GPAA1
MSTRG.9504.1	NONHSAT244827.1	ocu-miR-12093-3p	GPAA1
MSTRG.9504.1	NONHSAT244826.1	ocu-miR-12093-3p	GPAA1
MSTRG.9504.1	NONHSAT244826.1	ocu-miR-12093-3p	GPAA1
MSTRG.9504.1	NONHSAT244826.1	ocu-miR-12093-3p	GPAA1
MSTRG.9504.1	NONHSAT244826.1	ocu-miR-12093-3p	GPAA1
MSTRG.9504.1	NONHSAT244826.1	ocu-miR-12093-3p	GPAA1
MSTRG.9504.1	NONHSAT244823.1	ocu-miR-12093-3p	GPAA1
MSTRG.9504.1	NONHSAT244823.1	ocu-miR-12093-3p	GPAA1
MSTRG.9504.1	NONHSAT244823.1	ocu-miR-12093-3p	GPAA1
MSTRG.9504.1	NONHSAT244823.1	ocu-miR-12093-3p	GPAA1
MSTRG.9504.1	NONHSAT244823.1	ocu-miR-12093-3p	GPAA1
MSTRG.9504.1	NONHSAT244820.1	ocu-miR-12093-3p	GPAA1
MSTRG.9504.1	NONHSAT244820.1	ocu-miR-12093-3p	GPAA1
MSTRG.9504.1	NONHSAT244820.1	ocu-miR-12093-3p	GPAA1
MSTRG.9504.1	NONHSAT244820.1	ocu-miR-12093-3p	GPAA1
MSTRG.9504.1	NONHSAT244820.1	ocu-miR-12093-3p	GPAA1
MSTRG.9504.1	NONHSAT244816.1	ocu-miR-12093-3p	GPAA1
MSTRG.9504.1	NONHSAT244816.1	ocu-miR-12093-3p	GPAA1
MSTRG.9504.1	NONHSAT244816.1	ocu-miR-12093-3p	GPAA1
MSTRG.9504.1	NONHSAT244816.1	ocu-miR-12093-3p	GPAA1
MSTRG.9504.1	NONHSAT244816.1	ocu-miR-12093-3p	GPAA1
MSTRG.9504.1	NONHSAT084838.2	ocu-miR-12093-3p	GPAA1
MSTRG.9504.1	NONHSAT084838.2	ocu-miR-12093-3p	GPAA1
MSTRG.9504.1	NONHSAT084838.2	ocu-miR-12093-3p	GPAA1
MSTRG.9504.1	NONHSAT084838.2	ocu-miR-12093-3p	GPAA1
MSTRG.9504.1	NONHSAT084838.2	ocu-miR-12093-3p	GPAA1
MSTRG.9504.1	NONHSAT084833.2	ocu-miR-12093-3p	GPAA1
MSTRG.9504.1	NONHSAT084833.2	ocu-miR-12093-3p	GPAA1
MSTRG.9504.1	NONHSAT084833.2	ocu-miR-12093-3p	GPAA1
MSTRG.9504.1	NONHSAT084833.2	ocu-miR-12093-3p	GPAA1
MSTRG.9504.1	NONHSAT084833.2	ocu-miR-12093-3p	GPAA1
MSTRG.9504.1	NONHSAT084832.2	ocu-miR-12093-3p	GPAA1
MSTRG.9504.1	NONHSAT084832.2	ocu-miR-12093-3p	GPAA1
MSTRG.9504.1	NONHSAT084832.2	ocu-miR-12093-3p	GPAA1
MSTRG.9504.1	NONHSAT084832.2	ocu-miR-12093-3p	GPAA1
MSTRG.9504.1	NONHSAT084832.2	ocu-miR-12093-3p	GPAA1
MSTRG.9504.1	NONHSAT084829.2	ocu-miR-12093-3p	GPAA1
MSTRG.9504.1	NONHSAT084829.2	ocu-miR-12093-3p	GPAA1
MSTRG.9504.1	NONHSAT084829.2	ocu-miR-12093-3p	GPAA1
MSTRG.9504.1	NONHSAT084829.2	ocu-miR-12093-3p	GPAA1
MSTRG.9504.1	NONHSAT084829.2	ocu-miR-12093-3p	GPAA1
MSTRG.9504.1	NONHSAT084828.2	ocu-miR-12093-3p	GPAA1
MSTRG.9504.1	NONHSAT084828.2	ocu-miR-12093-3p	GPAA1
MSTRG.9504.1	NONHSAT084828.2	ocu-miR-12093-3p	GPAA1
MSTRG.9504.1	NONHSAT084828.2	ocu-miR-12093-3p	GPAA1
MSTRG.9504.1	NONHSAT084828.2	ocu-miR-12093-3p	GPAA1
MSTRG.9504.1	NONHSAT084825.2	ocu-miR-12093-3p	GPAA1
MSTRG.9504.1	NONHSAT084825.2	ocu-miR-12093-3p	GPAA1
MSTRG.9504.1	NONHSAT084825.2	ocu-miR-12093-3p	GPAA1
MSTRG.9504.1	NONHSAT084825.2	ocu-miR-12093-3p	GPAA1
MSTRG.9504.1	NONHSAT084825.2	ocu-miR-12093-3p	GPAA1
MSTRG.9504.1	NONHSAT244824.1	ocu-miR-12093-3p	GPAA1
MSTRG.9504.1	NONHSAT244824.1	ocu-miR-12093-3p	GPAA1
MSTRG.9504.1	NONHSAT244824.1	ocu-miR-12093-3p	GPAA1
MSTRG.9504.1	NONHSAT244824.1	ocu-miR-12093-3p	GPAA1
MSTRG.9504.1	NONHSAT084824.2	ocu-miR-12093-3p	GPAA1
MSTRG.9504.1	NONHSAT084824.2	ocu-miR-12093-3p	GPAA1
MSTRG.9504.1	NONHSAT084824.2	ocu-miR-12093-3p	GPAA1
MSTRG.9504.1	NONHSAT244825.1	ocu-miR-12093-3p	GPAA1
MSTRG.9504.1	NONHSAT244825.1	ocu-miR-12093-3p	GPAA1
MSTRG.9504.1	NONHSAT244825.1	ocu-miR-12093-3p	GPAA1
MSTRG.9504.1	NONHSAT244822.1	ocu-miR-12093-3p	GPAA1
MSTRG.9504.1	NONHSAT244822.1	ocu-miR-12093-3p	GPAA1
MSTRG.9504.1	NONHSAT244822.1	ocu-miR-12093-3p	GPAA1
MSTRG.9504.1	NONHSAT244822.1	ocu-miR-12093-3p	GPAA1
MSTRG.9504.1	NONHSAT244819.1	ocu-miR-12093-3p	GPAA1
MSTRG.9504.1	NONHSAT244819.1	ocu-miR-12093-3p	GPAA1
MSTRG.9504.1	NONHSAT244819.1	ocu-miR-12093-3p	GPAA1
MSTRG.9504.1	NONHSAT244819.1	ocu-miR-12093-3p	GPAA1
MSTRG.9504.1	NONHSAT244817.1	ocu-miR-12093-3p	GPAA1
MSTRG.9504.1	NONHSAT244817.1	ocu-miR-12093-3p	GPAA1
MSTRG.9504.1	NONHSAT244817.1	ocu-miR-12093-3p	GPAA1
MSTRG.9504.1	NONHSAT244817.1	ocu-miR-12093-3p	GPAA1
MSTRG.9504.1	NONHSAT084837.2	ocu-miR-12093-3p	GPAA1
MSTRG.9504.1	NONHSAT084837.2	ocu-miR-12093-3p	GPAA1
MSTRG.9504.1	NONHSAT084837.2	ocu-miR-12093-3p	GPAA1
MSTRG.9504.1	NONHSAT084826.2	ocu-miR-12093-3p	GPAA1
MSTRG.9504.1	NONHSAT084826.2	ocu-miR-12093-3p	GPAA1
MSTRG.9504.1	NONHSAT084826.2	ocu-miR-12093-3p	GPAA1
MSTRG.9504.1	NONHSAT084836.2	ocu-miR-12093-3p	GPAA1
MSTRG.9504.1	NONHSAT084834.2	ocu-miR-12093-3p	GPAA1
MSTRG.9504.1	NONHSAT084834.2	ocu-miR-12093-3p	GPAA1
MSTRG.9504.1	NONHSAT084835.2	ocu-miR-12093-3p	GPAA1
MSTRG.9504.1	NONHSAT244818.1	ocu-miR-12093-3p	GPAA1
MSTRG.9504.1	NONHSAT084840.2	ocu-miR-12093-3p	GPAA1
MSTRG.9504.1	NONHSAT084839.2	ocu-miR-12093-3p	GPAA1
MSTRG.9504.1	NONHSAT084839.2	ocu-miR-12093-3p	GPAA1
MSTRG.9504.1	NONHSAT084830.2	ocu-miR-12093-3p	TMEM42
MSTRG.9504.1	NONHSAT084830.2	ocu-miR-12093-3p	TMEM42
MSTRG.9504.1	NONHSAT084830.2	ocu-miR-12093-3p	TMEM42
MSTRG.9504.1	NONHSAT084827.2	ocu-miR-12093-3p	TMEM42
MSTRG.9504.1	NONHSAT084827.2	ocu-miR-12093-3p	TMEM42
MSTRG.9504.1	NONHSAT084827.2	ocu-miR-12093-3p	TMEM42
MSTRG.9504.1	NONHSAT084827.2	ocu-miR-12093-3p	TMEM42
MSTRG.9504.1	NONHSAT084831.2	ocu-miR-12093-3p	TMEM42
MSTRG.9504.1	NONHSAT084831.2	ocu-miR-12093-3p	TMEM42
MSTRG.9504.1	NONHSAT084831.2	ocu-miR-12093-3p	TMEM42
MSTRG.9504.1	NONHSAT084831.2	ocu-miR-12093-3p	TMEM42
MSTRG.9504.1	NONHSAT244821.1	ocu-miR-12093-3p	TMEM42
MSTRG.9504.1	NONHSAT244821.1	ocu-miR-12093-3p	TMEM42
MSTRG.9504.1	NONHSAT244821.1	ocu-miR-12093-3p	TMEM42
MSTRG.9504.1	NONHSAT244821.1	ocu-miR-12093-3p	TMEM42
MSTRG.9504.1	NONHSAT244829.1	ocu-miR-12093-3p	TMEM42
MSTRG.9504.1	NONHSAT244829.1	ocu-miR-12093-3p	TMEM42
MSTRG.9504.1	NONHSAT244829.1	ocu-miR-12093-3p	TMEM42
MSTRG.9504.1	NONHSAT244829.1	ocu-miR-12093-3p	TMEM42
MSTRG.9504.1	NONHSAT244829.1	ocu-miR-12093-3p	TMEM42
MSTRG.9504.1	NONHSAT244828.1	ocu-miR-12093-3p	TMEM42
MSTRG.9504.1	NONHSAT244828.1	ocu-miR-12093-3p	TMEM42
MSTRG.9504.1	NONHSAT244828.1	ocu-miR-12093-3p	TMEM42
MSTRG.9504.1	NONHSAT244828.1	ocu-miR-12093-3p	TMEM42
MSTRG.9504.1	NONHSAT244828.1	ocu-miR-12093-3p	TMEM42
MSTRG.9504.1	NONHSAT244827.1	ocu-miR-12093-3p	TMEM42
MSTRG.9504.1	NONHSAT244827.1	ocu-miR-12093-3p	TMEM42
MSTRG.9504.1	NONHSAT244827.1	ocu-miR-12093-3p	TMEM42
MSTRG.9504.1	NONHSAT244827.1	ocu-miR-12093-3p	TMEM42
MSTRG.9504.1	NONHSAT244827.1	ocu-miR-12093-3p	TMEM42
MSTRG.9504.1	NONHSAT244826.1	ocu-miR-12093-3p	TMEM42
MSTRG.9504.1	NONHSAT244826.1	ocu-miR-12093-3p	TMEM42
MSTRG.9504.1	NONHSAT244826.1	ocu-miR-12093-3p	TMEM42
MSTRG.9504.1	NONHSAT244826.1	ocu-miR-12093-3p	TMEM42
MSTRG.9504.1	NONHSAT244826.1	ocu-miR-12093-3p	TMEM42
MSTRG.9504.1	NONHSAT244823.1	ocu-miR-12093-3p	TMEM42
MSTRG.9504.1	NONHSAT244823.1	ocu-miR-12093-3p	TMEM42
MSTRG.9504.1	NONHSAT244823.1	ocu-miR-12093-3p	TMEM42
MSTRG.9504.1	NONHSAT244823.1	ocu-miR-12093-3p	TMEM42
MSTRG.9504.1	NONHSAT244823.1	ocu-miR-12093-3p	TMEM42
MSTRG.9504.1	NONHSAT244820.1	ocu-miR-12093-3p	TMEM42
MSTRG.9504.1	NONHSAT244820.1	ocu-miR-12093-3p	TMEM42
MSTRG.9504.1	NONHSAT244820.1	ocu-miR-12093-3p	TMEM42
MSTRG.9504.1	NONHSAT244820.1	ocu-miR-12093-3p	TMEM42
MSTRG.9504.1	NONHSAT244820.1	ocu-miR-12093-3p	TMEM42
MSTRG.9504.1	NONHSAT244816.1	ocu-miR-12093-3p	TMEM42
MSTRG.9504.1	NONHSAT244816.1	ocu-miR-12093-3p	TMEM42
MSTRG.9504.1	NONHSAT244816.1	ocu-miR-12093-3p	TMEM42
MSTRG.9504.1	NONHSAT244816.1	ocu-miR-12093-3p	TMEM42
MSTRG.9504.1	NONHSAT244816.1	ocu-miR-12093-3p	TMEM42
MSTRG.9504.1	NONHSAT084838.2	ocu-miR-12093-3p	TMEM42
MSTRG.9504.1	NONHSAT084838.2	ocu-miR-12093-3p	TMEM42
MSTRG.9504.1	NONHSAT084838.2	ocu-miR-12093-3p	TMEM42
MSTRG.9504.1	NONHSAT084838.2	ocu-miR-12093-3p	TMEM42
MSTRG.9504.1	NONHSAT084838.2	ocu-miR-12093-3p	TMEM42
MSTRG.9504.1	NONHSAT084833.2	ocu-miR-12093-3p	TMEM42
MSTRG.9504.1	NONHSAT084833.2	ocu-miR-12093-3p	TMEM42
MSTRG.9504.1	NONHSAT084833.2	ocu-miR-12093-3p	TMEM42
MSTRG.9504.1	NONHSAT084833.2	ocu-miR-12093-3p	TMEM42
MSTRG.9504.1	NONHSAT084833.2	ocu-miR-12093-3p	TMEM42
MSTRG.9504.1	NONHSAT084832.2	ocu-miR-12093-3p	TMEM42
MSTRG.9504.1	NONHSAT084832.2	ocu-miR-12093-3p	TMEM42
MSTRG.9504.1	NONHSAT084832.2	ocu-miR-12093-3p	TMEM42
MSTRG.9504.1	NONHSAT084832.2	ocu-miR-12093-3p	TMEM42
MSTRG.9504.1	NONHSAT084832.2	ocu-miR-12093-3p	TMEM42
MSTRG.9504.1	NONHSAT084829.2	ocu-miR-12093-3p	TMEM42
MSTRG.9504.1	NONHSAT084829.2	ocu-miR-12093-3p	TMEM42
MSTRG.9504.1	NONHSAT084829.2	ocu-miR-12093-3p	TMEM42
MSTRG.9504.1	NONHSAT084829.2	ocu-miR-12093-3p	TMEM42
MSTRG.9504.1	NONHSAT084829.2	ocu-miR-12093-3p	TMEM42
MSTRG.9504.1	NONHSAT084828.2	ocu-miR-12093-3p	TMEM42
MSTRG.9504.1	NONHSAT084828.2	ocu-miR-12093-3p	TMEM42
MSTRG.9504.1	NONHSAT084828.2	ocu-miR-12093-3p	TMEM42
MSTRG.9504.1	NONHSAT084828.2	ocu-miR-12093-3p	TMEM42
MSTRG.9504.1	NONHSAT084828.2	ocu-miR-12093-3p	TMEM42
MSTRG.9504.1	NONHSAT084825.2	ocu-miR-12093-3p	TMEM42
MSTRG.9504.1	NONHSAT084825.2	ocu-miR-12093-3p	TMEM42
MSTRG.9504.1	NONHSAT084825.2	ocu-miR-12093-3p	TMEM42
MSTRG.9504.1	NONHSAT084825.2	ocu-miR-12093-3p	TMEM42
MSTRG.9504.1	NONHSAT084825.2	ocu-miR-12093-3p	TMEM42
MSTRG.9504.1	NONHSAT244824.1	ocu-miR-12093-3p	TMEM42
MSTRG.9504.1	NONHSAT244824.1	ocu-miR-12093-3p	TMEM42
MSTRG.9504.1	NONHSAT244824.1	ocu-miR-12093-3p	TMEM42
MSTRG.9504.1	NONHSAT244824.1	ocu-miR-12093-3p	TMEM42
MSTRG.9504.1	NONHSAT084824.2	ocu-miR-12093-3p	TMEM42
MSTRG.9504.1	NONHSAT084824.2	ocu-miR-12093-3p	TMEM42
MSTRG.9504.1	NONHSAT084824.2	ocu-miR-12093-3p	TMEM42
MSTRG.9504.1	NONHSAT244825.1	ocu-miR-12093-3p	TMEM42
MSTRG.9504.1	NONHSAT244825.1	ocu-miR-12093-3p	TMEM42
MSTRG.9504.1	NONHSAT244825.1	ocu-miR-12093-3p	TMEM42
MSTRG.9504.1	NONHSAT244822.1	ocu-miR-12093-3p	TMEM42
MSTRG.9504.1	NONHSAT244822.1	ocu-miR-12093-3p	TMEM42
MSTRG.9504.1	NONHSAT244822.1	ocu-miR-12093-3p	TMEM42
MSTRG.9504.1	NONHSAT244822.1	ocu-miR-12093-3p	TMEM42
MSTRG.9504.1	NONHSAT244819.1	ocu-miR-12093-3p	TMEM42
MSTRG.9504.1	NONHSAT244819.1	ocu-miR-12093-3p	TMEM42
MSTRG.9504.1	NONHSAT244819.1	ocu-miR-12093-3p	TMEM42
MSTRG.9504.1	NONHSAT244819.1	ocu-miR-12093-3p	TMEM42
MSTRG.9504.1	NONHSAT244817.1	ocu-miR-12093-3p	TMEM42
MSTRG.9504.1	NONHSAT244817.1	ocu-miR-12093-3p	TMEM42
MSTRG.9504.1	NONHSAT244817.1	ocu-miR-12093-3p	TMEM42
MSTRG.9504.1	NONHSAT244817.1	ocu-miR-12093-3p	TMEM42
MSTRG.9504.1	NONHSAT084837.2	ocu-miR-12093-3p	TMEM42
MSTRG.9504.1	NONHSAT084837.2	ocu-miR-12093-3p	TMEM42
MSTRG.9504.1	NONHSAT084837.2	ocu-miR-12093-3p	TMEM42
MSTRG.9504.1	NONHSAT084826.2	ocu-miR-12093-3p	TMEM42
MSTRG.9504.1	NONHSAT084826.2	ocu-miR-12093-3p	TMEM42
MSTRG.9504.1	NONHSAT084826.2	ocu-miR-12093-3p	TMEM42
MSTRG.9504.1	NONHSAT084836.2	ocu-miR-12093-3p	TMEM42
MSTRG.9504.1	NONHSAT084834.2	ocu-miR-12093-3p	TMEM42
MSTRG.9504.1	NONHSAT084834.2	ocu-miR-12093-3p	TMEM42
MSTRG.9504.1	NONHSAT084835.2	ocu-miR-12093-3p	TMEM42
MSTRG.9504.1	NONHSAT244818.1	ocu-miR-12093-3p	TMEM42
MSTRG.9504.1	NONHSAT084840.2	ocu-miR-12093-3p	TMEM42
MSTRG.9504.1	NONHSAT084839.2	ocu-miR-12093-3p	TMEM42
MSTRG.9504.1	NONHSAT084839.2	ocu-miR-12093-3p	TMEM42
MSTRG.9504.1	NONHSAT084830.2	ocu-miR-12093-3p	ARHGAP4
MSTRG.9504.1	NONHSAT084830.2	ocu-miR-12093-3p	ARHGAP4
MSTRG.9504.1	NONHSAT084830.2	ocu-miR-12093-3p	ARHGAP4
MSTRG.9504.1	NONHSAT084827.2	ocu-miR-12093-3p	ARHGAP4
MSTRG.9504.1	NONHSAT084827.2	ocu-miR-12093-3p	ARHGAP4
MSTRG.9504.1	NONHSAT084827.2	ocu-miR-12093-3p	ARHGAP4
MSTRG.9504.1	NONHSAT084827.2	ocu-miR-12093-3p	ARHGAP4
MSTRG.9504.1	NONHSAT084831.2	ocu-miR-12093-3p	ARHGAP4
MSTRG.9504.1	NONHSAT084831.2	ocu-miR-12093-3p	ARHGAP4
MSTRG.9504.1	NONHSAT084831.2	ocu-miR-12093-3p	ARHGAP4
MSTRG.9504.1	NONHSAT084831.2	ocu-miR-12093-3p	ARHGAP4
MSTRG.9504.1	NONHSAT244821.1	ocu-miR-12093-3p	ARHGAP4
MSTRG.9504.1	NONHSAT244821.1	ocu-miR-12093-3p	ARHGAP4
MSTRG.9504.1	NONHSAT244821.1	ocu-miR-12093-3p	ARHGAP4
MSTRG.9504.1	NONHSAT244821.1	ocu-miR-12093-3p	ARHGAP4
MSTRG.9504.1	NONHSAT244829.1	ocu-miR-12093-3p	ARHGAP4
MSTRG.9504.1	NONHSAT244829.1	ocu-miR-12093-3p	ARHGAP4
MSTRG.9504.1	NONHSAT244829.1	ocu-miR-12093-3p	ARHGAP4
MSTRG.9504.1	NONHSAT244829.1	ocu-miR-12093-3p	ARHGAP4
MSTRG.9504.1	NONHSAT244829.1	ocu-miR-12093-3p	ARHGAP4
MSTRG.9504.1	NONHSAT244828.1	ocu-miR-12093-3p	ARHGAP4
MSTRG.9504.1	NONHSAT244828.1	ocu-miR-12093-3p	ARHGAP4
MSTRG.9504.1	NONHSAT244828.1	ocu-miR-12093-3p	ARHGAP4
MSTRG.9504.1	NONHSAT244828.1	ocu-miR-12093-3p	ARHGAP4
MSTRG.9504.1	NONHSAT244828.1	ocu-miR-12093-3p	ARHGAP4
MSTRG.9504.1	NONHSAT244827.1	ocu-miR-12093-3p	ARHGAP4
MSTRG.9504.1	NONHSAT244827.1	ocu-miR-12093-3p	ARHGAP4
MSTRG.9504.1	NONHSAT244827.1	ocu-miR-12093-3p	ARHGAP4
MSTRG.9504.1	NONHSAT244827.1	ocu-miR-12093-3p	ARHGAP4
MSTRG.9504.1	NONHSAT244827.1	ocu-miR-12093-3p	ARHGAP4
MSTRG.9504.1	NONHSAT244826.1	ocu-miR-12093-3p	ARHGAP4
MSTRG.9504.1	NONHSAT244826.1	ocu-miR-12093-3p	ARHGAP4
MSTRG.9504.1	NONHSAT244826.1	ocu-miR-12093-3p	ARHGAP4
MSTRG.9504.1	NONHSAT244826.1	ocu-miR-12093-3p	ARHGAP4
MSTRG.9504.1	NONHSAT244826.1	ocu-miR-12093-3p	ARHGAP4
MSTRG.9504.1	NONHSAT244823.1	ocu-miR-12093-3p	ARHGAP4
MSTRG.9504.1	NONHSAT244823.1	ocu-miR-12093-3p	ARHGAP4
MSTRG.9504.1	NONHSAT244823.1	ocu-miR-12093-3p	ARHGAP4
MSTRG.9504.1	NONHSAT244823.1	ocu-miR-12093-3p	ARHGAP4
MSTRG.9504.1	NONHSAT244823.1	ocu-miR-12093-3p	ARHGAP4
MSTRG.9504.1	NONHSAT244820.1	ocu-miR-12093-3p	ARHGAP4
MSTRG.9504.1	NONHSAT244820.1	ocu-miR-12093-3p	ARHGAP4
MSTRG.9504.1	NONHSAT244820.1	ocu-miR-12093-3p	ARHGAP4
MSTRG.9504.1	NONHSAT244820.1	ocu-miR-12093-3p	ARHGAP4
MSTRG.9504.1	NONHSAT244820.1	ocu-miR-12093-3p	ARHGAP4
MSTRG.9504.1	NONHSAT244816.1	ocu-miR-12093-3p	ARHGAP4
MSTRG.9504.1	NONHSAT244816.1	ocu-miR-12093-3p	ARHGAP4
MSTRG.9504.1	NONHSAT244816.1	ocu-miR-12093-3p	ARHGAP4
MSTRG.9504.1	NONHSAT244816.1	ocu-miR-12093-3p	ARHGAP4
MSTRG.9504.1	NONHSAT244816.1	ocu-miR-12093-3p	ARHGAP4
MSTRG.9504.1	NONHSAT084838.2	ocu-miR-12093-3p	ARHGAP4
MSTRG.9504.1	NONHSAT084838.2	ocu-miR-12093-3p	ARHGAP4
MSTRG.9504.1	NONHSAT084838.2	ocu-miR-12093-3p	ARHGAP4
MSTRG.9504.1	NONHSAT084838.2	ocu-miR-12093-3p	ARHGAP4
MSTRG.9504.1	NONHSAT084838.2	ocu-miR-12093-3p	ARHGAP4
MSTRG.9504.1	NONHSAT084833.2	ocu-miR-12093-3p	ARHGAP4
MSTRG.9504.1	NONHSAT084833.2	ocu-miR-12093-3p	ARHGAP4
MSTRG.9504.1	NONHSAT084833.2	ocu-miR-12093-3p	ARHGAP4
MSTRG.9504.1	NONHSAT084833.2	ocu-miR-12093-3p	ARHGAP4
MSTRG.9504.1	NONHSAT084833.2	ocu-miR-12093-3p	ARHGAP4
MSTRG.9504.1	NONHSAT084832.2	ocu-miR-12093-3p	ARHGAP4
MSTRG.9504.1	NONHSAT084832.2	ocu-miR-12093-3p	ARHGAP4
MSTRG.9504.1	NONHSAT084832.2	ocu-miR-12093-3p	ARHGAP4
MSTRG.9504.1	NONHSAT084832.2	ocu-miR-12093-3p	ARHGAP4
MSTRG.9504.1	NONHSAT084832.2	ocu-miR-12093-3p	ARHGAP4
MSTRG.9504.1	NONHSAT084829.2	ocu-miR-12093-3p	ARHGAP4
MSTRG.9504.1	NONHSAT084829.2	ocu-miR-12093-3p	ARHGAP4
MSTRG.9504.1	NONHSAT084829.2	ocu-miR-12093-3p	ARHGAP4
MSTRG.9504.1	NONHSAT084829.2	ocu-miR-12093-3p	ARHGAP4
MSTRG.9504.1	NONHSAT084829.2	ocu-miR-12093-3p	ARHGAP4
MSTRG.9504.1	NONHSAT084828.2	ocu-miR-12093-3p	ARHGAP4
MSTRG.9504.1	NONHSAT084828.2	ocu-miR-12093-3p	ARHGAP4
MSTRG.9504.1	NONHSAT084828.2	ocu-miR-12093-3p	ARHGAP4
MSTRG.9504.1	NONHSAT084828.2	ocu-miR-12093-3p	ARHGAP4
MSTRG.9504.1	NONHSAT084828.2	ocu-miR-12093-3p	ARHGAP4
MSTRG.9504.1	NONHSAT084825.2	ocu-miR-12093-3p	ARHGAP4
MSTRG.9504.1	NONHSAT084825.2	ocu-miR-12093-3p	ARHGAP4
MSTRG.9504.1	NONHSAT084825.2	ocu-miR-12093-3p	ARHGAP4
MSTRG.9504.1	NONHSAT084825.2	ocu-miR-12093-3p	ARHGAP4
MSTRG.9504.1	NONHSAT084825.2	ocu-miR-12093-3p	ARHGAP4
MSTRG.9504.1	NONHSAT244824.1	ocu-miR-12093-3p	ARHGAP4
MSTRG.9504.1	NONHSAT244824.1	ocu-miR-12093-3p	ARHGAP4
MSTRG.9504.1	NONHSAT244824.1	ocu-miR-12093-3p	ARHGAP4
MSTRG.9504.1	NONHSAT244824.1	ocu-miR-12093-3p	ARHGAP4
MSTRG.9504.1	NONHSAT084824.2	ocu-miR-12093-3p	ARHGAP4
MSTRG.9504.1	NONHSAT084824.2	ocu-miR-12093-3p	ARHGAP4
MSTRG.9504.1	NONHSAT084824.2	ocu-miR-12093-3p	ARHGAP4
MSTRG.9504.1	NONHSAT244825.1	ocu-miR-12093-3p	ARHGAP4
MSTRG.9504.1	NONHSAT244825.1	ocu-miR-12093-3p	ARHGAP4
MSTRG.9504.1	NONHSAT244825.1	ocu-miR-12093-3p	ARHGAP4
MSTRG.9504.1	NONHSAT244822.1	ocu-miR-12093-3p	ARHGAP4
MSTRG.9504.1	NONHSAT244822.1	ocu-miR-12093-3p	ARHGAP4
MSTRG.9504.1	NONHSAT244822.1	ocu-miR-12093-3p	ARHGAP4
MSTRG.9504.1	NONHSAT244822.1	ocu-miR-12093-3p	ARHGAP4
MSTRG.9504.1	NONHSAT244819.1	ocu-miR-12093-3p	ARHGAP4
MSTRG.9504.1	NONHSAT244819.1	ocu-miR-12093-3p	ARHGAP4
MSTRG.9504.1	NONHSAT244819.1	ocu-miR-12093-3p	ARHGAP4
MSTRG.9504.1	NONHSAT244819.1	ocu-miR-12093-3p	ARHGAP4
MSTRG.9504.1	NONHSAT244817.1	ocu-miR-12093-3p	ARHGAP4
MSTRG.9504.1	NONHSAT244817.1	ocu-miR-12093-3p	ARHGAP4
MSTRG.9504.1	NONHSAT244817.1	ocu-miR-12093-3p	ARHGAP4
MSTRG.9504.1	NONHSAT244817.1	ocu-miR-12093-3p	ARHGAP4
MSTRG.9504.1	NONHSAT084837.2	ocu-miR-12093-3p	ARHGAP4
MSTRG.9504.1	NONHSAT084837.2	ocu-miR-12093-3p	ARHGAP4
MSTRG.9504.1	NONHSAT084837.2	ocu-miR-12093-3p	ARHGAP4
MSTRG.9504.1	NONHSAT084826.2	ocu-miR-12093-3p	ARHGAP4
MSTRG.9504.1	NONHSAT084826.2	ocu-miR-12093-3p	ARHGAP4
MSTRG.9504.1	NONHSAT084826.2	ocu-miR-12093-3p	ARHGAP4
MSTRG.9504.1	NONHSAT084836.2	ocu-miR-12093-3p	ARHGAP4
MSTRG.9504.1	NONHSAT084834.2	ocu-miR-12093-3p	ARHGAP4
MSTRG.9504.1	NONHSAT084834.2	ocu-miR-12093-3p	ARHGAP4
MSTRG.9504.1	NONHSAT084835.2	ocu-miR-12093-3p	ARHGAP4
MSTRG.9504.1	NONHSAT244818.1	ocu-miR-12093-3p	ARHGAP4
MSTRG.9504.1	NONHSAT084840.2	ocu-miR-12093-3p	ARHGAP4
MSTRG.9504.1	NONHSAT084839.2	ocu-miR-12093-3p	ARHGAP4
MSTRG.9504.1	NONHSAT084839.2	ocu-miR-12093-3p	ARHGAP4
MSTRG.9504.1	NONHSAT084830.2	ocu-miR-12093-3p	MICAL2
MSTRG.9504.1	NONHSAT084830.2	ocu-miR-12093-3p	MICAL2
MSTRG.9504.1	NONHSAT084830.2	ocu-miR-12093-3p	MICAL2
MSTRG.9504.1	NONHSAT084827.2	ocu-miR-12093-3p	MICAL2
MSTRG.9504.1	NONHSAT084827.2	ocu-miR-12093-3p	MICAL2
MSTRG.9504.1	NONHSAT084827.2	ocu-miR-12093-3p	MICAL2
MSTRG.9504.1	NONHSAT084827.2	ocu-miR-12093-3p	MICAL2
MSTRG.9504.1	NONHSAT084831.2	ocu-miR-12093-3p	MICAL2
MSTRG.9504.1	NONHSAT084831.2	ocu-miR-12093-3p	MICAL2
MSTRG.9504.1	NONHSAT084831.2	ocu-miR-12093-3p	MICAL2
MSTRG.9504.1	NONHSAT084831.2	ocu-miR-12093-3p	MICAL2
MSTRG.9504.1	NONHSAT244821.1	ocu-miR-12093-3p	MICAL2
MSTRG.9504.1	NONHSAT244821.1	ocu-miR-12093-3p	MICAL2
MSTRG.9504.1	NONHSAT244821.1	ocu-miR-12093-3p	MICAL2
MSTRG.9504.1	NONHSAT244821.1	ocu-miR-12093-3p	MICAL2
MSTRG.9504.1	NONHSAT244829.1	ocu-miR-12093-3p	MICAL2
MSTRG.9504.1	NONHSAT244829.1	ocu-miR-12093-3p	MICAL2
MSTRG.9504.1	NONHSAT244829.1	ocu-miR-12093-3p	MICAL2
MSTRG.9504.1	NONHSAT244829.1	ocu-miR-12093-3p	MICAL2
MSTRG.9504.1	NONHSAT244829.1	ocu-miR-12093-3p	MICAL2
MSTRG.9504.1	NONHSAT244828.1	ocu-miR-12093-3p	MICAL2
MSTRG.9504.1	NONHSAT244828.1	ocu-miR-12093-3p	MICAL2
MSTRG.9504.1	NONHSAT244828.1	ocu-miR-12093-3p	MICAL2
MSTRG.9504.1	NONHSAT244828.1	ocu-miR-12093-3p	MICAL2
MSTRG.9504.1	NONHSAT244828.1	ocu-miR-12093-3p	MICAL2
MSTRG.9504.1	NONHSAT244827.1	ocu-miR-12093-3p	MICAL2
MSTRG.9504.1	NONHSAT244827.1	ocu-miR-12093-3p	MICAL2
MSTRG.9504.1	NONHSAT244827.1	ocu-miR-12093-3p	MICAL2
MSTRG.9504.1	NONHSAT244827.1	ocu-miR-12093-3p	MICAL2
MSTRG.9504.1	NONHSAT244827.1	ocu-miR-12093-3p	MICAL2
MSTRG.9504.1	NONHSAT244826.1	ocu-miR-12093-3p	MICAL2
MSTRG.9504.1	NONHSAT244826.1	ocu-miR-12093-3p	MICAL2
MSTRG.9504.1	NONHSAT244826.1	ocu-miR-12093-3p	MICAL2
MSTRG.9504.1	NONHSAT244826.1	ocu-miR-12093-3p	MICAL2
MSTRG.9504.1	NONHSAT244826.1	ocu-miR-12093-3p	MICAL2
MSTRG.9504.1	NONHSAT244823.1	ocu-miR-12093-3p	MICAL2
MSTRG.9504.1	NONHSAT244823.1	ocu-miR-12093-3p	MICAL2
MSTRG.9504.1	NONHSAT244823.1	ocu-miR-12093-3p	MICAL2
MSTRG.9504.1	NONHSAT244823.1	ocu-miR-12093-3p	MICAL2
MSTRG.9504.1	NONHSAT244823.1	ocu-miR-12093-3p	MICAL2
MSTRG.9504.1	NONHSAT244820.1	ocu-miR-12093-3p	MICAL2
MSTRG.9504.1	NONHSAT244820.1	ocu-miR-12093-3p	MICAL2
MSTRG.9504.1	NONHSAT244820.1	ocu-miR-12093-3p	MICAL2
MSTRG.9504.1	NONHSAT244820.1	ocu-miR-12093-3p	MICAL2
MSTRG.9504.1	NONHSAT244820.1	ocu-miR-12093-3p	MICAL2
MSTRG.9504.1	NONHSAT244816.1	ocu-miR-12093-3p	MICAL2
MSTRG.9504.1	NONHSAT244816.1	ocu-miR-12093-3p	MICAL2
MSTRG.9504.1	NONHSAT244816.1	ocu-miR-12093-3p	MICAL2
MSTRG.9504.1	NONHSAT244816.1	ocu-miR-12093-3p	MICAL2
MSTRG.9504.1	NONHSAT244816.1	ocu-miR-12093-3p	MICAL2
MSTRG.9504.1	NONHSAT084838.2	ocu-miR-12093-3p	MICAL2
MSTRG.9504.1	NONHSAT084838.2	ocu-miR-12093-3p	MICAL2
MSTRG.9504.1	NONHSAT084838.2	ocu-miR-12093-3p	MICAL2
MSTRG.9504.1	NONHSAT084838.2	ocu-miR-12093-3p	MICAL2
MSTRG.9504.1	NONHSAT084838.2	ocu-miR-12093-3p	MICAL2
MSTRG.9504.1	NONHSAT084833.2	ocu-miR-12093-3p	MICAL2
MSTRG.9504.1	NONHSAT084833.2	ocu-miR-12093-3p	MICAL2
MSTRG.9504.1	NONHSAT084833.2	ocu-miR-12093-3p	MICAL2
MSTRG.9504.1	NONHSAT084833.2	ocu-miR-12093-3p	MICAL2
MSTRG.9504.1	NONHSAT084833.2	ocu-miR-12093-3p	MICAL2
MSTRG.9504.1	NONHSAT084832.2	ocu-miR-12093-3p	MICAL2
MSTRG.9504.1	NONHSAT084832.2	ocu-miR-12093-3p	MICAL2
MSTRG.9504.1	NONHSAT084832.2	ocu-miR-12093-3p	MICAL2
MSTRG.9504.1	NONHSAT084832.2	ocu-miR-12093-3p	MICAL2
MSTRG.9504.1	NONHSAT084832.2	ocu-miR-12093-3p	MICAL2
MSTRG.9504.1	NONHSAT084829.2	ocu-miR-12093-3p	MICAL2
MSTRG.9504.1	NONHSAT084829.2	ocu-miR-12093-3p	MICAL2
MSTRG.9504.1	NONHSAT084829.2	ocu-miR-12093-3p	MICAL2
MSTRG.9504.1	NONHSAT084829.2	ocu-miR-12093-3p	MICAL2
MSTRG.9504.1	NONHSAT084829.2	ocu-miR-12093-3p	MICAL2
MSTRG.9504.1	NONHSAT084828.2	ocu-miR-12093-3p	MICAL2
MSTRG.9504.1	NONHSAT084828.2	ocu-miR-12093-3p	MICAL2
MSTRG.9504.1	NONHSAT084828.2	ocu-miR-12093-3p	MICAL2
MSTRG.9504.1	NONHSAT084828.2	ocu-miR-12093-3p	MICAL2
MSTRG.9504.1	NONHSAT084828.2	ocu-miR-12093-3p	MICAL2
MSTRG.9504.1	NONHSAT084825.2	ocu-miR-12093-3p	MICAL2
MSTRG.9504.1	NONHSAT084825.2	ocu-miR-12093-3p	MICAL2
MSTRG.9504.1	NONHSAT084825.2	ocu-miR-12093-3p	MICAL2
MSTRG.9504.1	NONHSAT084825.2	ocu-miR-12093-3p	MICAL2
MSTRG.9504.1	NONHSAT084825.2	ocu-miR-12093-3p	MICAL2
MSTRG.9504.1	NONHSAT244824.1	ocu-miR-12093-3p	MICAL2
MSTRG.9504.1	NONHSAT244824.1	ocu-miR-12093-3p	MICAL2
MSTRG.9504.1	NONHSAT244824.1	ocu-miR-12093-3p	MICAL2
MSTRG.9504.1	NONHSAT244824.1	ocu-miR-12093-3p	MICAL2
MSTRG.9504.1	NONHSAT084824.2	ocu-miR-12093-3p	MICAL2
MSTRG.9504.1	NONHSAT084824.2	ocu-miR-12093-3p	MICAL2
MSTRG.9504.1	NONHSAT084824.2	ocu-miR-12093-3p	MICAL2
MSTRG.9504.1	NONHSAT244825.1	ocu-miR-12093-3p	MICAL2
MSTRG.9504.1	NONHSAT244825.1	ocu-miR-12093-3p	MICAL2
MSTRG.9504.1	NONHSAT244825.1	ocu-miR-12093-3p	MICAL2
MSTRG.9504.1	NONHSAT244822.1	ocu-miR-12093-3p	MICAL2
MSTRG.9504.1	NONHSAT244822.1	ocu-miR-12093-3p	MICAL2
MSTRG.9504.1	NONHSAT244822.1	ocu-miR-12093-3p	MICAL2
MSTRG.9504.1	NONHSAT244822.1	ocu-miR-12093-3p	MICAL2
MSTRG.9504.1	NONHSAT244819.1	ocu-miR-12093-3p	MICAL2
MSTRG.9504.1	NONHSAT244819.1	ocu-miR-12093-3p	MICAL2
MSTRG.9504.1	NONHSAT244819.1	ocu-miR-12093-3p	MICAL2
MSTRG.9504.1	NONHSAT244819.1	ocu-miR-12093-3p	MICAL2
MSTRG.9504.1	NONHSAT244817.1	ocu-miR-12093-3p	MICAL2
MSTRG.9504.1	NONHSAT244817.1	ocu-miR-12093-3p	MICAL2
MSTRG.9504.1	NONHSAT244817.1	ocu-miR-12093-3p	MICAL2
MSTRG.9504.1	NONHSAT244817.1	ocu-miR-12093-3p	MICAL2
MSTRG.9504.1	NONHSAT084837.2	ocu-miR-12093-3p	MICAL2
MSTRG.9504.1	NONHSAT084837.2	ocu-miR-12093-3p	MICAL2
MSTRG.9504.1	NONHSAT084837.2	ocu-miR-12093-3p	MICAL2
MSTRG.9504.1	NONHSAT084826.2	ocu-miR-12093-3p	MICAL2
MSTRG.9504.1	NONHSAT084826.2	ocu-miR-12093-3p	MICAL2
MSTRG.9504.1	NONHSAT084826.2	ocu-miR-12093-3p	MICAL2
MSTRG.9504.1	NONHSAT084836.2	ocu-miR-12093-3p	MICAL2
[truncated: 37,675 more rows]
