# Supplementary material for: Integrated analysis of microRNAs, circular RNAs, long non-coding RNAs, and mRNAs revealed competing endogenous RNA networks involved in brown adipose tissue whitening in rabbits
Source: BMC Genomics. 2022 Nov 28;23:779. doi: 10.1186/s12864-022-09025-2 (PMC9703717; doi:10.1186/s12864-022-09025-2)
Supplement: Supplementary file 18 — Additional file 18: Table S9. Significantly enriched immune response-associated GO-BP terms by circRNA-related ceRNA networks. [file 12864_2022_9025_MOESM18_ESM.xlsx]

## Sheet: cir_tar_miR_tar_mR.targetGenes.
Table S9 Significantly enriched immune response-associated GO-BP terms by circRNA-related ceRNA networks
Category	Term	p-value	Genes
GOTERM_BP_FAT	GO:0002253~activation of immune response	0.00678	C1QB, FYB2, NFKBIL1, PSEN1, CACNB3, TEC, DHX58, BLNK, SARM1, CCR7, SLC15A3, ADA, C1QC
GOTERM_BP_FAT	GO:0002757~immune response-activating signal transduction	0.00949934	FYB2, CACNB3, TEC, NFKBIL1, DHX58, BLNK, SARM1, CCR7, PSEN1, SLC15A3, ADA
GOTERM_BP_FAT	GO:0002764~immune response-regulating signaling pathway	0.0127526	FYB2, CACNB3, TEC, NFKBIL1, DHX58, BLNK, SARM1, CCR7, PSEN1, SLC15A3, ADA
GOTERM_BP_FAT	GO:0002429~immune response-activating cell surface receptor signaling pathway	0.0200203	FYB2, CACNB3, TEC, BLNK, CCR7, PSEN1, ADA
GOTERM_BP_FAT	GO:0002768~immune response-regulating cell surface receptor signaling pathway	0.0291336	FYB2, CACNB3, TEC, BLNK, CCR7, PSEN1, ADA
GOTERM_BP_FAT	GO:0050776~regulation of immune response	0.0374028	C1QB, FYB2, PLA2G2D, NFKBIL1, PLA2G4A, PSEN1, SUPT6H, PRAM1, CACNB3, TEC, DHX58, BLNK, SARM1, CCR7, SLC15A3, ADA, C1QC
GOTERM_BP_FAT	GO:0006955~immune response	0.0376486	C1QB, EPHB6, CYBC1, PRF1, PSEN1, SUPT6H, LYST, PRAM1, DHX58, BLNK, CCL2, CCR7, SLC15A3, FYB2, PLA2G2D, IL15, SWAP70, NFKBIL1, PLA2G4A, CACNB3, TEC, OAS2, TOLLIP, SARM1, IRF5, LTBR, DNASE1L3, ADA, C1QC
GOTERM_BP_FAT	GO:0002520~immune system development	0.0423	CCDC134, PLA2G2D, CSF1, LMO4, IL15, SWAP70, SNX10, PSEN1, IKZF1, UFL1, MCM3AP, RASSF2, DPF2, CCR7, BAK1, LTBR, DOCK1, ADA, C1QC
GOTERM_BP_FAT	GO:0050778~positive regulation of immune response	0.0428257	C1QB, FYB2, NFKBIL1, PLA2G4A, PSEN1, CACNB3, TEC, DHX58, BLNK, SARM1, CCR7, SLC15A3, ADA, C1QC
